# Supplementary material for: Steady-State Metabolite Concentrations Reflect a Balance between Maximizing Enzyme Efficiency and Minimizing Total Metabolite Load
Source: PLoS One. 2013 Sep 26;8(9):e75370. doi: 10.1371/journal.pone.0075370 (PMC3784570; doi:10.1371/journal.pone.0075370)
Supplement: File S2 — mTOW predictions. (XLSX) [file pone.0075370.s002.xlsx]

## Sheet: info
sheet name	content
standard Gibbs energis	Thermodynamic constants on reactions’ Gibbs free energy are computed via a novel approach, Contribution Method (CCM)
E.coli concs pred	mTOW's concentrations predictions of E.coli grown on aerobic glucose, aerobic acetate, aerobic glycerol, and anaerobic glucose media
E.coli rxns pred	mTOW's predictions on E.coli grown on aerobic glucose, aerobic acetate, aerobic glycerol, and anaerobic glucose media
enzyme proxy comp - Tomita	comparison between enzyme capacity proxy and measured protein levels measured by Ishii et al
enzyme comp - Taniguchi	comparison between measured protein levels measured by Taniguchi et al and predicted ones
E.coli concs pred - combined	combined approach predictions (mTOW's + chemical properties) on E.coli grown on aerobic glucose, aerobic acetate, aerobic glycerol, and anaerobic glucose media
Clostridium measurements	measurements of absolute metabolite concentrations of Clostridium acetobutylicum acidogenesis and solventogenesis phase
Clostridium concs pred	mTOW's concentrations predictions of Clostridium acetobutylicum acidogenesis and solventogenesis phases
Clostridium rxns pred	mTOW's predictions of Clostridium acetobutylicum acidogenesis and solventogenesis phases
MToW obj pred	mTOW's concentrations predictions with different weights on the two optimization critria
Notice: The metabolic models does not include information on the thermodynamic requirements of reactions that consume many metabolites (mainly amino-acids). Here, these metabolites will be assigned with the minimal possible concentration of 10 mictomolar

## Sheet: standard Gibbs energies
Reactions standart Gibbe energy
Reaction index	Reaction name	ec number	Formula	Sub-System	standart Gibbs energy (kJ/mol)	standart deviation (kJ/mol)
1	1,2 diacylglycerol transport via flipping (periplasm to cytoplasm, n-C12:0)	unknown	(-1) 12dgr120[p] <=> (1) 12dgr120[c]	Transport, Inner Membrane	0	0
2	1,2 diacylglycerol transport via flipping (periplasm to cytoplasm, n-C14:0)	unknown	(-1) 12dgr140[p] <=> (1) 12dgr140[c]	Transport, Inner Membrane	0	0
3	1,2 diacylglycerol transport via flipping (periplasm to cytoplasm, n-C14:1)	unknown	(-1) 12dgr141[p] <=> (1) 12dgr141[c]	Transport, Inner Membrane	0	0
4	1,2 diacylglycerol transport via flipping (periplasm to cytoplasm, n-C16:0)	unknown	(-1) 12dgr160[p] <=> (1) 12dgr160[c]	Transport, Inner Membrane	0	0
5	1,2 diacylglycerol transport via flipping (periplasm to cytoplasm, n-C16:1)	unknown	(-1) 12dgr161[p] <=> (1) 12dgr161[c]	Transport, Inner Membrane	0	0
6	1,2 diacylglycerol transport via flipping (periplasm to cytoplasm, n-C18:0)	unknown	(-1) 12dgr180[p] <=> (1) 12dgr180[c]	Transport, Inner Membrane	0	0
7	1,2 diacylglycerol transport via flipping (periplasm to cytoplasm, n-C18:1)	unknown	(-1) 12dgr181[p] <=> (1) 12dgr181[c]	Transport, Inner Membrane	0	0
8	(R)-Propane-1,2-diol transport via diffusion (extracellular to periplasm)	unknown	(-1) 12ppd-DASH-R[e] <=> (1) 12ppd-DASH-R[p]	Transport, Outer Membrane Porin	0	0
9	(R)-Propane-1,2-diol facilitated transport (periplasm)	unknown	(-1) 12ppd-DASH-R[p] <=> (1) 12ppd-DASH-R[c]	Transport, Inner Membrane	0	0
10	(S)-Propane-1,2-diol transport via diffusion (extracellular to periplasm)	unknown	(-1) 12ppd-DASH-S[e] <=> (1) 12ppd-DASH-S[p]	Transport, Outer Membrane Porin	0	0
11	(S)-Propane-1,2-diol facilitated transport (periplasm)	unknown	(-1) 12ppd-DASH-S[p] <=> (1) 12ppd-DASH-S[c]	Transport, Inner Membrane	0	0
12	1,4-alpha-D-glucan transport via ABC system (periplasm)	unknown	(-1) 14glucan[p] + (-1) atp[c] + (-1) h2o[c] <=> (1) 14glucan[c] + (1) adp[c] + (1) pi[c]	Transport, Inner Membrane	-29.4361	1.45954
13	1,4-alpha-D-glucan transport via diffusion (extracellular to periplasm) irreversible	unknown	(-1) 14glucan[e] <=> (1) 14glucan[p]	Transport, Outer Membrane	0	0
14	23cAMP transport via diffusion (extracellular to periplasm)	unknown	(-1) 23camp[e] <=> (1) 23camp[p]	Transport, Outer Membrane Porin	0	0
15	23cCMP transport via diffusion (extracellular to periplasm)	unknown	(-1) 23ccmp[e] <=> (1) 23ccmp[p]	Transport, Outer Membrane Porin	0	0
16	23cGMP transport via diffusion (extracellular to periplasm)	unknown	(-1) 23cgmp[e] <=> (1) 23cgmp[p]	Transport, Outer Membrane Porin	0	0
17	23cUMP transport via diffusion (extracellular to periplasm)	unknown	(-1) 23cump[e] <=> (1) 23cump[p]	Transport, Outer Membrane Porin	0	0
18	2,3-diaminopropionate transport in via proton symport	unknown	(-1) 23dappa[p] <=> (1) 23dappa[c]	Transport, Inner Membrane	0	0
19	2,3-diaminopropionate transport via diffusion	unknown	(-1) 23dappa[e] <=> (1) 23dappa[p]	Transport, Outer Membrane Porin	0	0
20	2',3'-cyclic-nucleotide phosphodiesterase (UMP) (periplasm)	3.1.4.16	(-1) 23cump[p] + (-1) h2o[p] <=> (1) 3ump[p]	Nucleotide Salvage Pathway	-42.333	3.31998
21	2',3'-cyclic-nucleotide phosphodiesterase (CMP) (periplasm)	3.1.4.16	(-1) 23ccmp[p] + (-1) h2o[p] <=> (1) 3cmp[p]	Nucleotide Salvage Pathway	-42.3221	3.31998
22	2',3'-cyclic-nucleotide phosphodiesterase (AMP) (periplasm)	3.1.4.16	(-1) 23camp[p] + (-1) h2o[p] <=> (1) 3amp[p]	Nucleotide Salvage Pathway	-42.3119	3.31998
23	2',3'-cyclic-nucleotide phosphodiesterase (GMP) (periplasm)	3.1.4.16	(-1) 23cgmp[p] + (-1) h2o[p] <=> (1) 3gmp[p]	Nucleotide Salvage Pathway	-42.3245	3.31998
24	meso-2,6-Diaminoheptanedioate transport via diffusion (extracellular to periplasm)	unknown	(-1) 26dap-DASH-M[e] <=> (1) 26dap-DASH-M[p]	Transport, Outer Membrane Porin	0	0
25	2-Acyl-sn-glycero-3-phosphatidate (n-C12:0) transporter via facilitated diffusion (periplasm)	unknown	(-1) 2ddecg3p[p] <=> (1) 2ddecg3p[c]	Transport, Inner Membrane	0	0
26	2-Acyl-sn-glycero-3-phosphatidate (n-C14:0) transporter via facilitated diffusion (periplasm)	unknown	(-1) 2tdecg3p[p] <=> (1) 2tdecg3p[c]	Transport, Inner Membrane	0	0
27	2-Acyl-sn-glycero-3-phosphatidate (n-C14:1) transporter via facilitated diffusion (periplasm)	unknown	(-1) 2tdec7eg3p[p] <=> (1) 2tdec7eg3p[c]	Transport, Inner Membrane	0	0
28	2-Acyl-sn-glycero-3-phosphatidate (n-C16:0) transporter via facilitated diffusion (periplasm)	unknown	(-1) 2hdecg3p[p] <=> (1) 2hdecg3p[c]	Transport, Inner Membrane	0	0
29	2-Acyl-sn-glycero-3-phosphatidate (n-C16:1) transporter via facilitated diffusion (periplasm)	unknown	(-1) 2hdec9eg3p[p] <=> (1) 2hdec9eg3p[c]	Transport, Inner Membrane	0	0
30	2-Acyl-sn-glycero-3-phosphatidate (n-C18:0) transporter via facilitated diffusion (periplasm)	unknown	(-1) 2odecg3p[p] <=> (1) 2odecg3p[c]	Transport, Inner Membrane	0	0
31	2-Acyl-sn-glycero-3-phosphatidate (n-C18:1) transporter via facilitated diffusion (periplasm)	unknown	(-1) 2odec11eg3p[p] <=> (1) 2odec11eg3p[c]	Transport, Inner Membrane	0	0
32	2-Acyl-sn-glycero-3-phosphoethanolamine (n-C12:0) transporter via facilitated diffusion (periplasm)	unknown	(-1) 2agpe120[p] <=> (1) 2agpe120[c]	Transport, Inner Membrane	0	0
33	2-Acyl-sn-glycero-3-phosphoethanolamine (n-C14:0) transporter via facilitated diffusion (periplasm)	unknown	(-1) 2agpe140[p] <=> (1) 2agpe140[c]	Transport, Inner Membrane	0	0
34	2-Acyl-sn-glycero-3-phosphoethanolamine (n-C14:1) transporter via facilitated diffusion (periplasm)	unknown	(-1) 2agpe141[p] <=> (1) 2agpe141[c]	Transport, Inner Membrane	0	0
35	2-Acyl-sn-glycero-3-phosphoethanolamine (n-C16:0) transporter via facilitated diffusion (periplasm)	unknown	(-1) 2agpe160[p] <=> (1) 2agpe160[c]	Transport, Inner Membrane	0	0
36	2-Acyl-sn-glycero-3-phosphoethanolamine (n-C16:1) transporter via facilitated diffusion (periplasm)	unknown	(-1) 2agpe161[p] <=> (1) 2agpe161[c]	Transport, Inner Membrane	0	0
37	2-Acyl-sn-glycero-3-phosphoethanolamine (n-C18:0) transporter via facilitated diffusion (periplasm)	unknown	(-1) 2agpe180[p] <=> (1) 2agpe180[c]	Transport, Inner Membrane	0	0
38	2-Acyl-sn-glycero-3-phosphoethanolamine (n-C18:1) transporter via facilitated diffusion (periplasm)	unknown	(-1) 2agpe181[p] <=> (1) 2agpe181[c]	Transport, Inner Membrane	0	0
39	2-acyl-glycerophospho-ethanolamine acyltransferase (n-C12:0)	2.3.1.40	(-1) 2agpe120[c] + (-1) atp[c] + (-1) ddca[c] <=> (1) amp[c] + (1) pe120[c] + (1) ppi[c]	Glycerophospholipid Metabolism	-10.4515	2.45492
40	2-acyl-glycerophospho-ethanolamine acyltransferase (n-C14:0)	2.3.1.40	(-1) 2agpe140[c] + (-1) atp[c] + (-1) ttdca[c] <=> (1) amp[c] + (1) pe140[c] + (1) ppi[c]	Glycerophospholipid Metabolism	-10.4515	2.45492
41	2-acyl-glycerophospho-ethanolamine acyltransferase (n-C14:1)	2.3.1.40	(-1) 2agpe141[c] + (-1) atp[c] + (-1) ttdcea[c] <=> (1) amp[c] + (1) pe141[c] + (1) ppi[c]	Glycerophospholipid Metabolism	-19.5375	2.88906
42	2-acyl-glycerophospho-ethanolamine acyltransferase (n-C16:0)	2.3.1.40	(-1) 2agpe160[c] + (-1) atp[c] + (-1) hdca[c] <=> (1) amp[c] + (1) pe160[c] + (1) ppi[c]	Glycerophospholipid Metabolism	-17.653	7.2612
43	2-acyl-glycerophospho-ethanolamine acyltransferase (n-C16:1)	2.3.1.40	(-1) 2agpe161[c] + (-1) atp[c] + (-1) hdcea[c] <=> (1) amp[c] + (1) pe161[c] + (1) ppi[c]	Glycerophospholipid Metabolism	-10.4508	2.45492
44	2-acyl-glycerophospho-ethanolamine acyltransferase (n-C18:0)	2.3.1.40	(-1) 2agpe180[c] + (-1) atp[c] + (-1) ocdca[c] <=> (1) amp[c] + (1) pe180[c] + (1) ppi[c]	Glycerophospholipid Metabolism	-10.4515	2.45492
45	2-acyl-glycerophospho-ethanolamine acyltransferase (n-C18:1)	2.3.1.40	(-1) 2agpe181[c] + (-1) atp[c] + (-1) ocdcea[c] <=> (1) amp[c] + (1) pe181[c] + (1) ppi[c]	Glycerophospholipid Metabolism	-10.4504	2.45492
46	2-Acyl-sn-glycero-3-phosphoglycerol (n-C12:0) transporter via facilitated diffusion (periplasm)	unknown	(-1) 2agpg120[p] <=> (1) 2agpg120[c]	Transport, Inner Membrane	0	0
47	2-Acyl-sn-glycero-3-phosphoglycerol (n-C14:0) transporter via facilitated diffusion (periplasm)	unknown	(-1) 2agpg140[p] <=> (1) 2agpg140[c]	Transport, Inner Membrane	0	0
48	2-Acyl-sn-glycero-3-phosphoglycerol (n-C14:1) transporter via facilitated diffusion (periplasm)	unknown	(-1) 2agpg141[p] <=> (1) 2agpg141[c]	Transport, Inner Membrane	0	0
49	2-Acyl-sn-glycero-3-phosphoglycerol (n-C16:0) transporter via facilitated diffusion (periplasm)	unknown	(-1) 2agpg160[p] <=> (1) 2agpg160[c]	Transport, Inner Membrane	0	0
50	2-Acyl-sn-glycero-3-phosphoglycerol (n-C16:1) transporter via facilitated diffusion (periplasm)	unknown	(-1) 2agpg161[p] <=> (1) 2agpg161[c]	Transport, Inner Membrane	0	0
51	2-Acyl-sn-glycero-3-phosphoglycerol (n-C18:0) transporter via facilitated diffusion (periplasm)	unknown	(-1) 2agpg180[p] <=> (1) 2agpg180[c]	Transport, Inner Membrane	0	0
52	2-Acyl-sn-glycero-3-phosphoglycerol (n-C18:1) transporter via facilitated diffusion (periplasm)	unknown	(-1) 2agpg181[p] <=> (1) 2agpg181[c]	Transport, Inner Membrane	0	0
53	2-acyl-glycerophospho-glycerol acyltransferase (n-C12:0)	2.3.1.40	(-1) 2agpg120[c] + (-1) atp[c] + (-1) ddca[c] <=> (1) amp[c] + (1) pg120[c] + (1) ppi[c]	Glycerophospholipid Metabolism	-10.4515	2.45492
54	2-acyl-glycerophospho-glycerol acyltransferase (n-C14:0)	2.3.1.40	(-1) 2agpg140[c] + (-1) atp[c] + (-1) ttdca[c] <=> (1) amp[c] + (1) pg140[c] + (1) ppi[c]	Glycerophospholipid Metabolism	-10.4515	2.45492
55	2-acyl-glycerophospho-glycerol acyltransferase (n-C14:1)	2.3.1.40	(-1) 2agpg141[c] + (-1) atp[c] + (-1) ttdcea[c] <=> (1) amp[c] + (1) pg141[c] + (1) ppi[c]	Glycerophospholipid Metabolism	-19.5375	2.88907
56	2-acyl-glycerophospho-glycerol acyltransferase (n-C16:0)	2.3.1.40	(-1) 2agpg160[c] + (-1) atp[c] + (-1) hdca[c] <=> (1) amp[c] + (1) pg160[c] + (1) ppi[c]	Glycerophospholipid Metabolism	-17.6535	7.2612
57	2-acyl-glycerophospho-glycerol acyltransferase (n-C16:1)	2.3.1.40	(-1) 2agpg161[c] + (-1) atp[c] + (-1) hdcea[c] <=> (1) amp[c] + (1) pg161[c] + (1) ppi[c]	Glycerophospholipid Metabolism	-10.4503	2.45492
58	2-acyl-glycerophospho-glycerol acyltransferase (n-C18:0)	2.3.1.40	(-1) 2agpg180[c] + (-1) atp[c] + (-1) ocdca[c] <=> (1) amp[c] + (1) pg180[c] + (1) ppi[c]	Glycerophospholipid Metabolism	-10.4515	2.45492
59	2-acyl-glycerophospho-glycerol acyltransferase (n-C18:1)	2.3.1.40	(-1) 2agpg181[c] + (-1) atp[c] + (-1) ocdcea[c] <=> (1) amp[c] + (1) pg181[c] + (1) ppi[c]	Glycerophospholipid Metabolism	-10.4508	2.45492
60	2-dehydro-D-gluconate reductase (NADH)	unknown	(-1) 2dhglcn[c] + (-1) nadh[c] <=> (1) glcn[c] + (1) nad[c]	Alternate Carbon Metabolism	-21.2028	4.20546
61	2-dehydro-D-gluconate reductase (NADPH)	1.1.1.215	(-1) 2dhglcn[c] + (-1) nadph[c] <=> (1) glcn[c] + (1) nadp[c]	Alternate Carbon Metabolism	-19.1938	4.20546
62	2-dehydro-L-gulonate reductase (NADH)	unknown	(-1) 2dhguln[c] + (-1) nadh[c] <=> (1) idon-DASH-L[c] + (1) nad[c]	Alternate Carbon Metabolism	-21.2028	4.20546
63	2-dehydro-L-gulonate reductase (NADPH)	unknown	(-1) 2dhguln[c] + (-1) nadph[c] <=> (1) idon-DASH-L[c] + (1) nadp[c]	Alternate Carbon Metabolism	-19.1938	4.20546
64	2-Methyl-4-amino-5-hydroxymethylpyrimidine diphosphatase	unknown	(-1) 2mahmp[c] + (-1) h2o[c] <=> (1) 4ampm[c] + (1) pi[c]	Cofactor and Prosthetic Group Biosynthesis	-30.0837	2.37532
65	dihydroxyphenylacetaldehyde transport via diffusion (extracellular to periplasm)	unknown	(-1) 34dhpac[e] <=> (1) 34dhpac[p]	Transport, Outer Membrane Porin	0	0
66	3AMP transport via diffusion (extracellular to periplasm)	unknown	(-1) 3amp[e] <=> (1) 3amp[p]	Transport, Outer Membrane Porin	0	0
67	3CMP transport via diffusion (extracellular to periplasm)	unknown	(-1) 3cmp[e] <=> (1) 3cmp[p]	Transport, Outer Membrane Porin	0	0
68	3GMP transport via diffusion (extracellular to periplasm)	unknown	(-1) 3gmp[e] <=> (1) 3gmp[p]	Transport, Outer Membrane Porin	0	0
69	3-hydroxyacyl-[acyl-carrier-protein] dehydratase (n-C10:0)	4.2.1.60	(-1) 3hdecACP[c] <=> (1) h2o[c] + (1) tdec2eACP[c]	Cell Envelope Biosynthesis	-0.628855	1.23006
70	3-hydroxyacyl-[acyl-carrier-protein] dehydratase (n-C12:0)	4.2.1.61	(-1) 3hddecACP[c] <=> (1) h2o[c] + (1) tddec2eACP[c]	Cell Envelope Biosynthesis	-0.628855	1.23006
71	3-hydroxyacyl-[acyl-carrier-protein] dehydratase (n-C12:1)	4.2.1.61	(-1) 3hcddec5eACP[c] <=> (1) h2o[c] + (1) t3c5ddeceACP[c]	Cell Envelope Biosynthesis	-0.628855	1.23006
72	3-hydroxyacyl-[acyl-carrier-protein] dehydratase (n-C14:0)	4.2.1.61	(-1) 3hmrsACP[c] <=> (1) h2o[c] + (1) tmrs2eACP[c]	Cell Envelope Biosynthesis	-0.628855	1.23006
73	3-hydroxyacyl-[acyl-carrier-protein] dehydratase (n-C14:1)	4.2.1.61	(-1) 3hcmrs7eACP[c] <=> (1) h2o[c] + (1) t3c7mrseACP[c]	Cell Envelope Biosynthesis	-0.628855	1.23006
74	3-hydroxyacyl-[acyl-carrier-protein] dehydratase (n-C16:0)	4.2.1.61	(-1) 3hpalmACP[c] <=> (1) h2o[c] + (1) tpalm2eACP[c]	Cell Envelope Biosynthesis	-0.628855	1.23006
75	3-hydroxyacyl-[acyl-carrier-protein] dehydratase (n-C16:1)	4.2.1.61	(-1) 3hcpalm9eACP[c] <=> (1) h2o[c] + (1) t3c9palmeACP[c]	Cell Envelope Biosynthesis	-0.628855	1.23006
76	3-hydroxyacyl-[acyl-carrier-protein] dehydratase (n-C18:0)	4.2.1.61	(-1) 3hoctaACP[c] <=> (1) h2o[c] + (1) toctd2eACP[c]	Cell Envelope Biosynthesis	-0.628855	1.23006
77	3-hydroxyacyl-[acyl-carrier-protein] dehydratase (n-C18:1)	4.2.1.61	(-1) 3hcvac11eACP[c] <=> (1) h2o[c] + (1) t3c11vaceACP[c]	Cell Envelope Biosynthesis	-0.628855	1.23006
78	3-hydroxyacyl-[acyl-carrier-protein] dehydratase (n-C4:0)	4.2.1.58	(-1) 3haACP[c] <=> (1) but2eACP[c] + (1) h2o[c]	Cell Envelope Biosynthesis	-0.628855	1.23006
79	3-hydroxyacyl-[acyl-carrier-protein] dehydratase (n-C6:0)	4.2.1.58	(-1) 3hhexACP[c] <=> (1) h2o[c] + (1) thex2eACP[c]	Cell Envelope Biosynthesis	-0.628855	1.23006
80	3-hydroxyacyl-[acyl-carrier-protein] dehydratase (n-C8:0)	4.2.1.58	(-1) 3hoctACP[c] <=> (1) h2o[c] + (1) toct2eACP[c]	Cell Envelope Biosynthesis	-0.628855	1.23006
81	3-hydroxycinnamate hydroxylase	unknown	(-1) 3hcinnm[c] + (-1) nadh[c] + (-1) o2[c] <=> (1) dhcinnm[c] + (1) h2o[c] + (1) nad[c]	Alternate Carbon Metabolism	-403.886	4.21187
82	3-(3-hydroxy-phenyl)propionate hydroxylase	unknown	(-1) 3hpppn[c] + (-1) nadh[c] + (-1) o2[c] <=> (1) dhpppn[c] + (1) h2o[c] + (1) nad[c]	Alternate Carbon Metabolism	-403.894	4.21187
83	3-keto-L-gulonate kinase	unknown	(-1) 3dhguln[c] + (-1) atp[c] <=> (1) 3dhgulnp[c] + (1) adp[c]	Alternate Carbon Metabolism	-20.8563	0.571101
84	3'-nucleotidase (UMP) (periplasm)	unknown	(-1) 3ump[p] + (-1) h2o[p] <=> (1) pi[p] + (1) uri[p]	Nucleotide Salvage Pathway	-11.313	2.26614
85	3'-nucleotidase (CMP) (periplasm)	unknown	(-1) 3cmp[p] + (-1) h2o[p] <=> (1) cytd[p] + (1) pi[p]	Nucleotide Salvage Pathway	-11.3736	2.54208
86	3'-nucleotidase (AMP) (periplasm)	unknown	(-1) 3amp[p] + (-1) h2o[p] <=> (1) adn[p] + (1) pi[p]	Nucleotide Salvage Pathway	-16.9398	3.6416
87	3'-nucleotidase (GMP) (periplasm)	unknown	(-1) 3gmp[p] + (-1) h2o[p] <=> (1) gsn[p] + (1) pi[p]	Nucleotide Salvage Pathway	-7.51718	4.3859
88	3-oxoacyl-[acyl-carrier-protein] reductase (n-C10:0)	1.1.1.100	(-1) 3odecACP[c] + (-1) nadph[c] <=> (1) 3hdecACP[c] + (1) nadp[c]	Cell Envelope Biosynthesis	-19.691	1.06231
89	3-oxoacyl-[acyl-carrier-protein] reductase (n-C12:0)	1.1.1.100	(-1) 3oddecACP[c] + (-1) nadph[c] <=> (1) 3hddecACP[c] + (1) nadp[c]	Cell Envelope Biosynthesis	-19.691	1.06231
90	3-oxoacyl-[acyl-carrier-protein] reductase (n-C12:1)	1.1.1.100	(-1) 3ocddec5eACP[c] + (-1) nadph[c] <=> (1) 3hcddec5eACP[c] + (1) nadp[c]	Cell Envelope Biosynthesis	-19.6907	1.06231
91	3-oxoacyl-[acyl-carrier-protein] reductase (n-C14:0)	1.1.1.100	(-1) 3omrsACP[c] + (-1) nadph[c] <=> (1) 3hmrsACP[c] + (1) nadp[c]	Cell Envelope Biosynthesis	-19.6906	1.06231
92	3-oxoacyl-[acyl-carrier-protein] reductase (n-C14:1)	1.1.1.100	(-1) 3ocmrs7eACP[c] + (-1) nadph[c] <=> (1) 3hcmrs7eACP[c] + (1) nadp[c]	Cell Envelope Biosynthesis	-19.691	1.06231
93	3-oxoacyl-[acyl-carrier-protein] reductase (n-C16:0)	1.1.1.100	(-1) 3opalmACP[c] + (-1) nadph[c] <=> (1) 3hpalmACP[c] + (1) nadp[c]	Cell Envelope Biosynthesis	-19.6906	1.06231
94	3-oxoacyl-[acyl-carrier-protein] reductase (n-C16:1)	1.1.1.100	(-1) 3ocpalm9eACP[c] + (-1) nadph[c] <=> (1) 3hcpalm9eACP[c] + (1) nadp[c]	Cell Envelope Biosynthesis	-28.7766	1.96323
95	3-oxoacyl-[acyl-carrier-protein] reductase (n-C18:0)	1.1.1.100	(-1) 3ooctdACP[c] + (-1) nadph[c] <=> (1) 3hoctaACP[c] + (1) nadp[c]	Cell Envelope Biosynthesis	-19.691	1.06231
96	3-oxoacyl-[acyl-carrier-protein] reductase (n-C18:1)	1.1.1.100	(-1) 3ocvac11eACP[c] + (-1) nadph[c] <=> (1) 3hcvac11eACP[c] + (1) nadp[c]	Cell Envelope Biosynthesis	-19.6906	1.06231
97	3-oxoacyl-[acyl-carrier-protein] reductase (n-C4:0)	1.1.1.100	(-1) actACP[c] + (-1) nadph[c] <=> (1) 3haACP[c] + (1) nadp[c]	Cell Envelope Biosynthesis	-19.6885	1.06231
98	3-oxoacyl-[acyl-carrier-protein] reductase (n-C6:0)	1.1.1.100	(-1) 3ohexACP[c] + (-1) nadph[c] <=> (1) 3hhexACP[c] + (1) nadp[c]	Cell Envelope Biosynthesis	-19.6906	1.06231
99	3-oxoacyl-[acyl-carrier-protein] reductase (n-C8:0)	1.1.1.100	(-1) 3ooctACP[c] + (-1) nadph[c] <=> (1) 3hoctACP[c] + (1) nadp[c]	Cell Envelope Biosynthesis	-19.6906	1.06231
100	3-oxoacyl-[acyl-carrier-protein] synthase (n-C10:0)	2.3.1.41	(-1) malACP[c] + (-1) ocACP[c] <=> (1) 3odecACP[c] + (1) ACP[c] + (1) co2[c]	Cell Envelope Biosynthesis	-1.92822	1.9371
101	3-oxoacyl-[acyl-carrier-protein] synthase (n-C12:0)	2.3.1.41	(-1) dcaACP[c] + (-1) malACP[c] <=> (1) 3oddecACP[c] + (1) ACP[c] + (1) co2[c]	Cell Envelope Biosynthesis	-1.92822	1.9371
102	3-oxoacyl-[acyl-carrier-protein] synthase (n-C12:1)	2.3.1.41	(-1) cdec3eACP[c] + (-1) malACP[c] <=> (1) 3ocddec5eACP[c] + (1) ACP[c] + (1) co2[c]	Cell Envelope Biosynthesis	-1.92814	1.9371
103	3-oxoacyl-[acyl-carrier-protein] synthase (n-C14:0)	2.3.1.41	(-1) ddcaACP[c] + (-1) malACP[c] <=> (1) 3omrsACP[c] + (1) ACP[c] + (1) co2[c]	Cell Envelope Biosynthesis	-1.92864	1.9371
104	3-oxoacyl-[acyl-carrier-protein] synthase (n-C14:1)	2.3.1.41	(-1) cddec5eACP[c] + (-1) malACP[c] <=> (1) 3ocmrs7eACP[c] + (1) ACP[c] + (1) co2[c]	Cell Envelope Biosynthesis	-1.92822	1.9371
105	3-oxoacyl-[acyl-carrier-protein] synthase (n-C16:0)	2.3.1.41	(-1) malACP[c] + (-1) myrsACP[c] <=> (1) 3opalmACP[c] + (1) ACP[c] + (1) co2[c]	Cell Envelope Biosynthesis	-1.92822	1.9371
106	3-oxoacyl-[acyl-carrier-protein] synthase (n-C16:1)	2.3.1.41	(-1) malACP[c] + (-1) tdeACP[c] <=> (1) 3ocpalm9eACP[c] + (1) ACP[c] + (1) co2[c]	Cell Envelope Biosynthesis	-1.92822	1.9371
107	3-oxoacyl-[acyl-carrier-protein] synthase (n-C18:0)	2.3.1.41	(-1) malACP[c] + (-1) palmACP[c] <=> (1) 3ooctdACP[c] + (1) ACP[c] + (1) co2[c]	Cell Envelope Biosynthesis	-1.92822	1.9371
108	3-oxoacyl-[acyl-carrier-protein] synthase (n-C18:1)	2.3.1.41	(-1) hdeACP[c] + (-1) malACP[c] <=> (1) 3ocvac11eACP[c] + (1) ACP[c] + (1) co2[c]	Cell Envelope Biosynthesis	-1.92864	1.9371
109	3-oxoacyl-[acyl-carrier-protein] synthase (n-C6:0)	2.3.1.41	(-1) butACP[c] + (-1) malACP[c] <=> (1) 3ohexACP[c] + (1) ACP[c] + (1) co2[c]	Cell Envelope Biosynthesis	-1.92864	1.9371
110	3-oxoacyl-[acyl-carrier-protein] synthase (n-C8:0)	2.3.1.41	(-1) hexACP[c] + (-1) malACP[c] <=> (1) 3ooctACP[c] + (1) ACP[c] + (1) co2[c]	Cell Envelope Biosynthesis	-1.92864	1.9371
111	tripeptide (LalaDgluMdap) transport via ABC system (periplasm)	unknown	(-1) LalaDgluMdap[p] + (-1) atp[c] + (-1) h2o[c] <=> (1) LalaDgluMdap[c] + (1) adp[c] + (1) pi[c]	Murein Recycling	-29.4361	1.45954
112	LalaDgluMdap (tripeptide) transport via diffusion (extracellular to periplasm)	unknown	(-1) LalaDgluMdap[e] <=> (1) LalaDgluMdap[p]	Transport, Outer Membrane Porin	0	0
113	3UMP transport via diffusion (extracellular to periplasm)	unknown	(-1) 3ump[e] <=> (1) 3ump[p]	Transport, Outer Membrane Porin	0	0
114	4-(2-Aminoethyl)-1,2-benzenediol:oxygen oxidoreductase(deaminating)(flavin-containing)	1.4.3.6	(-1) dopa[p] + (-1) h2o[p] + (-1) o2[p] <=> (1) 34dhpac[p] + (1) h2o2[p] + (1) nh4[p]	Nitrogen Metabolism	-86.6539	2.22946
115	4-hydroxyphenylacetaldehyde transport via diffusion (extracellular to periplasm)	unknown	(-1) 4hoxpacd[e] <=> (1) 4hoxpacd[p]	Transport, Outer Membrane Porin	0	0
116	4-Hydroxy-L-threonine synthase	unknown	(-1) h2o[c] + (-1) phthr[c] <=> (1) 4hthr[c] + (1) pi[c]	Cofactor and Prosthetic Group Biosynthesis	-11.163	1.48185
117	tetrapeptide L,D-carboxypeptidase	unknown	(-1) LalaDgluMdapDala[c] + (-1) h2o[c] <=> (1) LalaDgluMdap[c] + (1) ala-DASH-D[c]	Murein Recycling	-0.960965	2.00323
118	tetrapeptide L,D-carboxypeptidase (periplasm)	unknown	(-1) LalaDgluMdapDala[p] + (-1) h2o[p] <=> (1) LalaDgluMdap[p] + (1) ala-DASH-D[p]	Murein Recycling	-0.960965	2.00323
119	tetrapeptide (LalaDgluMdapDala) transport via ABC system (periplasm)	unknown	(-1) LalaDgluMdapDala[p] + (-1) atp[c] + (-1) h2o[c] <=> (1) LalaDgluMdapDala[c] + (1) adp[c] + (1) pi[c]	Murein Recycling	-29.4361	1.45954
120	LalaDgluMdapDala (pentapeptide) transport via diffusion (extracellular to periplasm)	unknown	(-1) LalaDgluMdapDala[e] <=> (1) LalaDgluMdapDala[p]	Transport, Outer Membrane Porin	0	0
121	5-dehydro-D-gluconate reductase	1.1.1.69	(-1) 5dglcn[c] + (-1) nadph[c] <=> (1) glcn[c] + (1) nadp[c]	Alternate Carbon Metabolism	-23.6	3.98981
122	5-Dehydro-D-gluconate transport via proton symport, reversible (periplasm)	unknown	(-1) 5dglcn[p] <=> (1) 5dglcn[c]	Transport, Inner Membrane	0	0
123	5-Dehydro-D-gluconate transport via diffusion (extracellular to periplasm)	unknown	(-1) 5dglcn[e] <=> (1) 5dglcn[p]	Transport, Outer Membrane Porin	0	0
124	5'-deoxyadenosine nuclosidase	unknown	(-1) dad-DASH-5[c] + (-1) h2o[c] <=> (1) 5drib[c] + (1) ade[c]	Cofactor and Prosthetic Group Biosynthesis	-20.8636	3.49628
125	arabinose-5-phosphate isomerase	5.3.1.13	(-1) ru5p-DASH-D[c] <=> (1) ara5p[c]	Alternate Carbon Metabolism	-7.75094	1.58496
126	acyl-[acyl-carrier-protein] synthetase (n-C14:0)	6.2.1.20	(-1) ACP[c] + (-1) atp[c] + (-1) ttdca[c] <=> (1) amp[c] + (1) myrsACP[c] + (1) ppi[c]	Cell Envelope Biosynthesis	-4.19869	1.53077
127	acyl-[acyl-carrier-protein] synthetase (n-C14:1)	6.2.1.20	(-1) ACP[c] + (-1) atp[c] + (-1) ttdcea[c] <=> (1) amp[c] + (1) ppi[c] + (1) tdeACP[c]	Cell Envelope Biosynthesis	-4.19869	1.53077
128	acyl-[acyl-carrier-protein] synthetase (n-C16:0)	6.2.1.20	(-1) ACP[c] + (-1) atp[c] + (-1) hdca[c] <=> (1) amp[c] + (1) palmACP[c] + (1) ppi[c]	Cell Envelope Biosynthesis	-11.4002	7.02916
129	acyl-[acyl-carrier-protein] synthetase (n-C16:1)	6.2.1.20	(-1) ACP[c] + (-1) atp[c] + (-1) hdcea[c] <=> (1) amp[c] + (1) hdeACP[c] + (1) ppi[c]	Cell Envelope Biosynthesis	-4.19707	1.53077
130	acyl-[acyl-carrier-protein] synthetase (n-C18:1)	6.2.1.20	(-1) ACP[c] + (-1) atp[c] + (-1) ocdcea[c] <=> (1) amp[c] + (1) octeACP[c] + (1) ppi[c]	Cell Envelope Biosynthesis	4.88849	2.32227
131	acyl-[acyl-carrier-protein] synthetase (n-C18:0)	6.2.1.20	(-1) ACP[c] + (-1) atp[c] + (-1) ocdca[c] <=> (1) amp[c] + (1) ocdcaACP[c] + (1) ppi[c]	Cell Envelope Biosynthesis	-4.19827	1.53077
132	acyl-[acyl-carrier-protein] synthetase (n-C12:0)	6.2.1.20	(-1) ACP[c] + (-1) atp[c] + (-1) ddca[c] <=> (1) amp[c] + (1) ddcaACP[c] + (1) ppi[c]	Cell Envelope Biosynthesis	-4.19827	1.53077
133	acyl-[acyl-carrier-protein] synthetase (n-C10:0)	6.2.1.20	(-1) ACP[c] + (-1) atp[c] + (-1) dca[c] <=> (1) amp[c] + (1) dcaACP[c] + (1) ppi[c]	Cell Envelope Biosynthesis	-4.19869	1.53077
134	acyl-[acyl-carrier-protein] synthetase (n-C8:0)	6.2.1.20	(-1) ACP[c] + (-1) atp[c] + (-1) octa[c] <=> (1) amp[c] + (1) ocACP[c] + (1) ppi[c]	Cell Envelope Biosynthesis	-4.18954	1.53077
135	Aminoacetone:oxygen oxidoreductase(deaminating)(flavin-containing)	unknown	(-1) aact[c] + (-1) h2o[c] + (-1) o2[c] <=> (1) h2o2[c] + (1) mthgxl[c] + (1) nh4[c]	Methylglyoxal Metabolism	-91.4229	2.95586
136	dTDP-N-4-acetamido-4,6-dideoxy-D-galactose transferase	unknown	(-1) dtdp4aaddg[c] + (-1) unagamu[c] <=> (1) dtdp[c] + (1) unagamuf[c]	Cell Envelope Biosynthesis	-16.6439	2.63545
137	alpha-amylase	unknown	(-1) 14glucan[c] <=> (1) malthx[c]	Alternate Carbon Metabolism	0	0
138	alpha-amylase (periplasm)	unknown	(-1) 14glucan[p] <=> (1) malthx[p]	Alternate Carbon Metabolism	0	0
139	Arbutin 6-phosphate glucohydrolase	3.2.1.86	(-1) arbt6p[c] + (-1) h2o[c] <=> (1) g6p[c] + (1) hqn[c]	Alternate Carbon Metabolism	-12.204	4.73607
140	4-aminobutyrate transaminase	2.6.1.19	(-1) 4abut[c] + (-1) akg[c] <=> (1) glu-DASH-L[c] + (1) sucsal[c]	Arginine and Proline Metabolism	4.62503	2.57048
141	Aminobutyraldehyde dehydrogenase	1.2.1.19	(-1) 4abutn[c] + (-1) h2o[c] + (-1) nad[c] <=> (1) 4abut[c] + (1) nadh[c]	Arginine and Proline Metabolism	-53.0003	2.47219
142	4-aminobutyrate transport in via proton symport (periplasm)	unknown	(-1) 4abut[p] <=> (1) 4abut[c]	Transport, Inner Membrane	0	0
143	4-aminobutyrate transport via diffusion (extracellular to periplasm)	unknown	(-1) 4abut[e] <=> (1) 4abut[p]	Transport, Outer Membrane Porin	0	0
144	acetyl-CoA:acetoacetyl-CoA transferase	unknown	(-1) acac[c] + (-1) accoa[c] <=> (1) aacoa[c] + (1) ac[c]	Alternate Carbon Metabolism	8.13371	1.85604
145	acetyl-CoA C-acetyltransferase	2.3.1.9	(-2) accoa[c] <=> (1) aacoa[c] + (1) coa[c]	Membrane Lipid Metabolism	25.285	1.16762
146	acetoacetate transport via proton symport (periplasm)	unknown	(-1) acac[p] <=> (1) acac[c]	Transport, Inner Membrane	0	0
147	acetoacetate transport via diffusion (extracellular to periplasm)	unknown	(-1) acac[e] <=> (1) acac[p]	Transport, Outer Membrane Porin	0	0
148	acetaldehyde dehydrogenase (acetylating)	1.2.1.10	(-1) acald[c] + (-1) coa[c] + (-1) nad[c] <=> (1) accoa[c] + (1) nadh[c]	Pyruvate Metabolism	-15.3532	1.26342
149	acetaldehyde transport via diffusion (extracellular to periplasm)	unknown	(-1) acald[e] <=> (1) acald[p]	Transport, Outer Membrane Porin	0	0
150	acetaldehyde reversible transport (periplasm)	unknown	(-1) acald[p] <=> (1) acald[c]	Transport, Inner Membrane	0	0
151	acetyl-CoA:anthranilate acetyltransferase	2.3.1.118	(-1) accoa[c] + (-1) anth[c] <=> (1) acanth[c] + (1) coa[c]	Tyrosine, Tryptophan, and Phenylalanine Metabolism	45.6798	3.3802
152	Adenosyl cobinamide phosphate guanyltransferase	unknown	(-1) adocbip[c] + (-1) gtp[c] <=> (1) agdpcbi[c] + (1) ppi[c]	Cofactor and Prosthetic Group Biosynthesis	0	1000000
153	acetyl-CoA carboxylase	6.4.1.2	(-1) accoa[c] + (-1) atp[c] + (-1) hco3[c] <=> (1) adp[c] + (1) malcoa[c] + (1) pi[c]	Membrane Lipid Metabolism	-2.91946	2.01497
154	acetate-CoA ligase (ADP-forming)	6.2.1.13	(-1) atp[c] + (-1) coa[c] + (-1) ppa[c] <=> (1) adp[c] + (1) pi[c] + (1) ppcoa[c]	Alternate Carbon Metabolism	12.3027	3.78907
155	N-acetyl-D-galactosamine 1-phosphatase (periplasm)	3.1.3.10	(-1) acgal1p[p] + (-1) h2o[p] <=> (1) acgal[p] + (1) pi[p]	Alternate Carbon Metabolism	-17.3236	3.30766
156	N-acetyl-D-galactosamine 1-phosphate transport via diffusion (extracellular to periplasm)	unknown	(-1) acgal1p[e] <=> (1) acgal1p[p]	Transport, Outer Membrane Porin	0	0
157	N-acetyl-D-galactosamine transport via diffusion (extracellular to periplasm)	unknown	(-1) acgal[e] <=> (1) acgal[p]	Transport, Outer Membrane Porin	0	0
158	N-acetyl-D-glucosamine 1-phosphatase (periplasm)	3.1.3.10	(-1) acgam1p[p] + (-1) h2o[p] <=> (1) acgam[p] + (1) pi[p]	Alternate Carbon Metabolism	-17.3236	3.30766
159	N-acetyl-D-glucosamine 1-phosphate transport via diffusion (extracellular to periplasm)	unknown	(-1) acgam1p[e] <=> (1) acgam1p[p]	Transport, Outer Membrane Porin	0	0
160	N-acetylglucosamine kinase	2.7.1.59	(-1) acgam[c] + (-1) atp[c] <=> (1) acgam6p[c] + (1) adp[c]	Murein Recycling	-16.7316	2.93907
161	UDP-N-acetylglucosamine:undecaprenylphosphate N-acetylglucosamine -1-phosphate transferase	unknown	(-1) uacgam[c] + (-1) udcpp[c] <=> (1) ump[c] + (1) unaga[c]	Cell Envelope Biosynthesis	3.09223	8.48118
162	N-Acetyl-D-glucosamine transport via PEP:Pyr PTS (periplasm)	unknown	(-1) acgam[p] + (-1) pep[c] <=> (1) acgam6p[c] + (1) pyr[c]	Transport, Inner Membrane	-41.8848	3.01151
163	N-Acetyl-D-glucosamine transport via diffusion (extracellular to periplasm)	unknown	(-1) acgam[e] <=> (1) acgam[p]	Transport, Outer Membrane Porin	0	0
164	acetylglutamate kinase	2.7.2.8	(-1) acglu[c] + (-1) atp[c] <=> (1) acg5p[c] + (1) adp[c]	Arginine and Proline Metabolism	8.25977	3.35887
165	N-acetylglutamate synthase	2.3.1.1	(-1) accoa[c] + (-1) glu-DASH-L[c] <=> (1) acglu[c] + (1) coa[c]	Arginine and Proline Metabolism	-8.86431	3.42909
166	2-aceto-2-hydroxybutanoate synthase	unknown	(-1) 2obut[c] + (-1) pyr[c] <=> (1) 2ahbut[c] + (1) co2[c]	Valine, Leucine, and Isoleucine Metabolism	-35.299	4.81306
167	acetate kinase	2.7.2.1	(-1) ac[c] + (-1) atp[c] <=> (1) actp[c] + (1) adp[c]	Pyruvate Metabolism	15.464	1.16711
168	acetolactate synthase	4.1.3.18	(-2) pyr[c] <=> (1) alac-DASH-S[c] + (1) co2[c]	Valine, Leucine, and Isoleucine Metabolism	-42.0519	2.78697
169	N-acetylmuramate 6-phosphate hydrolase	unknown	(-1) acmum6p[c] + (-1) h2o[c] <=> (1) acgam6p[c] + (1) lac-DASH-D[c]	Alternate Carbon Metabolism	-8.62563	3.13297
170	UDP-N-acetyl-D-mannosaminuronic acid transferase	unknown	(-1) uacmamu[c] + (-1) unaga[c] <=> (1) udp[c] + (1) unagamu[c]	Cell Envelope Biosynthesis	-15.1355	2.10506
171	N-acetyl-D-mannosamine transport via PTS (periplasm)	unknown	(-1) acmana[p] + (-1) pep[c] <=> (1) acmanap[c] + (1) pyr[c]	Transport, Inner Membrane	-41.8848	3.01151
172	N-acetyl-D-mannosamine transport via diffusion (extracellular to periplasm)	unknown	(-1) acmana[e] <=> (1) acmana[p]	Transport, Outer Membrane Porin	0	0
173	N-acetylmuramate transport via PEP:Pyr PTS (periplasm)	unknown	(-1) acmum[p] + (-1) pep[c] <=> (1) acmum6p[c] + (1) pyr[c]	Transport, Inner Membrane	-45.9499	0.800133
174	N-acetylmuramate transport via diffusion (extracellular to periplasm)	unknown	(-1) acmum[e] <=> (1) acmum[p]	Transport, Outer Membrane Porin	0	0
175	N-acetylneuraminate proton symport (periplasm)	unknown	(-1) acnam[p] <=> (1) acnam[c]	Transport, Inner Membrane	0	0
176	N-acetylneuraminate transport via diffusion (extracellular to periplasm)	unknown	(-1) acnam[e] <=> (1) acnam[p]	Transport, Outer Membrane	0	0
177	N-Acetylneuraminate lyase	4.1.3.3	(-1) acnam[c] <=> (1) acmana[c] + (1) pyr[c]	Alternate Carbon Metabolism	3.4247	2.91465
178	acyl-CoA dehydrogenase (butanoyl-CoA)	1.3.99.2	(-1) btcoa[c] + (-1) fad[c] <=> (1) b2coa[c] + (1) fadh2[c]	Membrane Lipid Metabolism	40.8247	2.93486
179	acyl-CoA dehydrogenase (hexanoyl-CoA)	1.3.99.3	(-1) fad[c] + (-1) hxcoa[c] <=> (1) fadh2[c] + (1) hx2coa[c]	Membrane Lipid Metabolism	39.9356	2.7614
180	acyl-CoA dehydrogenase (octanoyl-CoA)	1.3.99.3	(-1) fad[c] + (-1) occoa[c] <=> (1) fadh2[c] + (1) oc2coa[c]	Membrane Lipid Metabolism	37.7198	1.34441
181	acyl-CoA dehydrogenase (decanoyl-CoA)	1.3.99.3	(-1) dcacoa[c] + (-1) fad[c] <=> (1) dc2coa[c] + (1) fadh2[c]	Membrane Lipid Metabolism	37.7202	1.34441
182	acyl-CoA dehydrogenase (dodecanoyl-CoA)	1.3.99.3	(-1) ddcacoa[c] + (-1) fad[c] <=> (1) dd2coa[c] + (1) fadh2[c]	Membrane Lipid Metabolism	37.7198	1.34441
183	acyl-CoA dehydrogenase (tetradecanoyl-CoA)	1.3.99.3	(-1) fad[c] + (-1) tdcoa[c] <=> (1) fadh2[c] + (1) td2coa[c]	Membrane Lipid Metabolism	37.7198	1.34441
184	acyl-CoA dehydrogenase (hexadecanoyl-CoA)	1.3.99.3	(-1) fad[c] + (-1) pmtcoa[c] <=> (1) fadh2[c] + (1) hdd2coa[c]	Membrane Lipid Metabolism	39.1603	2.31221
185	acyl-CoA dehydrogenase (octadecanoyl-CoA)	1.3.99.3	(-1) fad[c] + (-1) stcoa[c] <=> (1) fadh2[c] + (1) od2coa[c]	Membrane Lipid Metabolism	37.7198	1.34441
186	Acetyl-CoA ACP transacylase	2.3.1.38	(-1) ACP[c] + (-1) accoa[c] <=> (1) acACP[c] + (1) coa[c]	Membrane Lipid Metabolism	4.20585	1.07464
187	acetylornithine deacetylase	3.5.1.16	(-1) acorn[c] + (-1) h2o[c] <=> (1) ac[c] + (1) orn[c]	Arginine and Proline Metabolism	-21.8007	3.72055
188	arabinose modified core oligosaccharide lipid A transport via vector (periplasm to extracellular)	unknown	(-1) acolipa[p] <=> (1) acolipa[e]	Lipopolysaccharide Biosynthesis / Recycling	0	0
189	aconitate isomerase (spontaneous)	5.3.3.7	(-1) acon-DASH-T[c] <=> (1) acon-DASH-C[c]	Unassigned	0	0
190	Trans-aconitate methyltransferase	unknown	(-1) acon-DASH-T[c] + (-1) amet[c] <=> (1) aconm[c] + (1) ahcys[c]	Unassigned	0	1000000
191	aconitase (half-reaction A, Citrate hydro-lyase)	4.2.1.3	(-1) cit[c] <=> (1) acon-DASH-C[c] + (1) h2o[c]	Citric Acid Cycle	8.03984	1.71675
192	aconitase (half-reaction B, Isocitrate hydro-lyase)	4.2.1.3	(-1) acon-DASH-C[c] + (-1) h2o[c] <=> (1) icit[c]	Citric Acid Cycle	-0.636355	1.71912
193	acetylornithine transaminase	2.6.1.11	(-1) acorn[c] + (-1) akg[c] <=> (1) acg5sa[c] + (1) glu-DASH-L[c]	Arginine and Proline Metabolism	16.6388	3.29423
194	acyl-carrier protein synthase	2.7.8.7	(-1) apoACP[c] + (-1) coa[c] <=> (1) ACP[c] + (1) pap[c]	Cofactor and Prosthetic Group Biosynthesis	0	1000000
195	acetyl-CoA synthetase	6.2.1.1	(-1) ac[c] + (-1) atp[c] + (-1) coa[c] <=> (1) accoa[c] + (1) amp[c] + (1) ppi[c]	Pyruvate Metabolism	-4.96578	1.11584
196	O-Acetyl-L-serine transport via diffusion (extracellular to periplasm)	unknown	(-1) acser[e] <=> (1) acser[p]	Transport, Outer Membrane Porin	0	0
197	O-Acetyl-L-serine export via facilitated transport	unknown	(-1) acser[c] <=> (1) acser[p]	Transport, Inner Membrane	0	0
198	acetate reversible transport via proton symport (periplasm)	unknown	(-1) ac[p] <=> (1) ac[c]	Transport, Inner Membrane	0	0
199	Na+/Acetate symport (periplasm)	unknown	(-1) ac[p] + (-1) na1[p] <=> (1) ac[c] + (1) na1[c]	Transport, Inner Membrane	0	0
200	Acetate transport via diffusion (extracellular to periplasm)	unknown	(-1) ac[e] <=> (1) ac[p]	Transport, Outer Membrane Porin	0	0
201	Adenosine deaminase	3.5.4.4	(-1) adn[c] + (-1) h2o[c] <=> (1) ins[c] + (1) nh4[c]	Nucleotide Salvage Pathway	-21.0539	1.67404
202	4-aminobenzoate synthase	unknown	(-1) 4adcho[c] <=> (1) 4abz[c] + (1) pyr[c]	Cofactor and Prosthetic Group Biosynthesis	-209.195	10.9
203	4-amino-4-deoxychorismate synthase	unknown	(-1) chor[c] + (-1) gln-DASH-L[c] <=> (1) 4adcho[c] + (1) glu-DASH-L[c]	Cofactor and Prosthetic Group Biosynthesis	-17.7075	3.79605
204	adenine deaminase	3.5.4.2	(-1) ade[c] + (-1) h2o[c] <=> (1) hxan[c] + (1) nh4[c]	Nucleotide Salvage Pathway	0	1000000
205	adenine transport via proton symport (reversible) (periplasm)	unknown	(-1) ade[p] <=> (1) ade[c]	Transport, Inner Membrane	0	0
206	adenine transport via diffusion (extracellular to periplasm)	unknown	(-1) ade[e] <=> (1) ade[p]	Transport, Outer Membrane Porin	0	0
207	adenylate kinase	2.7.4.3	(-1) amp[c] + (-1) atp[c] <=> (2) adp[c]	Nucleotide Salvage Pathway	-1.56244	0.22592
208	adentylate kinase (GTP)	unknown	(-1) amp[c] + (-1) gtp[c] <=> (1) adp[c] + (1) gdp[c]	Nucleotide Salvage Pathway	3.13648	1.80431
209	adentylate kinase (ITP)	unknown	(-1) amp[c] + (-1) itp[c] <=> (1) adp[c] + (1) idp[c]	Nucleotide Salvage Pathway	-3.61868	1.79554
210	adenosylmethionine decarboxylase	4.1.1.50	(-1) amet[c] <=> (1) ametam[c] + (1) co2[c]	Arginine and Proline Metabolism	-28.8945	1.64252
211	adenylate cyclase	4.6.1.1	(-1) atp[c] <=> (1) camp[c] + (1) ppi[c]	Nucleotide Salvage Pathway	8.33556	1.57944
212	adenosine kinase	2.7.1.20	(-1) adn[c] + (-1) atp[c] <=> (1) adp[c] + (1) amp[c]	Nucleotide Salvage Pathway	-13.3019	1.70003
213	adenosine hydrolase	3.2.2.8	(-1) adn[c] + (-1) h2o[c] <=> (1) ade[c] + (1) rib-DASH-D[c]	Alternate Carbon Metabolism	-4.49616	2.6063
214	adenosine transport in via proton symport (periplasm)	unknown	(-1) adn[p] <=> (1) adn[c]	Transport, Inner Membrane	0	0
215	adenosine transport in via proton symport, reversible (periplasm)	unknown	(-1) adn[p] <=> (1) adn[c]	Transport, Inner Membrane	0	0
216	adenosine transport via diffusion (extracellular to periplasm)	unknown	(-1) adn[e] <=> (1) adn[p]	Transport, Outer Membrane	0	0
217	Adenosyl cobinamide kinase	unknown	(-1) adocbi[c] + (-1) atp[c] <=> (1) adocbip[c] + (1) adp[c]	Cofactor and Prosthetic Group Biosynthesis	0	1000000
218	Adenosylcobalamin 5'-phosphate synthase	unknown	(-1) agdpcbi[c] + (-1) rdmbzi[c] <=> (1) adocbl[c] + (1) gmp[c]	Cofactor and Prosthetic Group Biosynthesis	0	1000000
219	Adenosylcobalamin transport via ABC system (periplasm)	unknown	(-1) adocbl[p] + (-1) atp[c] + (-1) h2o[c] <=> (1) adocbl[c] + (1) adp[c] + (1) pi[c]	Transport, Inner Membrane	-29.4361	1.45954
220	Adenosylcobalimin transport via ton system (extermal)	unknown	(-1) adocbl[e] <=> (1) adocbl[p]	Transport, Outer Membrane	4.54747e-13	0
221	ADPribose diphosphatase	3.6.1.13	(-1) adprib[c] + (-1) h2o[c] <=> (1) amp[c] + (1) r5p[c]	Nucleotide Salvage Pathway	-31.1002	3.99565
222	adenine phosphoribosyltransferase	2.4.2.7	(-1) ade[c] + (-1) prpp[c] <=> (1) amp[c] + (1) ppi[c]	Nucleotide Salvage Pathway	-14.9387	1.93324
223	adenylyl-sulfate kinase	2.7.1.25	(-1) aps[c] + (-1) atp[c] <=> (1) adp[c] + (1) paps[c]	Cysteine Metabolism	-21.2298	4.26801
224	adenylsuccinate lyase	4.3.2.2	(-1) dcamp[c] <=> (1) amp[c] + (1) fum[c]	Purine and Pyrimidine Biosynthesis	16.7542	1.71019
225	adenylosuccinate lyase	4.3.2.2	(-1) 25aics[c] <=> (1) aicar[c] + (1) fum[c]	Purine and Pyrimidine Biosynthesis	18.0614	3.6352
226	adenylosuccinate synthase	6.3.4.4	(-1) asp-DASH-L[c] + (-1) gtp[c] + (-1) imp[c] <=> (1) dcamp[c] + (1) gdp[c] + (1) pi[c]	Purine and Pyrimidine Biosynthesis	0.522332	2.85515
227	N-acetylglucosamine-6-phosphate deacetylase	3.5.1.25	(-1) acgam6p[c] + (-1) h2o[c] <=> (1) ac[c] + (1) gam6p[c]	Alternate Carbon Metabolism	3.66605	4.22757
228	N-Acetyl-D-glucosamine(anhydrous)N-Acetylmuramyl-tripeptide amidase	unknown	(-1) anhgm3p[c] + (-1) h2o[c] <=> (1) LalaDgluMdap[c] + (1) anhgm[c]	Murein Recycling	1.16303	1.50518
229	N-Acetyl-D-glucosamine(anhydrous)N-Acetylmuramyl-tripeptide amidase (periplasm)	unknown	(-1) anhgm3p[p] + (-1) h2o[p] <=> (1) LalaDgluMdap[p] + (1) anhgm[p]	Murein Recycling	1.16303	1.50518
230	N-Acetyl-D-glucosamine(anhydrous)N-Acetylmuramyl-tripeptide beta -1,4-N-acetylglucosaminidase	unknown	(-1) anhgm3p[c] + (-1) h2o[c] <=> (1) acgam[c] + (1) anhm3p[c]	Murein Recycling	-13.6797	2.52569
231	GlcNAc-anhMurNAc tripeptide transport in via proton symport (periplasm)	unknown	(-1) anhgm3p[p] <=> (1) anhgm3p[c]	Murein Recycling	0	0
232	N-Acetyl-D-glucosamine(anhydrous)N-Acetylmuramyl-tetrapeptide amidase	unknown	(-1) anhgm4p[c] + (-1) h2o[c] <=> (1) LalaDgluMdapDala[c] + (1) anhgm[c]	Murein Recycling	0.868644	1.50518
233	N-Acetyl-D-glucosamine(anhydrous)N-Acetylmuramyl-tetrapeptide amidase (periplasm)	unknown	(-1) anhgm4p[p] + (-1) h2o[p] <=> (1) LalaDgluMdapDala[p] + (1) anhgm[p]	Murein Recycling	0.868644	1.50518
234	N-Acetyl-D-glucosamine(anhydrous)N-Acetylmuramyl-tetrapeptide L,D-carboxypeptidase	unknown	(-1) anhgm4p[c] + (-1) h2o[c] <=> (1) ala-DASH-D[c] + (1) anhgm3p[c]	Murein Recycling	-1.25535	2.00323
235	N-Acetyl-D-glucosamine(anhydrous)N-Acetylmuramyl-tetrapeptide L,D-carboxypeptidase (periplasmic)	unknown	(-1) anhgm4p[p] + (-1) h2o[p] <=> (1) ala-DASH-D[p] + (1) anhgm3p[p]	Murein Recycling	-1.25535	2.00323
236	N-Acetyl-D-glucosamine(anhydrous)N-Acetylmuramyl-tetrapeptide beta -1,4-N-acetylglucosaminidase	unknown	(-1) anhgm4p[c] + (-1) h2o[c] <=> (1) acgam[c] + (1) anhm4p[c]	Murein Recycling	-13.6793	2.52569
237	GlcNAc-anhMurNAc tetrapeptide transport in via proton symport (periplasm)	unknown	(-1) anhgm4p[p] <=> (1) anhgm4p[c]	Murein Recycling	0	0
238	N-Acetyl-D-glucosamine(anhydrous)N-Acetylmuramyl beta -1,4-N-acetylglucosaminidase	unknown	(-1) anhgm[c] + (-1) h2o[c] <=> (1) acgam[c] + (1) anhm[c]	Murein Recycling	-13.6794	2.52569
239	ADP-D-glycero-D-manno-heptose epimerase	5.1.3.20	(-1) adphep-DASH-DD[c] <=> (1) adphep-DASH-LD[c]	Lipopolysaccharide Biosynthesis / Recycling	0	0
240	agmatinase	3.5.3.11	(-1) agm[c] + (-1) h2o[c] <=> (1) ptrc[c] + (1) urea[c]	Arginine and Proline Metabolism	23.3172	5.80475
241	GlcNAc-anhMurNAc transport in via proton symport (periplasm)	unknown	(-1) anhgm[p] <=> (1) anhgm[c]	Murein Recycling	0	0
242	agmatine transport via diffusion (extracellular to periplasm)	unknown	(-1) agm[e] <=> (1) agm[p]	Transport, Outer Membrane Porin	0	0
243	1-tetradecanoyl-sn-glycerol 3-phosphate O-acyltransferase (n-C12:0)	2.3.1.51	(-1) 1ddecg3p[c] + (-1) ddcaACP[c] <=> (1) ACP[c] + (1) pa120[c]	Glycerophospholipid Metabolism	-6.16552	1.94925
244	1-tetradecanoyl-sn-glycerol 3-phosphate O-acyltransferase (n-C14:0)	2.3.1.51	(-1) 1tdecg3p[c] + (-1) myrsACP[c] <=> (1) ACP[c] + (1) pa140[c]	Glycerophospholipid Metabolism	-6.16552	1.94925
245	1-tetradec-7-enoyl-sn-glycerol 3-phosphate O-acyltransferase (n-C14:1)	2.3.1.51	(-1) 1tdec7eg3p[c] + (-1) tdeACP[c] <=> (1) ACP[c] + (1) pa141[c]	Glycerophospholipid Metabolism	-15.2511	2.54538
246	1-hexadecanoyl-sn-glycerol 3-phosphate O-acyltransferase (n-C16:0)	2.3.1.51	(-1) 1hdecg3p[c] + (-1) palmACP[c] <=> (1) ACP[c] + (1) pa160[c]	Glycerophospholipid Metabolism	-6.1651	1.94925
247	1-hexadec-7-enoyl-sn-glycerol 3-phosphate O-acyltransferase (n-C16:1)	2.3.1.51	(-1) 1hdec9eg3p[c] + (-1) hdeACP[c] <=> (1) ACP[c] + (1) pa161[c]	Glycerophospholipid Metabolism	-6.16552	1.94925
248	1-octadecanoyl-sn-glycerol 3-phosphate O-acyltransferase (n-C18:0)	2.3.1.51	(-1) 1odecg3p[c] + (-1) ocdcaACP[c] <=> (1) ACP[c] + (1) pa180[c]	Glycerophospholipid Metabolism	-6.16552	1.94925
249	1-octadec-7-enoyl-sn-glycerol 3-phosphate O-acyltransferase (n-C18:1)	2.3.1.51	(-1) 1odec11eg3p[c] + (-1) octeACP[c] <=> (1) ACP[c] + (1) pa181[c]	Glycerophospholipid Metabolism	-15.2515	2.54538
250	N-acetyl-g-glutamyl-phosphate reductase	1.2.1.38	(-1) acg5sa[c] + (-1) nadp[c] + (-1) pi[c] <=> (1) acg5p[c] + (1) nadph[c]	Arginine and Proline Metabolism	0.543961	1.74026
251	silver transport out via proton antiport	unknown	(-1) ag[c] <=> (1) ag[e]	Inorganic Ion Transport and Metabolism	0	0
252	S-adenosylhomocysteine nucleosidase	3.2.2.9	(-1) ahcys[c] + (-1) h2o[c] <=> (1) ade[c] + (1) rhcys[c]	Methionine Metabolism	-14.757	4.98626
253	phosphoribosylaminoimidazolecarboxamide formyltransferase	2.1.2.3	(-1) 10fthf[c] + (-1) aicar[c] <=> (1) fprica[c] + (1) thf[c]	Purine and Pyrimidine Biosynthesis	58.3441	4.57495
254	phosphoribosylaminoimidazole carboxylase	unknown	(-1) air[c] + (-1) atp[c] + (-1) hco3[c] <=> (1) 5caiz[c] + (1) adp[c] + (1) pi[c]	Purine and Pyrimidine Biosynthesis	-19.5217	2.31244
255	phosphoribosylaminoimidazole carboxylase (mutase rxn)	unknown	(-1) 5aizc[c] <=> (1) 5caiz[c]	Purine and Pyrimidine Biosynthesis	0	0
256	2-Oxogluterate dehydrogenase	unknown	(-1) akg[c] + (-1) coa[c] + (-1) nad[c] <=> (1) co2[c] + (1) nadh[c] + (1) succoa[c]	Citric Acid Cycle	-43.9243	3.55584
257	2-oxoglutarate reversible transport via symport (periplasm)	unknown	(-1) akg[p] <=> (1) akg[c]	Transport, Inner Membrane	0	0
258	alpha-ketoglutarate transport via diffusion (extracellular to periplasm)	unknown	(-1) akg[e] <=> (1) akg[p]	Transport, Outer Membrane Porin	0	0
259	D-alanine-D-alanine dipeptidase	3.4.17.14	(-1) alaala[c] + (-1) h2o[c] <=> (2) ala-DASH-D[c]	Murein Recycling	-2.38614	3.09335
260	D-alanyl-D-alanine (DalaDala) transport via ABC system (periplasm)	unknown	(-1) alaala[p] + (-1) atp[c] + (-1) h2o[c] <=> (1) adp[c] + (1) alaala[c] + (1) pi[c]	Transport, Inner Membrane	-29.4361	1.45954
261	D-alanine-D-alanine ligase (reversible)	6.3.2.4	(-2) ala-DASH-D[c] + (-1) atp[c] <=> (1) adp[c] + (1) alaala[c] + (1) pi[c]	Cell Envelope Biosynthesis	-27.05	3.04262
262	D-alanyl-D-alanine (DalaDala) transport via diffusion (extracellular to periplasm)	unknown	(-1) alaala[e] <=> (1) alaala[p]	Transport, Outer Membrane Porin	0	0
263	L-alanyl-gamma-glutamate epimerase	unknown	(-1) LalaDglu[c] <=> (1) LalaLglu[c]	Murein Recycling	0	0
264	alanine racemase	5.1.1.1	(-1) ala-DASH-L[c] <=> (1) ala-DASH-D[c]	Alanine and Aspartate Metabolism	0	0
265	D-alanine transaminase	unknown	(-1) ala-DASH-D[c] + (-1) pydx5p[c] <=> (1) pyam5p[c] + (1) pyr[c]	Cofactor and Prosthetic Group Biosynthesis	-3.55287	1.18476
266	L-alanine transaminase	2.6.1.2	(-1) akg[c] + (-1) ala-DASH-L[c] <=> (1) glu-DASH-L[c] + (1) pyr[c]	Alanine and Aspartate Metabolism	0.365712	0.660111
267	alanine transaminase	unknown	(-1) ala-DASH-L[c] + (-1) pydx5p[c] <=> (1) pyam5p[c] + (1) pyr[c]	Cofactor and Prosthetic Group Biosynthesis	-3.55287	1.18476
268	Alanyl-tRNA synthetase	6.1.1.7	(-1) ala-DASH-L[c] + (-1) atp[c] + (-1) trnaala[c] <=> (1) alatrna[c] + (1) amp[c] + (1) ppi[c]	tRNA Charging	-10.3058	2.76466
269	L-alanine transport via ABC system (periplasm)	unknown	(-1) ala-DASH-L[p] + (-1) atp[c] + (-1) h2o[c] <=> (1) adp[c] + (1) ala-DASH-L[c] + (1) pi[c]	Transport, Inner Membrane	-29.4361	1.45954
270	L-alanine transport in via proton symport (periplasm)	unknown	(-1) ala-DASH-L[p] <=> (1) ala-DASH-L[c]	Transport, Inner Membrane	0	0
271	L-alanine transport in via sodium symport (periplasm)	unknown	(-1) ala-DASH-L[p] + (-1) na1[p] <=> (1) ala-DASH-L[c] + (1) na1[c]	Transport, Inner Membrane	0	0
272	L-alanine transport via diffusion (extracellular to periplasm)	unknown	(-1) ala-DASH-L[e] <=> (1) ala-DASH-L[p]	Transport, Outer Membrane Porin	0	0
273	alcohol dehydrogenase (glycerol)	1.1.1.1	(-1) glyald[c] + (-1) nadh[c] <=> (1) glyc[c] + (1) nad[c]	Alternate Carbon Metabolism	-36.2592	2.26559
274	alcohol dehydrogenase (ethanol)	1.1.1.1	(-1) etoh[c] + (-1) nad[c] <=> (1) acald[c] + (1) nadh[c]	Pyruvate Metabolism	19.0065	1.49551
275	aldehyde dehydrogenase (phenylacetaldehyde, NAD)	1.2.1.39	(-1) h2o[c] + (-1) nad[c] + (-1) pacald[c] <=> (1) nadh[c] + (1) pac[c]	Alternate Carbon Metabolism	-42.9744	2.34466
276	aldehyde dehydrogenase (acetaldehyde, NAD)	1.2.1.3	(-1) acald[c] + (-1) h2o[c] + (-1) nad[c] <=> (1) ac[c] + (1) nadh[c]	Alternate Carbon Metabolism	-46.8826	1.64277
277	aldehyde dehydrogenase (acetaldehyde, NADP)	1.2.1.4	(-1) acald[c] + (-1) h2o[c] + (-1) nadp[c] <=> (1) ac[c] + (1) nadph[c]	Alternate Carbon Metabolism	-48.8916	1.64277
278	aldehyde dehydrogenase (propanal, NADP)	unknown	(-1) h2o[c] + (-1) nadp[c] + (-1) ppal[c] <=> (1) nadph[c] + (1) ppa[c]	Alternate Carbon Metabolism	-56.094	3.31243
279	aldehyde dehydrogenase (butanal, NAD)	unknown	(-1) btal[c] + (-1) h2o[c] + (-1) nad[c] <=> (1) but[c] + (1) nadh[c]	Alternate Carbon Metabolism	-47.5535	4.90148
280	Allose kinase	unknown	(-1) all-DASH-D[c] + (-1) atp[c] <=> (1) adp[c] + (1) all6p[c]	Alternate Carbon Metabolism	-17.6151	0.540428
281	Allose 6-phosphate isomerase	unknown	(-1) all6p[c] <=> (1) allul6p[c]	Alternate Carbon Metabolism	7.28857	1.52749
282	allantoate amidohydrolase	3.5.3.9	(-1) alltt[c] + (-2) h2o[c] <=> (1) co2[c] + (2) nh4[c] + (1) urdglyc[c]	Alternate Carbon Metabolism	-25.8031	5.21677
283	allantoinase	3.5.2.5	(-1) alltn[c] + (-1) h2o[c] <=> (1) alltt[c]	Nitrogen Metabolism	-26.1097	10.0353
284	allantoin transport in via proton symport (periplasm)	unknown	(-1) alltn[p] <=> (1) alltn[c]	Transport, Inner Membrane	0	0
285	allantoin transport via diffusion (extracellular to periplasm)	unknown	(-1) alltn[e] <=> (1) alltn[p]	Transport, Outer Membrane Porin	0	0
286	Allulose 6-phosphate epimerase	unknown	(-1) allul6p[c] <=> (1) f6p[c]	Alternate Carbon Metabolism	-5.39304	1.55953
287	D-allose transport via ABC system (periplasm)	unknown	(-1) all-DASH-D[p] + (-1) atp[c] + (-1) h2o[c] <=> (1) adp[c] + (1) all-DASH-D[c] + (1) pi[c]	Transport, Inner Membrane	-29.4361	1.45954
288	Allose transport via diffusion (extracellular to periplasm)	unknown	(-1) all-DASH-D[e] <=> (1) all-DASH-D[p]	Transport, Outer Membrane Porin	0	0
289	apolipoprotein N-acyltransferase (phosphatidylethanolamine, periplasm)	unknown	(-1) alpp[p] + (-1) pe160[p] <=> (1) 2agpe160[p] + (1) lpp[p]	Unassigned	-24.2866	2.38037
290	apolipoprotein N-acyltransferase (phosphatidylglycerol, periplasm)	unknown	(-1) alpp[p] + (-1) pg160[p] <=> (1) 2agpg160[p] + (1) lpp[p]	Unassigned	-24.2862	2.38037
291	aldose reductase (methylglyoxal)	unknown	(-1) mthgxl[c] + (-1) nadph[c] <=> (1) acetol[c] + (1) nadp[c]	Methylglyoxal Metabolism	-18.3694	2.2598
292	aldose reductase (acetol)	unknown	(-1) acetol[c] + (-1) nadh[c] <=> (1) 12ppd-DASH-R[c] + (1) nad[c]	Glycerophospholipid Metabolism	-22.6687	2.2863
293	altronate hydrolase	4.2.1.7	(-1) altrn[c] <=> (1) 2ddglcn[c] + (1) h2o[c]	Alternate Carbon Metabolism	-30.7407	3.91139
294	anhydrous-N-Acetylmuramyl-tripeptide amidase	unknown	(-1) anhm3p[c] + (-1) h2o[c] <=> (1) LalaDgluMdap[c] + (1) anhm[c]	Murein Recycling	1.16329	1.50518
295	anhydrous-N-Acetylmuramyl-tetrapeptide amidase	unknown	(-1) anhm4p[c] + (-1) h2o[c] <=> (1) LalaDgluMdapDala[c] + (1) anhm[c]	Murein Recycling	0.868485	1.50518
296	anhydrous-N-Acetylmuramyl-tetrapeptide L,D-carboxypeptidase	unknown	(-1) anhm4p[c] + (-1) h2o[c] <=> (1) ala-DASH-D[c] + (1) anhm3p[c]	Murein Recycling	-1.25577	2.00323
297	Amylomaltase (maltotriose)	2.4.1.25	(-1) malt[c] + (-1) malttr[c] <=> (1) glc-DASH-D[c] + (1) maltttr[c]	Alternate Carbon Metabolism	4.11665	8.47854
298	Amylomaltase (maltotetraose)	2.4.1.25	(-1) malt[c] + (-1) maltttr[c] <=> (1) glc-DASH-D[c] + (1) maltpt[c]	Alternate Carbon Metabolism	0.583682	2.83712
299	Amylomaltase (maltopentaose)	2.4.1.25	(-1) malt[c] + (-1) maltpt[c] <=> (1) glc-DASH-D[c] + (1) malthx[c]	Alternate Carbon Metabolism	0.583681	2.83712
300	Amylomaltase (maltohexaose)	2.4.1.25	(-1) malt[c] + (-1) malthx[c] <=> (1) glc-DASH-D[c] + (1) malthp[c]	Alternate Carbon Metabolism	0.583262	2.83712
301	N-acetylmannosamine 6-phosphate epimerase	unknown	(-1) acmanap[c] <=> (1) acgam6p[c]	Alternate Carbon Metabolism	0	0
302	N-acetyl-D-mannosamine kinase	2.7.1.60	(-1) acmana[c] + (-1) atp[c] <=> (1) acmanap[c] + (1) adp[c]	Alternate Carbon Metabolism	-16.7316	2.93907
303	adenosylmethionine-8-amino-7-oxononanoate transaminase	2.6.1.62	(-1) 8aonn[c] + (-1) amet[c] <=> (1) amob[c] + (1) dann[c]	Cofactor and Prosthetic Group Biosynthesis	-0.596623	0
304	S-adenosylmethione:2-demthylmenaquinole methyltransferase (menaquinone 8)	unknown	(-1) 2dmmql8[c] + (-1) amet[c] <=> (1) ahcys[c] + (1) mql8[c]	Cofactor and Prosthetic Group Biosynthesis	0	1000000
305	4-amino-2-methyl-5-phosphomethylpyrimidine synthetase	unknown	(-1) air[c] + (-1) h2o[c] + (-1) nad[c] <=> (1) 4ampm[c] + (2) for[c] + (1) nadh[c]	Cofactor and Prosthetic Group Biosynthesis	0	1000000
306	AMP nucleosidase	3.2.2.4	(-1) amp[c] + (-1) h2o[c] <=> (1) ade[c] + (1) r5p[c]	Nucleotide Salvage Pathway	-17.3785	2.06268
307	alanyl aminopeptidase (cys-gly)	3.4.11.2	(-1) cgly[c] + (-1) h2o[c] <=> (1) cys-DASH-L[c] + (1) gly[c]	Cysteine Metabolism	-27.2898	5.64256
308	aminopeptidase (pro-gly)	3.4.11.2	(-1) h2o[c] + (-1) progly[c] <=> (1) gly[c] + (1) pro-DASH-L[c]	Arginine and Proline Metabolism	-10.9813	8.00922
309	AMP transport via diffusion (extracellular to periplasm)	unknown	(-1) amp[e] <=> (1) amp[p]	Transport, Outer Membrane Porin	0	0
310	GlcNAc-anhMurNAc transport via diffusion (extracellular to periplasm)	unknown	(-1) anhgm[e] <=> (1) anhgm[p]	Transport, Outer Membrane Porin	0	0
311	1,6-anhydrous-N-Acetylmuramate kinase	unknown	(-1) anhm[c] + (-1) atp[c] + (-1) h2o[c] <=> (1) acmum6p[c] + (1) adp[c]	Murein Recycling	21.7018	3.25285
312	anthranilate phosphoribosyltransferase	2.4.2.18	(-1) anth[c] + (-1) prpp[c] <=> (1) ppi[c] + (1) pran[c]	Tyrosine, Tryptophan, and Phenylalanine Metabolism	-61.7486	4.04432
313	anthranilate synthase	4.1.3.27	(-1) chor[c] + (-1) gln-DASH-L[c] <=> (1) anth[c] + (1) glu-DASH-L[c] + (1) pyr[c]	Tyrosine, Tryptophan, and Phenylalanine Metabolism	-226.905	10.659
314	L-2-amino-3-oxobutanoate decarboxylation (spontaneous)	unknown	(-1) 2aobut[c] <=> (1) aact[c] + (1) co2[c]	Threonine and Lysine Metabolism	-28.2218	1.64252
315	8-amino-7-oxononanoate synthase	2.3.1.47	(-1) ala-DASH-L[c] + (-1) pmcoa[c] <=> (1) 8aonn[c] + (1) co2[c] + (1) coa[c]	Cofactor and Prosthetic Group Biosynthesis	6.80664	2.57731
316	Ap4A hydrolase	3.6.1.41	(-1) ap4a[c] + (-1) h2o[c] <=> (2) adp[c]	Nucleotide Salvage Pathway	-38.3079	9.89227
317	Ap5A hydrolase	unknown	(-1) ap5a[c] + (-1) h2o[c] <=> (1) adp[c] + (1) atp[c]	Nucleotide Salvage Pathway	0	1000000
318	5-amino-6-(5-phosphoribosylamino)uracil reductase	1.1.1.193	(-1) 5apru[c] + (-1) nadph[c] <=> (1) 5aprbu[c] + (1) nadp[c]	Cofactor and Prosthetic Group Biosynthesis	-22.7533	1.68512
319	L-arabinose isomerase	5.3.1.4	(-1) arab-DASH-L[c] <=> (1) rbl-DASH-L[c]	Alternate Carbon Metabolism	11.5617	3.31163
320	aerobactin reductase	unknown	(-2) arbtn-DASH-fe3[c] + (-1) fadh2[c] <=> (2) arbtn[c] + (1) fad[c] + (2) fe2[c]	Inorganic Ion Transport and Metabolism	0	1000000
321	aerobactin reductase	unknown	(-2) arbtn-DASH-fe3[c] + (-1) fmnh2[c] <=> (2) arbtn[c] + (2) fe2[c] + (1) fmn[c]	Inorganic Ion Transport and Metabolism	0	1000000
322	aerobactin reductase	unknown	(-2) arbtn-DASH-fe3[c] + (-1) rbflvrd[c] <=> (2) arbtn[c] + (2) fe2[c] + (1) ribflv[c]	Inorganic Ion Transport and Metabolism	0	1000000
323	aerobactin transport via ABC system (periplasm)	unknown	(-1) arbtn-DASH-fe3[p] + (-1) atp[c] + (-1) h2o[c] <=> (1) adp[c] + (1) arbtn-DASH-fe3[c] + (1) pi[c]	Transport, Inner Membrane	-29.4361	1.45954
324	aerobactin Fe-loading reaction (spontaneous)	unknown	(-1) arbtn[e] + (-1) fe3[e] <=> (1) arbtn-DASH-fe3[e]	Inorganic Ion Transport and Metabolism	0	1000000
325	aerobactin secretion (to extracellular)	unknown	(-1) arbtn[p] <=> (1) arbtn[e]	Transport, Outer Membrane	2.27374e-13	0
326	aerobactin transport via ton system (extracellular)	unknown	(-1) arbtn-DASH-fe3[e] <=> (1) arbtn-DASH-fe3[p]	Transport, Outer Membrane	0	0
327	aerobactin secretion (to periplasm)	unknown	(-1) arbtn[c] <=> (1) arbtn[p]	Inorganic Ion Transport and Metabolism	0	0
328	L-arabinose transport via ABC system (periplasm)	unknown	(-1) arab-DASH-L[p] + (-1) atp[c] + (-1) h2o[c] <=> (1) adp[c] + (1) arab-DASH-L[c] + (1) pi[c]	Transport, Inner Membrane	-29.4361	1.45954
329	L-arabinose transport via proton symport (periplasm)	unknown	(-1) arab-DASH-L[p] <=> (1) arab-DASH-L[c]	Transport, Inner Membrane	0	0
330	L-arabinose transport via proton antiport (periplasm)	unknown	(-1) arab-DASH-L[c] <=> (1) arab-DASH-L[p]	Transport, Inner Membrane	0	0
331	L-arabinose transport via diffusion (extracellular to periplasm)	unknown	(-1) arab-DASH-L[e] <=> (1) arab-DASH-L[p]	Transport, Outer Membrane Porin	0	0
332	Arginine/agmatine antiport (periplasm)	unknown	(-1) agm[c] + (-1) arg-DASH-L[p] <=> (1) agm[p] + (1) arg-DASH-L[c]	Transport, Inner Membrane	0	0
333	arginine decarboxylase	4.1.1.19	(-1) arg-DASH-L[c] <=> (1) agm[c] + (1) co2[c]	Arginine and Proline Metabolism	-60.903	6.13201
334	arginine decarboxylase	4.1.1.19	(-1) arg-DASH-L[p] <=> (1) agm[p] + (1) co2[p]	Arginine and Proline Metabolism	-60.903	6.13201
335	arginine/ornithine antiporter (periplasm)	unknown	(-1) arg-DASH-L[p] + (-1) orn[c] <=> (1) arg-DASH-L[c] + (1) orn[p]	Transport, Inner Membrane	0	0
336	argininosuccinate lyase	4.3.2.1	(-1) argsuc[c] <=> (1) arg-DASH-L[c] + (1) fum[c]	Arginine and Proline Metabolism	8.85085	3.6352
337	argininosuccinate synthase	6.3.4.5	(-1) asp-DASH-L[c] + (-1) atp[c] + (-1) citr-DASH-L[c] <=> (1) amp[c] + (1) argsuc[c] + (1) ppi[c]	Arginine and Proline Metabolism	0.0577357	2.07453
338	Arginyl-tRNA synthetase	6.1.1.19	(-1) arg-DASH-L[c] + (-1) atp[c] + (-1) trnaarg[c] <=> (1) amp[c] + (1) argtrna[c] + (1) ppi[c]	tRNA Charging	-43.0441	6.52955
339	L-arginine transport via ABC system (periplasm)	unknown	(-1) arg-DASH-L[p] + (-1) atp[c] + (-1) h2o[c] <=> (1) adp[c] + (1) arg-DASH-L[c] + (1) pi[c]	Transport, Inner Membrane	-29.4361	1.45954
340	L-arginine transport out via proton antiport (cytoplasm to periplasm)	unknown	(-1) arg-DASH-L[c] <=> (1) arg-DASH-L[p]	Transport, Inner Membrane	0	0
341	L-arginine transport via diffusion (extracellular to periplasm)	unknown	(-1) arg-DASH-L[e] <=> (1) arg-DASH-L[p]	Transport, Outer Membrane Porin	0	0
342	aspartate-semialdehyde dehydrogenase	1.2.1.11	(-1) aspsa[c] + (-1) nadp[c] + (-1) pi[c] <=> (1) 4pasp[c] + (1) nadph[c]	Threonine and Lysine Metabolism	-20.5839	2.53079
343	L-ascorbate 6-phosphate lactonase	unknown	(-1) ascb6p[c] + (-1) h2o[c] <=> (1) 3dhgulnp[c]	Alternate Carbon Metabolism	-11.4329	2.57573
344	L-ascorbate transport via PEP:Pyr PTS (periplasm)	unknown	(-1) ascb-DASH-L[p] + (-1) pep[c] <=> (1) ascb6p[c] + (1) pyr[c]	Transport, Inner Membrane	-43.6965	0.800133
345	L-ascorbate transport via diffusion (extracellular to periplasm)	unknown	(-1) ascb-DASH-L[e] <=> (1) ascb-DASH-L[p]	Transport, Outer Membrane Porin	0	0
346	L-asparaginase	3.5.1.1	(-1) asn-DASH-L[c] + (-1) h2o[c] <=> (1) asp-DASH-L[c] + (1) nh4[c]	Alanine and Aspartate Metabolism	-14.338	4.05705
347	L-asparaginase	3.5.1.1	(-1) asn-DASH-L[p] + (-1) h2o[p] <=> (1) asp-DASH-L[p] + (1) nh4[p]	Alanine and Aspartate Metabolism	-14.338	4.05705
348	asparagine synthase (glutamine-hydrolysing)	6.3.5.4	(-1) asp-DASH-L[c] + (-1) atp[c] + (-1) gln-DASH-L[c] + (-1) h2o[c] <=> (1) amp[c] + (1) asn-DASH-L[c] + (1) glu-DASH-L[c] + (1) ppi[c]	Alanine and Aspartate Metabolism	-36.962	4.27993
349	asparagine synthetase	6.3.1.1	(-1) asp-DASH-L[c] + (-1) atp[c] + (-1) nh4[c] <=> (1) amp[c] + (1) asn-DASH-L[c] + (1) ppi[c]	Alanine and Aspartate Metabolism	-22.1572	4.1051
350	Asparaginyl-tRNA synthetase	6.1.1.22	(-1) asn-DASH-L[c] + (-1) atp[c] + (-1) trnaasn[c] <=> (1) amp[c] + (1) asntrna[c] + (1) ppi[c]	tRNA Charging	-35.0978	5.61437
351	L-asparagine transport via ABC system (periplasm)	unknown	(-1) asn-DASH-L[p] + (-1) atp[c] + (-1) h2o[c] <=> (1) adp[c] + (1) asn-DASH-L[c] + (1) pi[c]	Transport, Inner Membrane	-29.4361	1.45954
352	L-asparagine reversible transport via proton symport (periplasm)	unknown	(-1) asn-DASH-L[p] <=> (1) asn-DASH-L[c]	Transport, Inner Membrane	0	0
353	L-asparagine transport via diffusion (extracellular to periplasm)	unknown	(-1) asn-DASH-L[e] <=> (1) asn-DASH-L[p]	Transport, Outer Membrane Porin	0	0
354	arsenite efflux via ATP hydrolysis (periplasm)	unknown	(-1) aso3[c] + (-1) atp[c] + (-1) h2o[c] <=> (1) adp[c] + (1) aso3[p] + (1) pi[c]	Transport, Inner Membrane	-29.4361	1.45954
355	arsenite transport via diffusion (extracellular to periplasm)	unknown	(-1) aso3[e] <=> (1) aso3[p]	Transport, Outer Membrane Porin	0	0
356	aspartate 1-decarboxylase	4.1.1.11	(-1) asp-DASH-L[c] <=> (1) ala-DASH-B[c] + (1) co2[c]	Cofactor and Prosthetic Group Biosynthesis	-24.7732	6.58139
357	aspartate carbamoyltransferase	2.1.3.2	(-1) asp-DASH-L[c] + (-1) cbp[c] <=> (1) cbasp[c] + (1) pi[c]	Purine and Pyrimidine Biosynthesis	-22.4393	3.77024
358	aspartate kinase	2.7.2.4	(-1) asp-DASH-L[c] + (-1) atp[c] <=> (1) 4pasp[c] + (1) adp[c]	Threonine and Lysine Metabolism	14.2435	2.19039
359	L-aspartate oxidase	unknown	(-1) asp-DASH-L[c] + (-1) q8[c] <=> (1) iasp[c] + (1) q8h2[c]	Cofactor and Prosthetic Group Biosynthesis	-72.9972	2.79853
360	L-aspartate oxidase	unknown	(-1) asp-DASH-L[c] + (-1) mqn8[c] <=> (1) iasp[c] + (1) mql8[c]	Cofactor and Prosthetic Group Biosynthesis	-72.9972	2.79853
361	L-aspartate oxidase	unknown	(-1) asp-DASH-L[c] + (-1) fum[c] <=> (1) iasp[c] + (1) succ[c]	Cofactor and Prosthetic Group Biosynthesis	-48.2967	3.65883
362	L-aspartate oxidase	unknown	(-1) asp-DASH-L[c] + (-1) o2[c] <=> (1) h2o2[c] + (1) iasp[c]	Cofactor and Prosthetic Group Biosynthesis	-121.751	2.97183
363	L-aspartase	4.3.1.1	(-1) asp-DASH-L[c] <=> (1) fum[c] + (1) nh4[c]	Alanine and Aspartate Metabolism	11.4847	1.20402
364	aspartate transaminase	2.6.1.1	(-1) akg[c] + (-1) asp-DASH-L[c] <=> (1) glu-DASH-L[c] + (1) oaa[c]	Alanine and Aspartate Metabolism	0.601362	0.759027
365	Aspartyl-tRNA synthetase	6.1.1.12	(-1) asp-DASH-L[c] + (-1) atp[c] + (-1) trnaasp[c] <=> (1) amp[c] + (1) asptrna[c] + (1) ppi[c]	tRNA Charging	0.868501	2.96469
366	L-aspartate transport via ABC system (periplasm)	unknown	(-1) asp-DASH-L[p] + (-1) atp[c] + (-1) h2o[c] <=> (1) adp[c] + (1) asp-DASH-L[c] + (1) pi[c]	Transport, Inner Membrane	-29.4361	1.45954
367	Aspartate transport via proton symport (2 H) (periplasm)	unknown	(-1) asp-DASH-L[p] <=> (1) asp-DASH-L[c]	Transport, Inner Membrane	0	0
368	L-asparate transport via proton symport (3 H) (periplasm)	unknown	(-1) asp-DASH-L[p] <=> (1) asp-DASH-L[c]	Transport, Inner Membrane	0	0
369	L-aspartate transport in via proton symport (periplasm)	unknown	(-1) asp-DASH-L[p] <=> (1) asp-DASH-L[c]	Transport, Inner Membrane	0	0
370	L-aspartate transport via diffusion (extracellular to periplasm)	unknown	(-1) asp-DASH-L[e] <=> (1) asp-DASH-L[p]	Transport, Outer Membrane Porin	0	0
371	arsenate reductase	unknown	(-1) aso4[c] + (-2) gthrd[c] <=> (1) aso3[c] + (1) gthox[c] + (1) h2o[c]	Inorganic Ion Transport and Metabolism	0	1000000
372	Arginine succinyltransferase	2.3.1.109	(-1) arg-DASH-L[c] + (-1) succoa[c] <=> (1) coa[c] + (1) sucarg[c]	Arginine and Proline Metabolism	-43.4326	6.86392
373	L-allo-threonine dehydrogenase	unknown	(-1) athr-DASH-L[c] + (-1) nadp[c] <=> (1) 2aobut[c] + (1) nadph[c]	Threonine and Lysine Metabolism	24.7556	3.11312
374	ATP amine hydrolysis (spontaneous)	unknown	(-1) atp[c] + (-1) h2o[c] <=> (1) itp[c] + (1) nh4[c]	Nucleotide Salvage Pathway	-27.6877	3.65781
375	ATP maintenance requirement	unknown	(-1) atp[c] + (-1) h2o[c] <=> (1) adp[c] + (1) pi[c]	Unassigned	-29.4361	1.45954
376	ATP phosphoribosyltransferase	2.4.2.17	(-1) atp[c] + (-1) prpp[c] <=> (1) ppi[c] + (1) prbatp[c]	Histidine Metabolism	-29.0699	5.92689
377	ATP synthase (four protons for one ATP) (periplasm)	3.6.3.14	(-1) adp[c] + (-1) pi[c] <=> (1) atp[c] + (1) h2o[c]	Oxidative Phosphorylation	29.4361	1.45954
378	beta-alanine transport in via proton symport (periplasm)	unknown	(-1) ala-DASH-B[p] <=> (1) ala-DASH-B[c]	Transport, Inner Membrane	0	0
379	beta-alanine transport via diffusion (extracellular to periplasm)	unknown	(-1) ala-DASH-B[e] <=> (1) ala-DASH-B[p]	Transport, Outer Membrane Porin	0	0
380	betaine-aldehyde dehydrogenase	1.2.1.8	(-1) betald[c] + (-1) h2o[c] + (-1) nad[c] <=> (1) glyb[c] + (1) nadh[c]	Unassigned	-43.7313	1.57483
381	betaine-aldehyde dehydrogenase	1.2.1.8	(-1) betald[c] + (-1) h2o[c] + (-1) nadp[c] <=> (1) glyb[c] + (1) nadph[c]	Unassigned	-45.7403	1.57483
382	3',5'-bisphosphate nucleotidase	3.1.3.7	(-1) h2o[c] + (-1) pap[c] <=> (1) amp[c] + (1) pi[c]	Cysteine Metabolism	-6.76382	3.54606
383	Biotin sulfoxide reductase	unknown	(-1) btnso[c] + (-1) nadh[c] <=> (1) btn[c] + (1) h2o[c] + (1) nad[c]	Cofactor and Prosthetic Group Biosynthesis	0	1000000
384	Biotin sulfoxide reductase	unknown	(-1) btnso[c] + (-1) nadph[c] <=> (1) btn[c] + (1) h2o[c] + (1) nadp[c]	Cofactor and Prosthetic Group Biosynthesis	0	1000000
385	Biotin synthase	2.8.1.6	(-1) amet[c] + (-1) dtbt[c] + (-1) s[c] <=> (1) btn[c] + (1) dad-DASH-5[c] + (1) met-DASH-L[c]	Cofactor and Prosthetic Group Biosynthesis	0	1000000
386	Acetyl-CoA:butyrate-CoA transferase	2.8.3.8	(-1) accoa[c] + (-1) but[c] <=> (1) ac[c] + (1) btcoa[c]	Alternate Carbon Metabolism	3.02485	3.95207
387	butanesulfonate transport via ABC system (periplasm)	unknown	(-1) atp[c] + (-1) butso3[p] + (-1) h2o[c] <=> (1) adp[c] + (1) butso3[c] + (1) pi[c]	Transport, Inner Membrane	-29.4361	1.45954
388	butanesulfonate transport via diffusion (extracellular to periplasm)	unknown	(-1) butso3[e] <=> (1) butso3[p]	Transport, Outer Membrane Porin	0	0
389	Butyrate transport via proton symport, reversible (periplasm)	unknown	(-1) but[p] <=> (1) but[c]	Transport, Inner Membrane	0	0
390	Butyrate transport via diffusion (extracellular to periplasm)	unknown	(-1) but[e] <=> (1) but[p]	Transport, Outer Membrane Porin	0	0
391	calcium (Ca+2) transport out via proton antiport (periplasm)	unknown	(-1) ca2[c] <=> (1) ca2[p]	Inorganic Ion Transport and Metabolism	0	0
392	calcium (Ca+2) transport via diffusion (extracellular to periplasm)	unknown	(-1) ca2[e] <=> (1) ca2[p]	Transport, Outer Membrane Porin	0	0
393	Lysine/Cadaverine antiporter (periplasm)	unknown	(-1) 15dap[c] + (-1) lys-DASH-L[p] <=> (1) 15dap[p] + (1) lys-DASH-L[c]	Transport, Inner Membrane	0	0
394	catalase	1.11.1.6	(-2) h2o2[c] <=> (2) h2o[c] + (1) o2[c]	Unassigned	-189.92	3
395	calcium / sodium antiporter (1:1)	unknown	(-1) ca2[c] + (-1) na1[p] <=> (1) ca2[p] + (1) na1[c]	Inorganic Ion Transport and Metabolism	0	0
396	Cobinamide adenyltransferase	2.5.1.17	(-1) atp[c] + (-1) cbi[c] <=> (1) adocbi[c] + (1) pppi[c]	Cofactor and Prosthetic Group Biosynthesis	0	1000000
397	Cobinamide transport via ton system (extermal)	unknown	(-1) cbi[e] <=> (1) cbi[p]	Transport, Outer Membrane	0	0
398	Cobinamide transport via ABC system (uptake, periplasm)	unknown	(-1) atp[c] + (-1) cbi[p] + (-1) h2o[c] <=> (1) adp[c] + (1) cbi[c] + (1) pi[c]	Transport, Inner Membrane	-29.4361	1.45954
399	Cob(1)alamin transport via ABC system (periplasm)	unknown	(-1) atp[c] + (-1) cbl1[p] + (-1) h2o[c] <=> (1) adp[c] + (1) cbl1[c] + (1) pi[c]	Transport, Inner Membrane	-29.4361	1.45954
400	Cob(1)alamin transport via ton system (extermal)	unknown	(-1) cbl1[e] <=> (1) cbl1[p]	Transport, Outer Membrane	0	0
401	cob(I)alamin adenosyltransferase	2.5.1.17	(-1) atp[c] + (-1) cbl1[c] <=> (1) adocbl[c] + (1) pppi[c]	Cofactor and Prosthetic Group Biosynthesis	0	1000000
402	Carbamate kinase	2.7.2.2	(-1) atp[c] + (-1) co2[c] + (-1) nh4[c] <=> (1) adp[c] + (1) cbp[c]	Unassigned	27.3288	5.42489
403	carbamoyl-phosphate synthase (glutamine-hydrolysing)	6.3.5.5	(-2) atp[c] + (-1) gln-DASH-L[c] + (-1) h2o[c] + (-1) hco3[c] <=> (2) adp[c] + (1) cbp[c] + (1) glu-DASH-L[c] + (1) pi[c]	Arginine and Proline Metabolism	-16.7583	5.56422
404	Cadmium (Cd+2) ABC transporter (periplasm)	unknown	(-1) atp[c] + (-1) cd2[c] + (-1) h2o[c] <=> (1) adp[c] + (1) cd2[p] + (1) pi[c]	Inorganic Ion Transport and Metabolism	-29.4361	1.45954
405	cadmium (Cd+2) transport out via proton antiport (periplasm)	unknown	(-1) cd2[c] <=> (1) cd2[p]	Inorganic Ion Transport and Metabolism	0	0
406	cadmium (Cd+2) transport via diffusion (extracellular to periplasm)	unknown	(-1) cd2[e] <=> (1) cd2[p]	Transport, Outer Membrane Porin	0	0
407	cadmium (+2) transport in via permease (no H+)	unknown	(-1) cd2[p] <=> (1) cd2[c]	Inorganic Ion Transport and Metabolism	0	0
408	CDP-Diacylglycerol pyrophostatase (n-C12:0)	3.6.1.26	(-1) cdpdddecg[c] + (-1) h2o[c] <=> (1) cmp[c] + (1) pa120[c]	Glycerophospholipid Metabolism	-40.902	2.47197
409	CDP-Diacylglycerol pyrophostatase (n-C14:0)	3.6.1.26	(-1) cdpdtdecg[c] + (-1) h2o[c] <=> (1) cmp[c] + (1) pa140[c]	Glycerophospholipid Metabolism	-40.902	2.47197
410	CDP-Diacylglycerol pyrophostatase (n-C14:1)	3.6.1.26	(-1) cdpdtdec7eg[c] + (-1) h2o[c] <=> (1) cmp[c] + (1) pa141[c]	Glycerophospholipid Metabolism	-40.902	2.47197
411	CDP-Diacylglycerol pyrophostatase (n-C16:0)	3.6.1.26	(-1) cdpdhdecg[c] + (-1) h2o[c] <=> (1) cmp[c] + (1) pa160[c]	Glycerophospholipid Metabolism	-40.902	2.47197
412	CDP-Diacylglycerol pyrophostatase (n-C16:1)	3.6.1.26	(-1) cdpdhdec9eg[c] + (-1) h2o[c] <=> (1) cmp[c] + (1) pa161[c]	Glycerophospholipid Metabolism	-40.9016	2.47197
413	CDP-Diacylglycerol pyrophostatase (n-C18:0)	3.6.1.26	(-1) cdpdodecg[c] + (-1) h2o[c] <=> (1) cmp[c] + (1) pa180[c]	Glycerophospholipid Metabolism	-40.902	2.47197
414	CDP-Diacylglycerol pyrophostatase (n-C18:1)	3.6.1.26	(-1) cdpdodec11eg[c] + (-1) h2o[c] <=> (1) cmp[c] + (1) pa181[c]	Glycerophospholipid Metabolism	-40.902	2.47197
415	4-(cytidine 5'-diphospho)-2-C-methyl-D-erythritol kinase	unknown	(-1) 4c2me[c] + (-1) atp[c] <=> (1) 2p4c2me[c] + (1) adp[c]	Cofactor and Prosthetic Group Biosynthesis	-8.25269	4.19915
416	cyclopropane fatty acid synthase (Phosphatidylethanolamine, n-C16:0)	2.1.1.79	(-2) amet[c] + (-1) pe161[c] <=> (2) ahcys[c] + (1) cpe160[c]	Glycerophospholipid Metabolism	0	1000000
417	cyclopropane fatty acid synthase (Phosphatidylglycerol, n-C16:0)	2.1.1.79	(-2) amet[c] + (-1) pg161[c] <=> (2) ahcys[c] + (1) cpg160[c]	Glycerophospholipid Metabolism	0	1000000
418	cyclopropane fatty acid synthase (Phosphatidylethanolamine, n-C18:0)	2.1.1.79	(-2) amet[c] + (-1) pe181[c] <=> (2) ahcys[c] + (1) cpe180[c]	Glycerophospholipid Metabolism	0	1000000
419	cyclopropane fatty acid synthase (Phosphatidylglycerol, n-C18:0)	2.1.1.79	(-2) amet[c] + (-1) pg181[c] <=> (2) ahcys[c] + (1) cpg180[c]	Glycerophospholipid Metabolism	0	1000000
420	L-Cysteinylglycine (Cys-Gly) transport via ABC system (periplasm)	unknown	(-1) atp[c] + (-1) cgly[p] + (-1) h2o[c] <=> (1) adp[c] + (1) cgly[c] + (1) pi[c]	Transport, Inner Membrane	-29.4361	1.45954
421	L-Cysteinylglycine transport via diffusion (extracellular to periplasm)	unknown	(-1) cgly[e] <=> (1) cgly[p]	Transport, Outer Membrane Porin	0	0
422	choline transport via ABC system (periplasm)	unknown	(-1) atp[c] + (-1) chol[p] + (-1) h2o[c] <=> (1) adp[c] + (1) chol[c] + (1) pi[c]	Transport, Inner Membrane	-29.4361	1.45954
423	choline transport via proton symport (periplasm)	unknown	(-1) chol[p] <=> (1) chol[c]	Transport, Inner Membrane	0	0
424	choline transport via diffusion (extracellular to periplasm)	unknown	(-1) chol[e] <=> (1) chol[p]	Transport, Outer Membrane Porin	0	0
425	chorismate mutase	5.4.99.5	(-1) chor[c] <=> (1) pphn[c]	Tyrosine, Tryptophan, and Phenylalanine Metabolism	-56.2009	5.0741
426	chorismate synthase	4.2.3.5	(-1) 3psme[c] <=> (1) chor[c] + (1) pi[c]	Tyrosine, Tryptophan, and Phenylalanine Metabolism	-44.586	3.79541
427	Chorismate pyruvate lyase	unknown	(-1) chor[c] <=> (1) 4hbz[c] + (1) pyr[c]	Cofactor and Prosthetic Group Biosynthesis	-197.604	10.3309
428	Cinnamate dioxygenase	unknown	(-1) cinnm[c] + (-1) nadh[c] + (-1) o2[c] <=> (1) cenchddd[c] + (1) nad[c]	Alternate Carbon Metabolism	-256.167	10.3602
429	Citrate lyase	4.1.3.6	(-1) cit[c] <=> (1) ac[c] + (1) oaa[c]	Citric Acid Cycle	5.51194	0.598117
430	Citrate transport via succinate antiport (periplasm)	unknown	(-1) cit[p] + (-1) succ[c] <=> (1) cit[c] + (1) succ[p]	Transport, Inner Membrane	0	0
431	citrate transport via diffusion (extracellular to periplasm)	unknown	(-1) cit[e] <=> (1) cit[p]	Transport, Outer Membrane Porin	0	0
432	cold lipid A transport via vector (periplasm to extracellular)	unknown	(-1) lipa-cold[p] <=> (1) lipa-cold[e]	Lipopolysaccharide Biosynthesis / Recycling	0	0
433	cardiolipin hydrolase (periplasm, n-C12:0)	unknown	(-1) clpn120[p] + (-1) h2o[p] <=> (1) pa120[p] + (1) pg120[p]	Glycerophospholipid Metabolism	0	1000000
434	cardiolipin hydrolase (periplasm, n-C14:0)	unknown	(-1) clpn140[p] + (-1) h2o[p] <=> (1) pa140[p] + (1) pg140[p]	Glycerophospholipid Metabolism	0	1000000
435	cardiolipin hydrolase (periplasm, n-C14:1)	unknown	(-1) clpn141[p] + (-1) h2o[p] <=> (1) pa141[p] + (1) pg141[p]	Glycerophospholipid Metabolism	0	1000000
436	cardiolipin hydrolase (periplasm, n-C16:0)	unknown	(-1) clpn160[p] + (-1) h2o[p] <=> (1) pa160[p] + (1) pg160[p]	Glycerophospholipid Metabolism	0	1000000
437	cardiolipin hydrolase (periplasm, n-C16:1)	unknown	(-1) clpn161[p] + (-1) h2o[p] <=> (1) pa161[p] + (1) pg161[p]	Glycerophospholipid Metabolism	0	1000000
438	cardiolipin hydrolase (periplasm, n-C18:0)	unknown	(-1) clpn180[p] + (-1) h2o[p] <=> (1) pa180[p] + (1) pg180[p]	Glycerophospholipid Metabolism	0	1000000
439	cardiolipin hydrolase (periplasm, n-C18:1)	unknown	(-1) clpn181[p] + (-1) h2o[p] <=> (1) pa181[p] + (1) pg181[p]	Glycerophospholipid Metabolism	0	1000000
440	cardiolipin synthase (periplasmic, n-C12:0)	unknown	(-2) pg120[p] <=> (1) clpn120[p] + (1) glyc[p]	Glycerophospholipid Metabolism	-2.58079	1.57023
441	cardiolipin synthase (periplasmic, n-C14:0)	unknown	(-2) pg140[p] <=> (1) clpn140[p] + (1) glyc[p]	Glycerophospholipid Metabolism	-2.58163	1.57023
442	cardiolipin synthase (periplasmic, n-C14:1)	unknown	(-2) pg141[p] <=> (1) clpn141[p] + (1) glyc[p]	Glycerophospholipid Metabolism	-2.58079	1.57022
443	cardiolipin synthase (periplasmic, n-C16:0)	unknown	(-2) pg160[p] <=> (1) clpn160[p] + (1) glyc[p]	Glycerophospholipid Metabolism	-2.58121	1.57022
444	cardiolipin synthase (periplasmic, n-C16:1)	unknown	(-2) pg161[p] <=> (1) clpn161[p] + (1) glyc[p]	Glycerophospholipid Metabolism	-2.58121	1.57022
445	cardiolipin synthase (periplasmic, n-C18:0)	unknown	(-2) pg180[p] <=> (1) clpn180[p] + (1) glyc[p]	Glycerophospholipid Metabolism	-2.58079	1.57022
446	cardiolipin synthase (periplasmic, n-C18:1)	unknown	(-2) pg181[p] <=> (1) clpn181[p] + (1) glyc[p]	Glycerophospholipid Metabolism	-2.58121	1.57022
447	chloride transport out via proton antiport (2:1) (periplasm)	unknown	(-2) cl[p] <=> (2) cl[c]	Inorganic Ion Transport and Metabolism	0	0
448	chloride (Cl-1) transport via diffusion (extracellular to periplasm)	unknown	(-1) cl[e] <=> (1) cl[p]	Transport, Outer Membrane Porin	0	0
449	CMP nucleosidase	3.2.2.10	(-1) cmp[c] + (-1) h2o[c] <=> (1) csn[c] + (1) r5p[c]	Nucleotide Salvage Pathway	4.75637	3.06061
450	CMP transport via diffusion (extracellular to periplasm)	unknown	(-1) cmp[e] <=> (1) cmp[p]	Transport, Outer Membrane Porin	0	0
451	CO2 transport via diffusion (extracellular to periplasm)	unknown	(-1) co2[e] <=> (1) co2[p]	Transport, Outer Membrane Porin	0	0
452	CO2 transporter via diffusion (periplasm)	unknown	(-1) co2[p] <=> (1) co2[c]	Transport, Inner Membrane	0	0
453	Cobalt (Co+2) ABC transporter (periplasm)	unknown	(-1) atp[c] + (-1) cobalt2[c] + (-1) h2o[c] <=> (1) adp[c] + (1) cobalt2[p] + (1) pi[c]	Inorganic Ion Transport and Metabolism	-29.4361	1.45954
454	cobalt (Co+2) transport out via proton antiport (periplasm)	unknown	(-1) cobalt2[c] <=> (1) cobalt2[p]	Inorganic Ion Transport and Metabolism	0	0
455	cobalt (Co+2) transport via diffusion (extracellular to periplasm)	unknown	(-1) cobalt2[e] <=> (1) cobalt2[p]	Transport, Outer Membrane Porin	0	0
456	cobalt transport in via permease (no H+)	unknown	(-1) cobalt2[p] <=> (1) cobalt2[c]	Inorganic Ion Transport and Metabolism	0	0
457	core oligosaccharide lipid A transport via ABC system (periplasm)	unknown	(-1) atp[c] + (-1) colipa[c] + (-1) h2o[c] <=> (1) adp[c] + (1) colipa[p] + (1) pi[c]	Lipopolysaccharide Biosynthesis / Recycling	-29.4361	1.45954
458	core oligosaccharide lipid A transport via vector (periplasm to extracellular)	unknown	(-1) colipa[p] <=> (1) colipa[e]	Lipopolysaccharide Biosynthesis / Recycling	0	0
459	coprogen(Fe(III)) reductase	unknown	(-2) cpgn[c] + (-1) fadh2[c] <=> (2) cpgn-DASH-un[c] + (1) fad[c] + (2) fe2[c]	Inorganic Ion Transport and Metabolism	0	1000000
460	coprogen(Fe(III)) reductase	unknown	(-2) cpgn[c] + (-1) fmnh2[c] <=> (2) cpgn-DASH-un[c] + (2) fe2[c] + (1) fmn[c]	Inorganic Ion Transport and Metabolism	0	1000000
461	coprogen(Fe(III)) reductase	unknown	(-2) cpgn[c] + (-1) rbflvrd[c] <=> (2) cpgn-DASH-un[c] + (2) fe2[c] + (1) ribflv[c]	Inorganic Ion Transport and Metabolism	0	1000000
462	coprogen unloaded secretion (extracellular)	unknown	(-1) cpgn-DASH-un[p] <=> (1) cpgn-DASH-un[e]	Inorganic Ion Transport and Metabolism	0	0
463	coprogen unloaded secretion	unknown	(-1) cpgn-DASH-un[c] <=> (1) cpgn-DASH-un[p]	Inorganic Ion Transport and Metabolism	0	0
464	coprogen transport via ABC system (periplasm)	unknown	(-1) atp[c] + (-1) cpgn[p] + (-1) h2o[c] <=> (1) adp[c] + (1) cpgn[c] + (1) pi[c]	Transport, Inner Membrane	-29.4361	1.45954
465	coprogen Fe-loading reaction (spontaneaous)	unknown	(-1) cpgn-DASH-un[e] + (-1) fe3[e] <=> (1) cpgn[e]	Inorganic Ion Transport and Metabolism	0	1000000
466	Coprogen transport via ton system (extracellular)	unknown	(-1) cpgn[e] <=> (1) cpgn[p]	Transport, Outer Membrane	0	0
467	coproporphyrinogen oxidase (O2 required)	1.3.3.3	(-1) cpppg3[c] + (-1) o2[c] <=> (2) co2[c] + (2) h2o[c] + (1) pppg9[c]	Cofactor and Prosthetic Group Biosynthesis	0	1000000
468	Oxygen Independent coproporphyrinogen-III oxidase	unknown	(-2) amet[c] + (-1) cpppg3[c] <=> (2) co2[c] + (2) dad-DASH-5[c] + (2) met-DASH-L[c] + (1) pppg9[c]	Cofactor and Prosthetic Group Biosynthesis	0	1000000
469	gamma-butyrobetainyl-CoA: carnitine CoA transferase	unknown	(-1) bbtcoa[c] + (-1) crn[c] <=> (1) crncoa[c] + (1) gbbtn[c]	Oxidative Phosphorylation	1.54397	1.59481
470	Carnitine-CoA Ligase	unknown	(-1) atp[c] + (-1) coa[c] + (-1) crn[c] <=> (1) adp[c] + (1) crncoa[c] + (1) pi[c]	Oxidative Phosphorylation	4.95224	2.5669
471	carnitine-CoA racemase	unknown	(-1) crncoa[c] <=> (1) crnDcoa[c]	Oxidative Phosphorylation	0	0
472	crotonobetainyl-CoA: carnitine CoA transferase	unknown	(-1) crn[c] + (-1) ctbtcoa[c] <=> (1) crncoa[c] + (1) ctbt[c]	Oxidative Phosphorylation	-0.419673	3.7051
473	Carnityl-CoA dehydratse	unknown	(-1) crncoa[c] <=> (1) ctbtcoa[c] + (1) h2o[c]	Oxidative Phosphorylation	-0.628765	1.23006
474	D-Carnitine-CoA Ligase	unknown	(-1) atp[c] + (-1) coa[c] + (-1) crn-DASH-D[c] <=> (1) adp[c] + (1) crnDcoa[c] + (1) pi[c]	Oxidative Phosphorylation	4.95224	2.5669
475	D-carnitine transport via ABC system (periplasm)	unknown	(-1) atp[c] + (-1) crn-DASH-D[p] + (-1) h2o[c] <=> (1) adp[c] + (1) crn-DASH-D[c] + (1) pi[c]	Transport, Inner Membrane	-29.4361	1.45954
476	D-carnitine outward transport (H+ antiport)	unknown	(-1) crn-DASH-D[p] <=> (1) crn-DASH-D[c]	Transport, Inner Membrane	0	0
477	L-carnitine transport via ABC system (periplasm)	unknown	(-1) atp[c] + (-1) crn[p] + (-1) h2o[c] <=> (1) adp[c] + (1) crn[c] + (1) pi[c]	Transport, Inner Membrane	-29.4361	1.45954
478	L-carnitine outward transport (H+ antiport)	unknown	(-1) crn[p] <=> (1) crn[c]	Transport, Inner Membrane	0	0
479	Carnitine/butyrobetaine antiporter (periplasm)	unknown	(-1) crn[p] + (-1) gbbtn[c] <=> (1) crn[c] + (1) gbbtn[p]	Transport, Inner Membrane	0	0
480	L-carnitine/D-carnitine antiporter (periplasm)	unknown	(-1) crn-DASH-D[c] + (-1) crn[p] <=> (1) crn-DASH-D[p] + (1) crn[c]	Transport, Inner Membrane	0	0
481	L-carnitine transport via diffusion (extracellular to periplasm)	unknown	(-1) crn[e] <=> (1) crn[p]	Transport, Outer Membrane Porin	0	0
482	citrate synthase	unknown	(-1) accoa[c] + (-1) h2o[c] + (-1) oaa[c] <=> (1) cit[c] + (1) coa[c]	Citric Acid Cycle	-37.0414	1.16449
483	Cytosine deaminase	3.5.4.1	(-1) csn[c] + (-1) h2o[c] <=> (1) nh4[c] + (1) ura[c]	Nucleotide Salvage Pathway	-38.3884	2.71304
484	cytosine transport in via proton symport (periplasm)	unknown	(-1) csn[p] <=> (1) csn[c]	Transport, Inner Membrane	0	0
485	cytosine transport via diffusion (extracellular to periplasm)	unknown	(-1) csn[e] <=> (1) csn[p]	Transport, Outer Membrane Porin	0	0
486	Crotonobetaine-CoA Ligase	unknown	(-1) atp[c] + (-1) coa[c] + (-1) ctbt[c] <=> (1) adp[c] + (1) ctbtcoa[c] + (1) pi[c]	Oxidative Phosphorylation	5.37191	3.8566
487	crotonobetaine transport via ABC system (periplasm)	unknown	(-1) atp[c] + (-1) ctbt[p] + (-1) h2o[c] <=> (1) adp[c] + (1) ctbt[c] + (1) pi[c]	Transport, Inner Membrane	-29.4361	1.45954
488	cronobetaine outward transport (H+ antiport)	unknown	(-1) ctbt[p] <=> (1) ctbt[c]	Transport, Inner Membrane	0	0
489	CTP synthase (glutamine)	6.3.4.2	(-1) atp[c] + (-1) gln-DASH-L[c] + (-1) h2o[c] + (-1) utp[c] <=> (1) adp[c] + (1) ctp[c] + (1) glu-DASH-L[c] + (1) pi[c]	Purine and Pyrimidine Biosynthesis	-19.7134	3.19077
490	Cuprous Oxidase (Cu+1)	unknown	(-4) cu[p] + (-1) o2[p] <=> (4) cu2[p] + (2) h2o[p]	Inorganic Ion Transport and Metabolism	0	1000000
491	Copper (Cu +1) ABC transporter (periplasm)	unknown	(-1) atp[c] + (-1) cu[c] + (-1) h2o[c] <=> (1) adp[c] + (1) cu[p] + (1) pi[c]	Inorganic Ion Transport and Metabolism	-29.4361	1.45954
492	Copper (Cu+2) ABC transporter (periplasm)	unknown	(-1) atp[c] + (-1) cu2[c] + (-1) h2o[c] <=> (1) adp[c] + (1) cu2[p] + (1) pi[c]	Inorganic Ion Transport and Metabolism	-29.4361	1.45954
493	copper (Cu+2) transport via diffusion (extracellular to periplasm)	unknown	(-1) cu2[e] <=> (1) cu2[p]	Transport, Outer Membrane Porin	0	0
494	copper transport in via permease (no H+)	unknown	(-1) cu2[p] <=> (1) cu2[c]	Inorganic Ion Transport and Metabolism	0	0
495	copper transport out via proton antiport	unknown	(-1) cu[c] <=> (1) cu[e]	Transport, Outer Membrane	0	0
496	copper (Cu+1) transport via diffusion (extracellular to periplasm)	unknown	(-1) cu[e] <=> (1) cu[p]	Transport, Outer Membrane Porin	0	0
497	Cyanide sulfurtransferase	2.8.1.1	(-1) cyan[c] + (-1) tsul[c] <=> (1) so3[c] + (1) tcynt[c]	Unassigned	0	1000000
498	Cyanide sulfurtransferase (periplasmic)	2.8.1.1	(-1) cyan[p] + (-1) tsul[p] <=> (1) so3[p] + (1) tcynt[p]	Inorganic Ion Transport and Metabolism	0	1000000
499	Cyanide transport via diffusion (extracellular to periplasm)	unknown	(-1) cyan[e] <=> (1) cyan[p]	Transport, Outer Membrane Porin	0	0
500	Cyanate aminohydrolase	unknown	(-1) cynt[c] + (-1) hco3[c] <=> (2) co2[c] + (1) nh4[c]	Nitrogen Metabolism	-54.2438	2.64575
501	Cyanate transport via proton symport (periplasm)	unknown	(-1) cynt[p] <=> (1) cynt[c]	Transport, Inner Membrane	0	0
502	Cyanate transport via diffusion (extracellular to periplasm)	unknown	(-1) cynt[e] <=> (1) cynt[p]	Transport, Outer Membrane Porin	0	0
503	D-cysteine desulfhydrase	4.4.1.15	(-1) cys-DASH-D[c] + (-1) h2o[c] <=> (1) h2s[c] + (1) nh4[c] + (1) pyr[c]	Cysteine Metabolism	-1.54783	4.11446
504	Cysteine Desulfhydrase	4.1.99.1	(-1) cys-DASH-L[c] + (-1) h2o[c] <=> (1) h2s[c] + (1) nh4[c] + (1) pyr[c]	Cysteine Metabolism	-1.54783	4.11446
505	D-cysteine uptake via ABC system (periplasm)	unknown	(-1) atp[c] + (-1) cys-DASH-D[p] + (-1) h2o[c] <=> (1) adp[c] + (1) cys-DASH-D[c] + (1) pi[c]	Transport, Inner Membrane	-29.4361	1.45954
506	D-cysteine transport via diffusion (extracellular to periplasm)	unknown	(-1) cys-DASH-D[e] <=> (1) cys-DASH-D[p]	Transport, Outer Membrane Porin	0	0
507	cysteine synthase	unknown	(-1) acser[c] + (-1) h2s[c] <=> (1) ac[c] + (1) cys-DASH-L[c]	Cysteine Metabolism	-53.0051	5.37185
508	L-cysteine sulfinic acid desulfurase	4.1.1.12	(-1) 3sala[c] <=> (1) ala-DASH-L[c] + (1) so2[c]	Cysteine Metabolism	0	1000000
509	cystathionine b-lyase	4.4.1.8	(-1) cyst-DASH-L[c] + (-1) h2o[c] <=> (1) hcys-DASH-L[c] + (1) nh4[c] + (1) pyr[c]	Methionine Metabolism	4.36863	4.86057
510	Cysteinyl-tRNA synthetase	6.1.1.16	(-1) atp[c] + (-1) cys-DASH-L[c] + (-1) trnacys[c] <=> (1) amp[c] + (1) cystrna[c] + (1) ppi[c]	tRNA Charging	12.5838	5.69596
511	L-cysteine export via ABC system (cytoplasm to periplasm)	unknown	(-1) atp[c] + (-1) cys-DASH-L[c] + (-1) h2o[c] <=> (1) adp[c] + (1) cys-DASH-L[p] + (1) pi[c]	Transport, Inner Membrane	-29.4361	1.45954
512	L-cysteine uptake via ABC system (periplasm)	unknown	(-1) atp[c] + (-1) cys-DASH-L[p] + (-1) h2o[c] <=> (1) adp[c] + (1) cys-DASH-L[c] + (1) pi[c]	Transport, Inner Membrane	-29.4361	1.45954
513	L-cysteine transport via diffusion (extracellular to periplasm)	unknown	(-1) cys-DASH-L[e] <=> (1) cys-DASH-L[p]	Transport, Outer Membrane Porin	0	0
514	L-cysteine export via facilitated transport	unknown	(-1) cys-DASH-L[c] <=> (1) cys-DASH-L[p]	Transport, Inner Membrane	0	0
515	cytochrome oxidase bd (menaquinol-8: 2 protons) (periplasm)	unknown	(-1) mql8[c] + (-5.000000e-001) o2[c] <=> (1) h2o[c] + (1) mqn8[c]	Oxidative Phosphorylation	-143.714	1.5
516	cytochrome oxidase bd (ubiquinol-8: 2 protons) (periplasm)	unknown	(-5.000000e-001) o2[c] + (-1) q8h2[c] <=> (1) h2o[c] + (1) q8[c]	Oxidative Phosphorylation	-143.714	1.5
517	cytochrome oxidase bo3 (ubiquinol-8: 4 protons) (periplasm)	unknown	(-5.000000e-001) o2[c] + (-1) q8h2[c] <=> (1) h2o[c] + (1) q8[c]	Oxidative Phosphorylation	-143.714	1.5
518	cytidine deaminase	3.5.4.5	(-1) cytd[c] + (-1) h2o[c] <=> (1) nh4[c] + (1) uri[c]	Nucleotide Salvage Pathway	-23.0001	1.97175
519	Cytidine hydrolase	3.2.2.8	(-1) cytd[c] + (-1) h2o[c] <=> (1) csn[c] + (1) rib-DASH-D[c]	Alternate Carbon Metabolism	5.08103	2.96842
520	cytidine kinase (GTP)	unknown	(-1) cytd[c] + (-1) gtp[c] <=> (1) cmp[c] + (1) gdp[c]	Nucleotide Salvage Pathway	-21.1607	3.16801
521	cytidine transport in via proton symport (periplasm)	unknown	(-1) cytd[p] <=> (1) cytd[c]	Transport, Inner Membrane	0	0
522	cytidine transport in via proton symport, reversible (periplasm)	unknown	(-1) cytd[p] <=> (1) cytd[c]	Transport, Inner Membrane	0	0
523	cytidine transport via diffusion (extracellular to periplasm)	unknown	(-1) cytd[e] <=> (1) cytd[p]	Transport, Outer Membrane Porin	0	0
524	cytidylate kinase (CMP)	2.7.4.14	(-1) atp[c] + (-1) cmp[c] <=> (1) adp[c] + (1) cdp[c]	Nucleotide Salvage Pathway	0.76926	3.6352
525	cytidylate kinase (dCMP)	2.7.4.14	(-1) atp[c] + (-1) dcmp[c] <=> (1) adp[c] + (1) dcdp[c]	Nucleotide Salvage Pathway	-1.12589	3.6352
526	D-Amino acid dehydrogenase	1.4.99.1	(-1) ala-DASH-D[c] + (-1) fad[c] + (-1) h2o[c] <=> (1) fadh2[c] + (1) nh4[c] + (1) pyr[c]	Alanine and Aspartate Metabolism	18.5948	1.85288
527	Deoxyadenosine deaminase	unknown	(-1) dad-DASH-2[c] + (-1) h2o[c] <=> (1) din[c] + (1) nh4[c]	Nucleotide Salvage Pathway	-18.5077	4.39883
528	deoxyadenylate kinase	2.7.4.11	(-1) atp[c] + (-1) damp[c] <=> (1) adp[c] + (1) dadp[c]	Nucleotide Salvage Pathway	-1.22816	1.11837
529	deoxyadenosine transport in via proton symport (periplasm)	unknown	(-1) dad-DASH-2[p] <=> (1) dad-DASH-2[c]	Transport, Inner Membrane	0	0
530	deoxyadenosine transport via diffusion (extracellular to periplasm)	unknown	(-1) dad-DASH-2[e] <=> (1) dad-DASH-2[p]	Transport, Outer Membrane	0	0
531	diacylglycerol kinase (n-C12:0)	2.7.1.107	(-1) 12dgr120[c] + (-1) atp[c] <=> (1) adp[c] + (1) pa120[c]	Glycerophospholipid Metabolism	-18.0771	0.571101
532	diacylglycerol kinase (n-C14:0)	2.7.1.107	(-1) 12dgr140[c] + (-1) atp[c] <=> (1) adp[c] + (1) pa140[c]	Glycerophospholipid Metabolism	-18.0775	0.571101
533	diacylglycerol kinase (n-C14:1)	2.7.1.107	(-1) 12dgr141[c] + (-1) atp[c] <=> (1) adp[c] + (1) pa141[c]	Glycerophospholipid Metabolism	-18.0775	0.571101
534	diacylglycerol kinase (n-C16:0)	2.7.1.107	(-1) 12dgr160[c] + (-1) atp[c] <=> (1) adp[c] + (1) pa160[c]	Glycerophospholipid Metabolism	-18.0771	0.571101
535	diacylglycerol kinase (n-C16:1)	2.7.1.107	(-1) 12dgr161[c] + (-1) atp[c] <=> (1) adp[c] + (1) pa161[c]	Glycerophospholipid Metabolism	-18.0771	0.571101
536	diacylglycerol kinase (n-C18:0)	2.7.1.107	(-1) 12dgr180[c] + (-1) atp[c] <=> (1) adp[c] + (1) pa180[c]	Glycerophospholipid Metabolism	-18.0775	0.571101
537	diacylglycerol kinase (n-C18:1)	2.7.1.107	(-1) 12dgr181[c] + (-1) atp[c] <=> (1) adp[c] + (1) pa181[c]	Glycerophospholipid Metabolism	-18.0771	0.571101
538	D-alanine transport in via proton symport (periplasm)	unknown	(-1) ala-DASH-D[p] <=> (1) ala-DASH-D[c]	Transport, Inner Membrane	0	0
539	D-Alanine transport via diffusion (extracellular to periplasm)	unknown	(-1) ala-DASH-D[e] <=> (1) ala-DASH-D[p]	Transport, Outer Membrane Porin	0	0
540	dAMP transport via diffusion (extracellular to periplasm)	unknown	(-1) damp[e] <=> (1) damp[p]	Transport, Outer Membrane Porin	0	0
541	2,3-diaminopropionate amonnia lyase	4.3.1.15	(-1) 23dappa[c] + (-1) h2o[c] <=> (2) nh4[c] + (1) pyr[c]	Alternate Carbon Metabolism	39.0628	2.95213
542	diaminopimelate decarboxylase	4.1.1.20	(-1) 26dap-DASH-M[c] <=> (1) co2[c] + (1) lys-DASH-L[c]	Threonine and Lysine Metabolism	-28.8672	2.86426
543	diaminopimelate epimerase	5.1.1.7	(-1) 26dap-DASH-LL[c] <=> (1) 26dap-DASH-M[c]	Threonine and Lysine Metabolism	0	0
544	M-diaminopimelic acid ABC transport (periplasm)	unknown	(-1) 26dap-DASH-M[p] + (-1) atp[c] + (-1) h2o[c] <=> (1) 26dap-DASH-M[c] + (1) adp[c] + (1) pi[c]	Transport, Inner Membrane	-29.4361	1.45954
545	1,5-Diaminopentane transport via diffusion (extracellular to periplasm)	unknown	(-1) 15dap[e] <=> (1) 15dap[p]	Transport, Outer Membrane Porin	0	0
546	CDP-diacylglycerol synthetase (n-C12:0)	2.7.7.41	(-1) ctp[c] + (-1) pa120[c] <=> (1) cdpdddecg[c] + (1) ppi[c]	Glycerophospholipid Metabolism	0.929627	1.76291
547	CDP-diacylglycerol synthetase (n-C14:0)	2.7.7.41	(-1) ctp[c] + (-1) pa140[c] <=> (1) cdpdtdecg[c] + (1) ppi[c]	Glycerophospholipid Metabolism	0.929627	1.76291
548	CDP-diacylglycerol synthetase (n-C14:1)	2.7.7.41	(-1) ctp[c] + (-1) pa141[c] <=> (1) cdpdtdec7eg[c] + (1) ppi[c]	Glycerophospholipid Metabolism	0.929627	1.76291
549	CDP-diacylglycerol synthetase (n-C16:0)	2.7.7.41	(-1) ctp[c] + (-1) pa160[c] <=> (1) cdpdhdecg[c] + (1) ppi[c]	Glycerophospholipid Metabolism	0.929627	1.76291
550	CDP-diacylglycerol synthetase (n-C16:1)	2.7.7.41	(-1) ctp[c] + (-1) pa161[c] <=> (1) cdpdhdec9eg[c] + (1) ppi[c]	Glycerophospholipid Metabolism	0.929208	1.76291
551	CDP-diacylglycerol synthetase (n-C18:0)	2.7.7.41	(-1) ctp[c] + (-1) pa180[c] <=> (1) cdpdodecg[c] + (1) ppi[c]	Glycerophospholipid Metabolism	0.929627	1.76291
552	CDP-diacylglycerol synthetase (n-C18:1)	2.7.7.41	(-1) ctp[c] + (-1) pa181[c] <=> (1) cdpdodec11eg[c] + (1) ppi[c]	Glycerophospholipid Metabolism	0.929627	1.76291
553	dATP amine hydrolysis (spontaneous)	unknown	(-1) datp[c] + (-1) h2o[c] <=> (1) ditp[c] + (1) nh4[c]	Nucleotide Salvage Pathway	-23.4665	2.11765
554	3,4-Dihydroxy-2-butanone-4-phosphate synthase	unknown	(-1) ru5p-DASH-D[c] <=> (1) db4p[c] + (1) for[c]	Cofactor and Prosthetic Group Biosynthesis	-95.5863	1.7791
555	dethiobiotin synthase	6.3.3.3	(-1) atp[c] + (-1) co2[c] + (-1) dann[c] <=> (1) adp[c] + (1) dtbt[c] + (1) pi[c]	Cofactor and Prosthetic Group Biosynthesis	-90.7146	4.95436
556	Decanoate transport via diffusion (extracellular to periplasm)	unknown	(-1) dca[e] <=> (1) dca[p]	Transport, Outer Membrane Porin	0	0
557	dCMP transport via diffusion (extracellular to periplasm)	unknown	(-1) dcmp[e] <=> (1) dcmp[p]	Transport, Outer Membrane Porin	0	0
558	dCTP deaminase	3.5.4.13	(-1) dctp[c] + (-1) h2o[c] <=> (1) dutp[c] + (1) nh4[c]	Nucleotide Salvage Pathway	14.4585	5.15304
559	deoxycytidine deaminase	3.5.4.14	(-1) dcyt[c] + (-1) h2o[c] <=> (1) duri[c] + (1) nh4[c]	Nucleotide Salvage Pathway	14.4976	5.15304
560	deoxycytidine transport in via proton symport (periplasm)	unknown	(-1) dcyt[p] <=> (1) dcyt[c]	Transport, Inner Membrane	0	0
561	deoxycytidine transport via diffusion (extracellular to periplasm)	unknown	(-1) dcyt[e] <=> (1) dcyt[p]	Transport, Outer Membrane	0	0
562	Fatty acid (dodecanoate) transport via facilitated irreversible diffusion (extracellular to periplasm)	unknown	(-1) ddca[e] <=> (1) ddca[p]	Transport, Outer Membrane	0	0
563	2-dehydro-3-deoxygalactonokinase	2.7.1.58	(-1) 2dh3dgal[c] + (-1) atp[c] <=> (1) 2dh3dgal6p[c] + (1) adp[c]	Alternate Carbon Metabolism	-24.3696	3.06329
564	2-dehydro-3-deoxy-D-gluconate transport via proton symport, reversible (periplasm)	unknown	(-1) 2ddglcn[p] <=> (1) 2ddglcn[c]	Transport, Inner Membrane	0	0
565	2-dehydro-3-deoxy-D-gluconate transport via diffusion (extracellular to periplasm)	unknown	(-1) 2ddglcn[e] <=> (1) 2ddglcn[p]	Transport, Outer Membrane Porin	0	0
566	2-dehydro-3-deoxygluconokinase	2.7.1.45	(-1) 2ddglcn[c] + (-1) atp[c] <=> (1) 2ddg6p[c] + (1) adp[c]	Alternate Carbon Metabolism	-24.3693	3.06329
567	3-deoxy-D-arabino-heptulosonate 7-phosphate synthetase	4.1.2.15	(-1) e4p[c] + (-1) h2o[c] + (-1) pep[c] <=> (1) 2dda7p[c] + (1) pi[c]	Tyrosine, Tryptophan, and Phenylalanine Metabolism	-72.0593	3.03961
568	2-dehydro-3-deoxy-6-phosphogalactonate aldolase	4.1.2.21	(-1) 2dh3dgal6p[c] <=> (1) g3p[c] + (1) pyr[c]	Alternate Carbon Metabolism	19.011	2.57048
569	deoxyguanylate kinase (dGMP:ATP)	2.7.4.8	(-1) atp[c] + (-1) dgmp[c] <=> (1) adp[c] + (1) dgdp[c]	Nucleotide Salvage Pathway	3.38456	3.6352
570	dGMP transport via diffusion (extracellular to periplasm)	unknown	(-1) dgmp[e] <=> (1) dgmp[p]	Transport, Outer Membrane Porin	0	0
571	deoxyguanosine transport in via proton symport (periplasm)	unknown	(-1) dgsn[p] <=> (1) dgsn[c]	Transport, Inner Membrane	0	0
572	deoxyguanosine transport via diffusion (extracellular to periplasm)	unknown	(-1) dgsn[e] <=> (1) dgsn[p]	Transport, Outer Membrane Porin	0	0
573	dihydroxy-acid dehydratase (2,3-dihydroxy-3-methylbutanoate)	4.2.1.9	(-1) 23dhmb[c] <=> (1) 3mob[c] + (1) h2o[c]	Valine, Leucine, and Isoleucine Metabolism	-27.4314	1.38487
574	Dihydroxy-acid dehydratase (2,3-dihydroxy-3-methylpentanoate)	unknown	(-1) 23dhmp[c] <=> (1) 3mop[c] + (1) h2o[c]	Valine, Leucine, and Isoleucine Metabolism	-27.4312	1.38487
575	Dihydroxyacetone phosphotransferase	unknown	(-1) dha[c] + (-1) pep[c] <=> (1) dhap[c] + (1) pyr[c]	Alternate Carbon Metabolism	-39.9255	2.37933
576	Dihydroxyacetone transport via diffusion (extracellular to periplasm)	unknown	(-1) dha[e] <=> (1) dha[p]	Transport, Outer Membrane Porin	0	0
577	Dihydroxyacetone transport via facilitated diffusion (periplasm)	unknown	(-1) dha[p] <=> (1) dha[c]	Transport, Inner Membrane	0	0
578	2,3-dihydro-2,3-dihydroxybenzoate dehydrogenase	1.3.1.28	(-1) 23ddhb[c] + (-1) nad[c] <=> (1) 23dhb[c] + (1) nadh[c]	Cofactor and Prosthetic Group Biosynthesis	-108.377	11.9706
579	2,3-dihydroxybenzoate adenylate synthase	2.7.7.58	(-1) 23dhb[c] + (-1) atp[c] <=> (1) 23dhba[c] + (1) ppi[c]	Cofactor and Prosthetic Group Biosynthesis	0	1000000
580	2,3-dihydroxybenzoylserine hydrolase	unknown	(-1) 23dhbzs[c] + (-1) h2o[c] <=> (1) 23dhb[c] + (1) ser-DASH-L[c]	Cofactor and Prosthetic Group Biosynthesis	0.457346	1.95827
581	2,3-dihydroxycinnamate dehydrogenase	unknown	(-1) cenchddd[c] + (-1) nad[c] <=> (1) dhcinnm[c] + (1) nadh[c]	Alternate Carbon Metabolism	-108.398	11.9706
582	2,3-dihydroxycinnamate 1,2-dioxygenase	unknown	(-1) dhcinnm[c] + (-1) o2[c] <=> (1) hkntd[c]	Alternate Carbon Metabolism	-299.349	7.55501
583	dihydrodipicolinate reductase (NADPH)	1.3.1.26	(-1) 23dhdp[c] + (-1) nadph[c] <=> (1) nadp[c] + (1) thdp[c]	Threonine and Lysine Metabolism	-20.9838	3.92154
584	dihydrodipicolinate synthase	4.2.1.52	(-1) aspsa[c] + (-1) pyr[c] <=> (1) 23dhdp[c] + (2) h2o[c]	Threonine and Lysine Metabolism	-91.6649	6.85785
585	dihydrofolate reductase	1.5.1.3	(-1) dhf[c] + (-1) nadph[c] <=> (1) nadp[c] + (1) thf[c]	Cofactor and Prosthetic Group Biosynthesis	-22.0797	1.69936
586	dihydrofolate synthase	6.3.2.12	(-1) atp[c] + (-1) dhpt[c] + (-1) glu-DASH-L[c] <=> (1) adp[c] + (1) dhf[c] + (1) pi[c]	Cofactor and Prosthetic Group Biosynthesis	-15.3343	4.17133
587	1,4-dihydroxy-2-naphthoate octaprenyltransferase	unknown	(-1) dhna[c] + (-1) octdp[c] <=> (1) 2dmmql8[c] + (1) co2[c] + (1) ppi[c]	Cofactor and Prosthetic Group Biosynthesis	0	1000000
588	dihydroneopterin aldolase	unknown	(-1) dhnpt[c] <=> (1) 6hmhpt[c] + (1) gcald[c]	Cofactor and Prosthetic Group Biosynthesis	48.9187	6.81949
589	dihydoorotic acid dehydrogenase (quinone8)	1.3.3.1	(-1) dhor-DASH-S[c] + (-1) q8[c] <=> (1) orot[c] + (1) q8h2[c]	Purine and Pyrimidine Biosynthesis	-98.4447	9.44947
590	dihydroorotic acid (menaquinone-8)	1.3.3.1	(-1) dhor-DASH-S[c] + (-1) mqn8[c] <=> (1) mql8[c] + (1) orot[c]	Purine and Pyrimidine Biosynthesis	-98.4447	9.44947
591	dihydroorotase	3.5.2.3	(-1) dhor-DASH-S[c] + (-1) h2o[c] <=> (1) cbasp[c]	Purine and Pyrimidine Biosynthesis	-4.11409	2.32484
592	2,3-dihydroxyphenylpropionate dehydrogenase	unknown	(-1) cechddd[c] + (-1) nad[c] <=> (1) dhpppn[c] + (1) nadh[c]	Alternate Carbon Metabolism	-108.404	11.9706
593	diaminohydroxyphosphoribosylaminopryrimidine deaminase (25drapp)	3.5.4.26	(-1) 25drapp[c] + (-1) h2o[c] <=> (1) 5apru[c] + (1) nh4[c]	Cofactor and Prosthetic Group Biosynthesis	14.309	5.15304
594	dihydropteroate synthase	2.5.1.15	(-1) 4abz[c] + (-1) 6hmhptpp[c] <=> (1) dhpt[c] + (1) ppi[c]	Cofactor and Prosthetic Group Biosynthesis	-42.7894	3.47859
595	4,5-dihydroxy-2,3-pentanedione cyclization (spontaneous)	unknown	(-1) dhptd[c] <=> (1) h2o[c] + (1) hmfurn[c]	Methionine Metabolism	-63.9779	3.18024
596	dihydroneopterin triphosphate 2'-epimerase	unknown	(-1) ahdt[c] <=> (1) dhmptp[c]	Cofactor and Prosthetic Group Biosynthesis	0	0
597	3-dehydroquinate synthase	unknown	(-1) 2dda7p[c] <=> (1) 3dhq[c] + (1) pi[c]	Tyrosine, Tryptophan, and Phenylalanine Metabolism	-40.923	8.57955
598	3-dehydroquinate dehydratase, irreversible	4.2.1.10	(-1) 3dhq[c] <=> (1) 3dhsk[c] + (1) h2o[c]	Tyrosine, Tryptophan, and Phenylalanine Metabolism	-6.6643	3.77024
599	dIMP transport via diffusion (extracellular to periplasm)	unknown	(-1) dimp[e] <=> (1) dimp[p]	Transport, Outer Membrane Porin	0	0
600	deoxyinosine transport in via proton symport (periplasm)	unknown	(-1) din[p] <=> (1) din[c]	Transport, Inner Membrane	0	0
601	deoxyinosine transport via diffusion (extracellular to periplasm)	unknown	(-1) din[e] <=> (1) din[p]	Transport, Outer Membrane Porin	0	0
602	2,5-diketo-D-gluconate reductase	unknown	(-1) 25dkglcn[c] + (-1) nadph[c] <=> (1) 2dhguln[c] + (1) nadp[c]	Alternate Carbon Metabolism	-28.5129	2.75814
603	2,5-diketo-D-gluconate reductase (NADH)	unknown	(-1) 25dkglcn[c] + (-1) nadh[c] <=> (1) 5dglcn[c] + (1) nad[c]	Alternate Carbon Metabolism	-26.1157	1.63828
604	2,5-diketo-D-gluconate reductase (NADPH)	unknown	(-1) 25dkglcn[c] + (-1) nadph[c] <=> (1) 5dglcn[c] + (1) nadp[c]	Alternate Carbon Metabolism	-24.1067	1.63828
605	2,3-diketo-5-methylthio-1-phosphopentane degradation reaction	unknown	(-1) dkmpp[c] + (-1) h2o[c] + (-1) o2[c] <=> (1) 2kmb[c] + (1) for[c] + (1) pi[c]	Arginine and Proline Metabolism	-524.515	2.18169
606	2,3-diketo-5-methylthio-1-phosphopentane degradation reaction	unknown	(-1) dkmpp[c] + (-3) h2o[c] + (-2) nad[c] <=> (1) 2kmb[c] + (1) for[c] + (2) nadh[c] + (1) pi[c]	Arginine and Proline Metabolism	-75.5375	3.96986
607	dimethylallyltranstransferase	2.5.1.1	(-1) dmpp[c] + (-1) ipdp[c] <=> (1) grdp[c] + (1) ppi[c]	Cofactor and Prosthetic Group Biosynthesis	-65.3351	2.05195
608	1-hydroxy-2-methyl-2-(E)-butenyl 4-diphosphate reductase (dmpp)	unknown	(-1) h2mb4p[c] + (-1) nadh[c] <=> (1) dmpp[c] + (1) h2o[c] + (1) nad[c]	Cofactor and Prosthetic Group Biosynthesis	-62.9506	2.47434
609	3-Dimethylubiquinonol 3-methyltransferase	unknown	(-1) 2omhmbl[c] + (-1) amet[c] <=> (1) ahcys[c] + (1) q8h2[c]	Cofactor and Prosthetic Group Biosynthesis	0	1000000
610	Dimethyl sulfoxide reductase (Menaquinol 8)	unknown	(-1) dmso[c] + (-1) mql8[c] <=> (1) dms[c] + (1) h2o[c] + (1) mqn8[c]	Oxidative Phosphorylation	-135.514	1.73205
611	Dimethyl sulfoxide reductase (Menaquinol 8) (periplasm)	unknown	(-1) dmso[p] + (-1) mql8[c] <=> (1) dms[p] + (1) h2o[p] + (1) mqn8[c]	Oxidative Phosphorylation	-135.514	1.73205
612	Dimethyl sulfoxide reductase (Demethylmenaquinol 8)	unknown	(-1) 2dmmql8[c] + (-1) dmso[c] <=> (1) 2dmmq8[c] + (1) dms[c] + (1) h2o[c]	Oxidative Phosphorylation	-135.514	1.73205
613	Dimethyl sulfoxide reductase (Demethylmenaquinol 8) (periplasm)	unknown	(-1) 2dmmql8[c] + (-1) dmso[p] <=> (1) 2dmmq8[c] + (1) dms[p] + (1) h2o[p]	Oxidative Phosphorylation	-135.514	1.73205
614	Dimethyl sulfoxide transport via diffusion (extracellular to periplasm)	unknown	(-1) dmso[e] <=> (1) dmso[p]	Transport, Outer Membrane Porin	0	0
615	Dimethyl sulfide transport via diffusion (extracellular to periplasm)	unknown	(-1) dms[e] <=> (1) dms[p]	Transport, Outer Membrane Porin	0	0
616	Sink needed to allow 4-hydroxy-benzoate to leave system	unknown	(-1) 4hba[c] <=>		0	1000000
617	Sink needed to allow 5'-deoxyribose to leave system	unknown	(-1) 5drib[c] <=>		0	1000000
618	Sink needed to allow aminoacetaldehyde to leave system	unknown	(-1) aacald[c] <=>		0	1000000
619	Sink needed to allow 4-hydroxy-5-methyl-3(2H)-furanone to leave system	unknown	(-1) hmfurn[c] <=>		0	1000000
620	Sink needed to allow oxamate to leave system	unknown	(-1) oxam[c] <=>		0	1000000
621	Dihydroneopterin monophosphate dephosphorylase	unknown	(-1) dhpmp[c] + (-1) h2o[c] <=> (1) dhnpt[c] + (1) pi[c]	Cofactor and Prosthetic Group Biosynthesis	-41.57	6.68669
622	Dihydroneopterin triphosphate pyrophosphatase	unknown	(-1) ahdt[c] + (-1) h2o[c] <=> (1) dhpmp[c] + (1) ppi[c]	Cofactor and Prosthetic Group Biosynthesis	-37.4827	1.78277
623	2,3 dioxo-L-gulonate reductase	unknown	(-1) 23doguln[c] + (-1) nadh[c] <=> (1) 3dhguln[c] + (1) nad[c]	Alternate Carbon Metabolism	-21.7097	1.06231
624	dopamine transport via diffusion (extracellular to periplasm)	unknown	(-1) dopa[e] <=> (1) dopa[p]	Transport, Outer Membrane Porin	0	0
625	dephospho-CoA kinase	2.7.1.24	(-1) atp[c] + (-1) dpcoa[c] <=> (1) adp[c] + (1) coa[c]	Cofactor and Prosthetic Group Biosynthesis	-2.34156	3.6352
626	2-dehydropantoate 2-reductase	1.1.1.169	(-1) 2dhp[c] + (-1) nadph[c] <=> (1) nadp[c] + (1) pant-DASH-R[c]	Cofactor and Prosthetic Group Biosynthesis	-16.2843	3.77024
627	deoxyribose-phosphate aldolase	4.1.2.4	(-1) 2dr5p[c] <=> (1) acald[c] + (1) g3p[c]	Alternate Carbon Metabolism	19.5389	2.11919
628	DsbA protein reoxidation reaction (aerobic)	unknown	(-1) dsbard[p] + (-1) q8[c] <=> (1) dsbaox[p] + (1) q8h2[c]	Unassigned	0	1000000
629	DsbA protein reoxidation reaction (anaerobic)	unknown	(-1) dsbard[p] + (-1) mqn8[c] <=> (1) dsbaox[p] + (1) mql8[c]	Unassigned	0	1000000
630	DsbC:glutathione thiotransferase	unknown	(-1) dsbcox[p] + (-2) gthrd[p] <=> (1) dsbcrd[p] + (1) gthox[p]	Unassigned	0	1000000
631	DsbD reductase	unknown	(-1) dsbdox[c] + (-1) trdrd[c] <=> (1) dsbdrd[c] + (1) trdox[c]	Unassigned	0	1000000
632	DsbG:glutathione thiotransferase	unknown	(-1) dsbgox[p] + (-2) gthrd[p] <=> (1) dsbgrd[p] + (1) gthox[p]	Unassigned	0	1000000
633	D-serine dehydrogenase	unknown	(-1) nadp[c] + (-1) ser-DASH-D[c] <=> (1) 2amsa[c] + (1) nadph[c]	Glycine and Serine Metabolism	21.4918	1.78025
634	D-serine transport in via proton symport (periplasm)	unknown	(-1) ser-DASH-D[p] <=> (1) ser-DASH-D[c]	Transport, Inner Membrane	0	0
635	D-serine transport via diffusion (extracellular to periplasm)	unknown	(-1) ser-DASH-D[e] <=> (1) ser-DASH-D[p]	Transport, Outer Membrane Porin	0	0
636	dTMP kinase	2.7.4.9	(-1) atp[c] + (-1) dtmp[c] <=> (1) adp[c] + (1) dtdp[c]	Nucleotide Salvage Pathway	-0.953554	3.6352
637	dTMP transport via diffusion (extracellular to periplasm)	unknown	(-1) dtmp[e] <=> (1) dtmp[p]	Transport, Outer Membrane Porin	0	0
638	dUMP transport via diffusion (extracellular to periplasm)	unknown	(-1) dump[e] <=> (1) dump[p]	Transport, Outer Membrane Porin	0	0
639	deoxyuridine kinase (ATP:Deoxyuridine)	unknown	(-1) atp[c] + (-1) duri[c] <=> (1) adp[c] + (1) dump[c]	Nucleotide Salvage Pathway	-55.6065	5.1677
640	deoxyuridine phosphorylase	unknown	(-1) duri[c] + (-1) pi[c] <=> (1) 2dr1p[c] + (1) ura[c]	Nucleotide Salvage Pathway	-35.9867	6.46436
641	deoxyuridine transport in via proton symport (periplasm)	unknown	(-1) duri[p] <=> (1) duri[c]	Transport, Inner Membrane	0	0
642	deoxyuridine transport via diffusion (extracellular to periplasm)	unknown	(-1) duri[e] <=> (1) duri[p]	Transport, Outer Membrane	0	0
643	dUTP diphosphatase	3.6.1.23	(-1) dutp[c] + (-1) h2o[c] <=> (1) dump[c] + (1) ppi[c]	Nucleotide Salvage Pathway	-74.8989	5.43696
644	1-deoxy-D-xylulose reductoisomerase	unknown	(-1) dxyl5p[c] + (-1) nadph[c] <=> (1) 2me4p[c] + (1) nadp[c]	Cofactor and Prosthetic Group Biosynthesis	-21.3516	1.3325
645	1-deoxy-D-xylulose 5-phosphate synthase	unknown	(-1) g3p[c] + (-1) pyr[c] <=> (1) co2[c] + (1) dxyl5p[c]	Cofactor and Prosthetic Group Biosynthesis	-44.1167	2.19752
646	1-Deoxy-D-xylulose kinase	unknown	(-1) atp[c] + (-1) dxyl[c] <=> (1) adp[c] + (1) dxyl5p[c]	Cofactor and Prosthetic Group Biosynthesis	-11.8908	1.28021
647	D-lactate transport via proton symport (periplasm)	unknown	(-1) lac-DASH-D[p] <=> (1) lac-DASH-D[c]	Transport, Inner Membrane	0	0
648	D-lactate transport via diffusion (extracellular to periplasm)	unknown	(-1) lac-DASH-D[e] <=> (1) lac-DASH-D[p]	Transport, Outer Membrane Porin	0	0
649	Erythrose 4-phosphate dehydrogenase	unknown	(-1) e4p[c] + (-1) h2o[c] + (-1) nad[c] <=> (1) 4per[c] + (1) nadh[c]	Cofactor and Prosthetic Group Biosynthesis	-52.8772	2.69128
650	enoyl-[acyl-carrier-protein] reductase (NADH) (n-C10:0)	1.3.1.9	(-1) nadh[c] + (-1) tdec2eACP[c] <=> (1) dcaACP[c] + (1) nad[c]	Cell Envelope Biosynthesis	-55.7253	1.34441
651	enoyl-[acyl-carrier-protein] reductase (NADPH) (n-C10:0)	1.3.1.10	(-1) nadph[c] + (-1) tdec2eACP[c] <=> (1) dcaACP[c] + (1) nadp[c]	Cell Envelope Biosynthesis	-53.7163	1.34441
652	enoyl-[acyl-carrier-protein] reductase (NADH) (n-C12:0)	1.3.1.9	(-1) nadh[c] + (-1) tddec2eACP[c] <=> (1) ddcaACP[c] + (1) nad[c]	Cell Envelope Biosynthesis	-55.7253	1.34441
653	enoyl-[acyl-carrier-protein] reductase (NADPH) (n-C12:0)	1.3.1.10	(-1) nadph[c] + (-1) tddec2eACP[c] <=> (1) ddcaACP[c] + (1) nadp[c]	Cell Envelope Biosynthesis	-53.7163	1.34441
654	enoyl-[acyl-carrier-protein] reductase (NADH) (n-C12:1)	1.3.1.9	(-1) nadh[c] + (-1) t3c5ddeceACP[c] <=> (1) cddec5eACP[c] + (1) nad[c]	Cell Envelope Biosynthesis	-55.7257	1.34441
655	enoyl-[acyl-carrier-protein] reductase (NADPH) (n-C12:1)	1.3.1.10	(-1) nadph[c] + (-1) t3c5ddeceACP[c] <=> (1) cddec5eACP[c] + (1) nadp[c]	Cell Envelope Biosynthesis	-53.7167	1.34441
656	enoyl-[acyl-carrier-protein] reductase (NADH) (n-C14:0)	1.3.1.9	(-1) nadh[c] + (-1) tmrs2eACP[c] <=> (1) myrsACP[c] + (1) nad[c]	Cell Envelope Biosynthesis	-55.7257	1.34441
657	enoyl-[acyl-carrier-protein] reductase (NADPH) (n-C14:0)	1.3.1.10	(-1) nadph[c] + (-1) tmrs2eACP[c] <=> (1) myrsACP[c] + (1) nadp[c]	Cell Envelope Biosynthesis	-53.7167	1.34441
658	enoyl-[acyl-carrier-protein] reductase (NADH) (n-C14:1)	1.3.1.9	(-1) nadh[c] + (-1) t3c7mrseACP[c] <=> (1) nad[c] + (1) tdeACP[c]	Cell Envelope Biosynthesis	-46.6397	2.30547
659	enoyl-[acyl-carrier-protein] reductase (NADPH) (n-C14:1)	1.3.1.10	(-1) nadph[c] + (-1) t3c7mrseACP[c] <=> (1) nadp[c] + (1) tdeACP[c]	Cell Envelope Biosynthesis	-44.6307	2.30547
660	enoyl-[acyl-carrier-protein] reductase (NADH) (n-C16:0)	1.3.1.9	(-1) nadh[c] + (-1) tpalm2eACP[c] <=> (1) nad[c] + (1) palmACP[c]	Cell Envelope Biosynthesis	-55.7257	1.34441
661	enoyl-[acyl-carrier-protein] reductase (NADPH) (n-C16:0)	1.3.1.10	(-1) nadph[c] + (-1) tpalm2eACP[c] <=> (1) nadp[c] + (1) palmACP[c]	Cell Envelope Biosynthesis	-53.7167	1.34441
662	enoyl-[acyl-carrier-protein] reductase (NADH) (n-C16:1)	1.3.1.9	(-1) nadh[c] + (-1) t3c9palmeACP[c] <=> (1) hdeACP[c] + (1) nad[c]	Cell Envelope Biosynthesis	-55.7253	1.34441
663	enoyl-[acyl-carrier-protein] reductase (NADPH) (n-C16:1)	1.3.1.10	(-1) nadph[c] + (-1) t3c9palmeACP[c] <=> (1) hdeACP[c] + (1) nadp[c]	Cell Envelope Biosynthesis	-53.7163	1.34441
664	enoyl-[acyl-carrier-protein] reductase (NADH) (n-C18:0)	1.3.1.9	(-1) nadh[c] + (-1) toctd2eACP[c] <=> (1) nad[c] + (1) ocdcaACP[c]	Cell Envelope Biosynthesis	-55.7253	1.34441
665	enoyl-[acyl-carrier-protein] reductase (NADPH) (n-C18:0)	1.3.1.10	(-1) nadph[c] + (-1) toctd2eACP[c] <=> (1) nadp[c] + (1) ocdcaACP[c]	Cell Envelope Biosynthesis	-53.7163	1.34441
666	enoyl-[acyl-carrier-protein] reductase (NADH) (n-C18:1)	1.3.1.9	(-1) nadh[c] + (-1) t3c11vaceACP[c] <=> (1) nad[c] + (1) octeACP[c]	Cell Envelope Biosynthesis	-46.6397	2.30547
667	enoyl-[acyl-carrier-protein] reductase (NADPH) (n-C18:1)	1.3.1.10	(-1) nadph[c] + (-1) t3c11vaceACP[c] <=> (1) nadp[c] + (1) octeACP[c]	Cell Envelope Biosynthesis	-44.6307	2.30547
668	enoyl-[acyl-carrier-protein] reductase (NADH) (n-C4:0)	1.3.1.9	(-1) but2eACP[c] + (-1) nadh[c] <=> (1) butACP[c] + (1) nad[c]	Cell Envelope Biosynthesis	-55.7253	1.34441
669	enoyl-[acyl-carrier-protein] reductase (NADPH) (n-C4:0)	1.3.1.10	(-1) but2eACP[c] + (-1) nadph[c] <=> (1) butACP[c] + (1) nadp[c]	Cell Envelope Biosynthesis	-53.7163	1.34441
670	enoyl-[acyl-carrier-protein] reductase (NADH) (n-C6:0)	1.3.1.9	(-1) nadh[c] + (-1) thex2eACP[c] <=> (1) hexACP[c] + (1) nad[c]	Cell Envelope Biosynthesis	-55.7253	1.34441
671	enoyl-[acyl-carrier-protein] reductase (NADPH) (n-C6:0)	1.3.1.10	(-1) nadph[c] + (-1) thex2eACP[c] <=> (1) hexACP[c] + (1) nadp[c]	Cell Envelope Biosynthesis	-53.7163	1.34441
672	enoyl-[acyl-carrier-protein] reductase (NADH) (n-C8:0)	1.3.1.9	(-1) nadh[c] + (-1) toct2eACP[c] <=> (1) nad[c] + (1) ocACP[c]	Cell Envelope Biosynthesis	-55.7257	1.34441
673	enoyl-[acyl-carrier-protein] reductase (NADPH) (n-C8:0)	1.3.1.10	(-1) nadph[c] + (-1) toct2eACP[c] <=> (1) nadp[c] + (1) ocACP[c]	Cell Envelope Biosynthesis	-53.7167	1.34441
674	enterobacterial common antigen (x4) core oligosaccharide lipid A transport (periplasm to extracellular)	unknown	(-1) eca4colipa[p] <=> (1) eca4colipa[e]	Lipopolysaccharide Biosynthesis / Recycling	0	0
675	enterobacterial common antigen (x4) O-antigen ligase (periplasm)	unknown	(-1) colipa[p] + (-1) eca4und[p] <=> (1) eca4colipa[p] + (1) udcpdp[p]	Lipopolysaccharide Biosynthesis / Recycling	-73.6467	2.22002
676	enterobacterial common antigen polymerase (periplasm)	unknown	(-2) unagamuf[p] <=> (1) eca2und[p] + (1) udcpdp[p]	Lipopolysaccharide Biosynthesis / Recycling	-18.1358	1.81507
677	enterobacterial common antigen polymerase (periplasm)	unknown	(-1) eca2und[p] + (-1) unagamuf[p] <=> (1) eca3und[p] + (1) udcpdp[p]	Lipopolysaccharide Biosynthesis / Recycling	-19.5285	1.81507
678	enterobacterial common antigen polymerase (periplasm)	unknown	(-1) eca3und[p] + (-1) unagamuf[p] <=> (1) eca4und[p] + (1) udcpdp[p]	Lipopolysaccharide Biosynthesis / Recycling	-20.9211	1.81507
679	enterobacterial common antigen transferase (flippase, cytoplasm to periplasm)	unknown	(-1) unagamuf[c] <=> (1) unagamuf[p]	Lipopolysaccharide Biosynthesis / Recycling	0	0
680	3-hydroxyacyl-CoA dehydratase (3-hydroxybutanoyl-CoA)	4.2.1.17	(-1) 3hbcoa[c] <=> (1) b2coa[c] + (1) h2o[c]	Membrane Lipid Metabolism	3.79405	2.32484
681	3-hydroxyacyl-CoA dehydratase (3-hydroxyhexanoyl-CoA)	4.2.1.17	(-1) 3hhcoa[c] <=> (1) h2o[c] + (1) hx2coa[c]	Membrane Lipid Metabolism	1.02926	3.77024
682	3-hydroxyacyl-CoA dehydratase (3-hydroxyoctanoyl-CoA)	4.2.1.17	(-1) 3hocoa[c] <=> (1) h2o[c] + (1) oc2coa[c]	Membrane Lipid Metabolism	-0.628855	1.23006
683	3-hydroxyacyl-CoA dehydratase (3-hydroxydecanoyl-CoA)	4.2.1.17	(-1) 3hdcoa[c] <=> (1) dc2coa[c] + (1) h2o[c]	Membrane Lipid Metabolism	-0.628855	1.23006
684	3-hydroxyacyl-CoA dehydratase (3-hydroxydodecanoyl-CoA)	4.2.1.17	(-1) 3hddcoa[c] <=> (1) dd2coa[c] + (1) h2o[c]	Membrane Lipid Metabolism	-0.628855	1.23006
685	3-hydroxyacyl-CoA dehydratase (3-hydroxytetradecanoyl-CoA)	4.2.1.17	(-1) 3htdcoa[c] <=> (1) h2o[c] + (1) td2coa[c]	Membrane Lipid Metabolism	-0.628855	1.23006
686	3-hydroxyacyl-CoA dehydratase (3-hydroxyhexadecanoyl-CoA)	4.2.1.17	(-1) 3hhdcoa[c] <=> (1) h2o[c] + (1) hdd2coa[c]	Membrane Lipid Metabolism	-0.628855	1.23006
687	3-hydroxyacyl-CoA dehydratase (3-hydroxyoctadecanoyl-CoA)	4.2.1.17	(-1) 3hodcoa[c] <=> (1) h2o[c] + (1) od2coa[c]	Membrane Lipid Metabolism	-0.628855	1.23006
688	2-dehydro-3-deoxy-phosphogluconate aldolase	4.1.2.14	(-1) 2ddg6p[c] <=> (1) g3p[c] + (1) pyr[c]	Pentose Phosphate Pathway	19.011	2.57048
689	6-phosphogluconate dehydratase	4.2.1.12	(-1) 6pgc[c] <=> (1) 2ddg6p[c] + (1) h2o[c]	Pentose Phosphate Pathway	-40.3047	3.22523
690	Endotoxin Synthesis (lauroyl transferase)	unknown	(-1) ddcaACP[c] + (-1) kdo2lipid4[c] <=> (1) ACP[c] + (1) kdo2lipid4L[c]	Lipopolysaccharide Biosynthesis / Recycling	-6.25325	1.94925
691	Endotoxin Synthesis (myristoyl transferase)	unknown	(-1) kdo2lipid4L[c] + (-1) myrsACP[c] <=> (1) ACP[c] + (1) lipa[c]	Lipopolysaccharide Biosynthesis / Recycling	-6.25293	1.94925
692	Endotoxin Synthesis (palmitoleoyl ACP)	unknown	(-1) hdeACP[c] + (-1) kdo2lipid4[c] <=> (1) ACP[c] + (1) kdo2lipid4p[c]	Lipopolysaccharide Biosynthesis / Recycling	-6.25325	1.94925
693	Endotoxin Synthesis (myristoyl transferase)	unknown	(-1) kdo2lipid4p[c] + (-1) myrsACP[c] <=> (1) ACP[c] + (1) lipa-cold[c]	Lipopolysaccharide Biosynthesis / Recycling	0	1000000
694	phosphoethanolamine lipid A transport via vector (periplasm to extracellular)	unknown	(-1) enlipa[p] <=> (1) enlipa[e]	Lipopolysaccharide Biosynthesis / Recycling	0	0
695	enolase	4.2.1.11	(-1) 2pg[c] <=> (1) h2o[c] + (1) pep[c]	Glycolysis/Gluconeogenesis	-4.14091	1.06995
696	enterochelin synthase	unknown	(-3) 23dhba[c] + (-3) seramp[c] <=> (6) amp[c] + (1) enter[c]	Cofactor and Prosthetic Group Biosynthesis	0	1000000
697	Enterochelin Esterase	unknown	(-1) enter[c] + (-3) h2o[c] <=> (3) 23dhbzs[c]	Inorganic Ion Transport and Metabolism	-4.40878	21.0897
698	Enterochelin Esterase (Fe containing)	unknown	(-1) feenter[c] + (-3) h2o[c] <=> (3) 23dhbzs[c] + (1) fe3[c]	Inorganic Ion Transport and Metabolism	0	1000000
699	Ethanolamine ammonia-lyase	4.3.1.7	(-1) etha[c] <=> (1) acald[c] + (1) nh4[c]	Cell Envelope Biosynthesis	-32.4124	3.58499
700	ethanolamine transport in via proton symport	unknown	(-1) etha[p] <=> (1) etha[c]	Transport, Inner Membrane	0	0
701	ethanolamine transport via diffusion (extracellular)	unknown	(-1) etha[e] <=> (1) etha[p]	Transport, Outer Membrane Porin	0	0
702	ethanesulfonate transport via ABC system (periplasm)	unknown	(-1) atp[c] + (-1) ethso3[p] + (-1) h2o[c] <=> (1) adp[c] + (1) ethso3[c] + (1) pi[c]	Transport, Inner Membrane	-29.4361	1.45954
703	ethanesulfonate transport via diffusion (extracellular to periplasm)	unknown	(-1) ethso3[e] <=> (1) ethso3[p]	Transport, Outer Membrane Porin	0	0
704	ethanol reversible transport via proton symport (periplasm)	unknown	(-1) etoh[p] <=> (1) etoh[c]	Transport, Inner Membrane	0	0
705	ethanol transport via diffusion (extracellular to periplasm)	unknown	(-1) etoh[e] <=> (1) etoh[p]	Transport, Outer Membrane Porin	0	0
706	(R)-Propane-1,2-diol exchange	unknown	(-1) 12ppd-DASH-R[e] <=>		0	1000000
707	(S)-Propane-1,2-diol exchange	unknown	(-1) 12ppd-DASH-S[e] <=>		0	1000000
708	1,4-alpha-D-glucan exchange	unknown	(-1) 14glucan[e] <=>		0	1000000
709	1,5-Diaminopentane exchange	unknown	(-1) 15dap[e] <=>		0	1000000
710	2',3'-Cyclic AMP exchange	unknown	(-1) 23camp[e] <=>		0	1000000
711	2',3'-Cyclic CMP exchange	unknown	(-1) 23ccmp[e] <=>		0	1000000
712	2',3'-Cyclic GMP exchange	unknown	(-1) 23cgmp[e] <=>		0	1000000
713	2',3'-Cyclic UMP exchange	unknown	(-1) 23cump[e] <=>		0	1000000
714	2,3-diaminopropionate exchange	unknown	(-1) 23dappa[e] <=>		0	1000000
715	meso-2,6-Diaminoheptanedioate exchange	unknown	(-1) 26dap-DASH-M[e] <=>		0	1000000
716	2-Dehydro-3-deoxy-D-gluconate exchange	unknown	(-1) 2ddglcn[e] <=>		0	1000000
717	3,4-Dihydroxyphenylacetaldehyde exchange	unknown	(-1) 34dhpac[e] <=>		0	1000000
718	3'-AMP exchange	unknown	(-1) 3amp[e] <=>		0	1000000
719	3'-cmp exchange	unknown	(-1) 3cmp[e] <=>		0	1000000
720	3'-GMP exchange	unknown	(-1) 3gmp[e] <=>		0	1000000
721	3-hydroxycinnamic acid exchange	unknown	(-1) 3hcinnm[e] <=>		0	1000000
722	3-(3-hydroxy-phenyl)propionate exchange	unknown	(-1) 3hpppn[e] <=>		0	1000000
723	3'-UMP exchange	unknown	(-1) 3ump[e] <=>		0	1000000
724	4-Aminobutanoate exchange	unknown	(-1) 4abut[e] <=>		0	1000000
725	4-Hydroxyphenylacetaldehyde exchange	unknown	(-1) 4hoxpacd[e] <=>		0	1000000
726	5-Dehydro-D-gluconate exchange	unknown	(-1) 5dglcn[e] <=>		0	1000000
727	L-alanine-D-glutamate-meso-2,6-diaminoheptanedioate-D-alanine exchange	unknown	(-1) LalaDgluMdapDala[e] <=>		0	1000000
728	L-alanine-D-glutamate-meso-2,6-diaminoheptanedioate exchange	unknown	(-1) LalaDgluMdap[e] <=>		0	1000000
729	Acetate exchange	unknown	(-1) ac[e] <=>		0	1000000
730	Acetoacetate exchange	unknown	(-1) acac[e] <=>		0	1000000
731	Acetaldehyde exchange	unknown	(-1) acald[e] <=>		0	1000000
732	N-Acetyl-D-galactosamine 1-phosphate exchange	unknown	(-1) acgal1p[e] <=>		0	1000000
733	N-Acetyl-D-galactosamine exchange	unknown	(-1) acgal[e] <=>		0	1000000
734	N-Acetyl-D-glucosamine 1-phosphate exchange	unknown	(-1) acgam1p[e] <=>		0	1000000
735	N-Acetyl-D-glucosamine exchange	unknown	(-1) acgam[e] <=>		0	1000000
736	N-Acetyl-D-mannosamine exchange	unknown	(-1) acmana[e] <=>		0	1000000
737	N-Acetylmuramate exchange	unknown	(-1) acmum[e] <=>		0	1000000
738	N-Acetylneuraminate exchange	unknown	(-1) acnam[e] <=>		0	1000000
739	4-Amino-4-deoxy-L-arabinose modified core oligosaccharide lipid A exchange	unknown	(-1) acolipa[e] <=>		0	1000000
740	O-Acetyl-L-serine exchange	unknown	(-1) acser[e] <=>		0	1000000
741	Adenine exchange	unknown	(-1) ade[e] <=>		0	1000000
742	Adenosine exchange	unknown	(-1) adn[e] <=>		0	1000000
743	Adenosylcobalamin exchange	unknown	(-1) adocbl[e] <=>		0	1000000
744	silver exchange	unknown	(-1) ag[e] <=>		0	1000000
745	Agmatine exchange	unknown	(-1) agm[e] <=>		0	1000000
746	2-Oxoglutarate exchange	unknown	(-1) akg[e] <=>		0	1000000
747	beta-Alanine exchange	unknown	(-1) ala-DASH-B[e] <=>		0	1000000
748	D-Alanine exchange	unknown	(-1) ala-DASH-D[e] <=>		0	1000000
749	L-Alanine exchange	unknown	(-1) ala-DASH-L[e] <=>		0	1000000
750	D-Alanyl-D-alanine exchange	unknown	(-1) alaala[e] <=>		0	1000000
751	D-Allose exchange	unknown	(-1) all-DASH-D[e] <=>		0	1000000
752	Allantoin exchange	unknown	(-1) alltn[e] <=>		0	1000000
753	AMP exchange	unknown	(-1) amp[e] <=>		0	1000000
754	N-Acetyl-D-glucosamine(anhydrous)N-Acetylmuramic acid exchange	unknown	(-1) anhgm[e] <=>		0	1000000
755	L-Arabinose exchange	unknown	(-1) arab-DASH-L[e] <=>		0	1000000
756	aerobactin minus Fe3 exchange	unknown	(-1) arbtn[e] <=>		0	1000000
757	Aerobactin exchange	unknown	(-1) arbtn-DASH-fe3[e] <=>		0	1000000
758	L-Arginine exchange	unknown	(-1) arg-DASH-L[e] <=>		0	1000000
759	L-Ascorbate exchange	unknown	(-1) ascb-DASH-L[e] <=>		0	1000000
760	L-Asparagine exchange	unknown	(-1) asn-DASH-L[e] <=>		0	1000000
761	arsenite exchange	unknown	(-1) aso3[e] <=>		0	1000000
762	L-Aspartate exchange	unknown	(-1) asp-DASH-L[e] <=>		0	1000000
763	Butyrate (n-C4:0) exchange	unknown	(-1) but[e] <=>		0	1000000
764	butanesulfonate exchange	unknown	(-1) butso3[e] <=>		0	1000000
765	Calcium exchange	unknown	(-1) ca2[e] <=>		0	1000000
766	Cobinamide exchange	unknown	(-1) cbi[e] <=>		0	1000000
767	Cob(I)alamin exchange	unknown	(-1) cbl1[e] <=>		0	1000000
768	Cadmium exchange	unknown	(-1) cd2[e] <=>		0	1000000
769	Cys-Gly exchange	unknown	(-1) cgly[e] <=>		0	1000000
770	Choline exchange	unknown	(-1) chol[e] <=>		0	1000000
771	Citrate exchange	unknown	(-1) cit[e] <=>		0	1000000
772	Chloride exchange	unknown	(-1) cl[e] <=>		0	1000000
773	CMP exchange	unknown	(-1) cmp[e] <=>		0	1000000
774	CO2 exchange	unknown	(-1) co2[e] <=>		0	1000000
775	Co2+ exchange	unknown	(-1) cobalt2[e] <=>		0	1000000
776	core oligosaccharide lipid A exchange	unknown	(-1) colipa[e] <=>		0	1000000
777	coprogen exchange	unknown	(-1) cpgn[e] <=>		0	1000000
778	coprogen unloaded (no Fe(III)) exchange	unknown	(-1) cpgn-DASH-un[e] <=>		0	1000000
779	L-Carnitine exchange	unknown	(-1) crn[e] <=>		0	1000000
780	Cytosine exchange	unknown	(-1) csn[e] <=>		0	1000000
781	Cu2+ exchange	unknown	(-1) cu2[e] <=>		0	1000000
782	Cu+ exchange	unknown	(-1) cu[e] <=>		0	1000000
783	Hydrogen cyanide exchange	unknown	(-1) cyan[e] <=>		0	1000000
784	Cyanate exchange	unknown	(-1) cynt[e] <=>		0	1000000
785	D-Cysteine exchange	unknown	(-1) cys-DASH-D[e] <=>		0	1000000
786	L-Cysteine exchange	unknown	(-1) cys-DASH-L[e] <=>		0	1000000
787	Cytidine exchange	unknown	(-1) cytd[e] <=>		0	1000000
788	Deoxyadenosine exchange	unknown	(-1) dad-DASH-2[e] <=>		0	1000000
789	dAMP exchange	unknown	(-1) damp[e] <=>		0	1000000
790	Decanoate (n-C10:0) exchange	unknown	(-1) dca[e] <=>		0	1000000
791	dCMP exchange	unknown	(-1) dcmp[e] <=>		0	1000000
792	Deoxycytidine exchange	unknown	(-1) dcyt[e] <=>		0	1000000
793	Dodecanoate (n-C12:0) exchange	unknown	(-1) ddca[e] <=>		0	1000000
794	dGMP exchange	unknown	(-1) dgmp[e] <=>		0	1000000
795	Deoxyguanosine exchange	unknown	(-1) dgsn[e] <=>		0	1000000
796	Dihydroxyacetone exchange	unknown	(-1) dha[e] <=>		0	1000000
797	dIMP exchange	unknown	(-1) dimp[e] <=>		0	1000000
798	Deoxyinosine exchange	unknown	(-1) din[e] <=>		0	1000000
799	Dimethyl sulfide exchange	unknown	(-1) dms[e] <=>		0	1000000
800	Dimethyl sulfoxide exchange	unknown	(-1) dmso[e] <=>		0	1000000
801	Dopamine exchange	unknown	(-1) dopa[e] <=>		0	1000000
802	dTMP exchange	unknown	(-1) dtmp[e] <=>		0	1000000
803	dUMP exchange	unknown	(-1) dump[e] <=>		0	1000000
804	Deoxyuridine exchange	unknown	(-1) duri[e] <=>		0	1000000
805	(enterobacterial common antigen)x4 core oligosaccharide lipid A exchange	unknown	(-1) eca4colipa[e] <=>		0	1000000
806	phosphoethanolamine KDO(2)-lipid (A) exchange	unknown	(-1) enlipa[e] <=>		0	1000000
807	Enterochelin exchange	unknown	(-1) enter[e] <=>		0	1000000
808	Ethanolamine exchange	unknown	(-1) etha[e] <=>		0	1000000
809	ethanesulfonate exchange	unknown	(-1) ethso3[e] <=>		0	1000000
810	Ethanol exchange	unknown	(-1) etoh[e] <=>		0	1000000
811	D-fructose 6-phosphate exchange	unknown	(-1) f6p[e] <=>		0	1000000
812	Formaldehyde exchange	unknown	(-1) fald[e] <=>		0	1000000
813	Fe2+ exchange	unknown	(-1) fe2[e] <=>		0	1000000
814	Fe3+ exchange	unknown	(-1) fe3[e] <=>		0	1000000
815	Fe(III)dicitrate exchange	unknown	(-1) fe3dcit[e] <=>		0	1000000
816	ferric 2,3-dihydroxybenzoylserine exchange	unknown	(-1) fe3dhbzs[e] <=>		0	1000000
817	Fe(III)hydroxamate exchange	unknown	(-1) fe3hox[e] <=>		0	1000000
818	Fe(III)hydoxamate, unloaded exchange	unknown	(-1) fe3hox-DASH-un[e] <=>		0	1000000
819	Ferrichrome exchange	unknown	(-1) fecrm[e] <=>		0	1000000
820	Ferrichrome minus Fe(III) exchange	unknown	(-1) fecrm-DASH-un[e] <=>		0	1000000
821	Fe-enterobactin exchange	unknown	(-1) feenter[e] <=>		0	1000000
822	ferroxamine exchange	unknown	(-1) feoxam[e] <=>		0	1000000
823	ferroxamine minus Fe(3) exchange	unknown	(-1) feoxam-DASH-un[e] <=>		0	1000000
824	Formate exchange	unknown	(-1) for[e] <=>		0	1000000
825	D-Fructose exchange	unknown	(-1) fru[e] <=>		0	1000000
826	fructoselysine exchange	unknown	(-1) frulys[e] <=>		0	1000000
827	D-Fructuronate exchange	unknown	(-1) fruur[e] <=>		0	1000000
828	L-Fucose exchange	unknown	(-1) fuc-DASH-L[e] <=>		0	1000000
829	Fumarate exchange	unknown	(-1) fum[e] <=>		0	1000000
830	D-Glucose 1-phosphate exchange	unknown	(-1) g1p[e] <=>		0	1000000
831	sn-Glycero-3-phosphocholine exchange	unknown	(-1) g3pc[e] <=>		0	1000000
832	sn-Glycero-3-phosphoethanolamine exchange	unknown	(-1) g3pe[e] <=>		0	1000000
833	Glycerophosphoglycerol exchange	unknown	(-1) g3pg[e] <=>		0	1000000
834	sn-Glycero-3-phospho-1-inositol exchange	unknown	(-1) g3pi[e] <=>		0	1000000
835	Glycerophosphoserine exchange	unknown	(-1) g3ps[e] <=>		0	1000000
836	D-Glucose 6-phosphate exchange	unknown	(-1) g6p[e] <=>		0	1000000
837	alpha-D-Galactose 1-phosphate exchange	unknown	(-1) gal1p[e] <=>		0	1000000
838	D-Galactose exchange	unknown	(-1) gal[e] <=>		0	1000000
839	beta D-Galactose exchange	unknown	(-1) gal-DASH-bD[e] <=>		0	1000000
840	D-Galactarate exchange	unknown	(-1) galct-DASH-D[e] <=>		0	1000000
841	D-Galactonate exchange	unknown	(-1) galctn-DASH-D[e] <=>		0	1000000
842	L-Galactonate exchange	unknown	(-1) galctn-DASH-L[e] <=>		0	1000000
843	Galactitol exchange	unknown	(-1) galt[e] <=>		0	1000000
844	D-Galacturonate exchange	unknown	(-1) galur[e] <=>		0	1000000
845	D-Glucosamine 6-phosphate exchange	unknown	(-1) gam6p[e] <=>		0	1000000
846	D-Glucosamine exchange	unknown	(-1) gam[e] <=>		0	1000000
847	gamma-butyrobetaine exchange	unknown	(-1) gbbtn[e] <=>		0	1000000
848	GDP exchange	unknown	(-1) gdp[e] <=>		0	1000000
849	D-Glucose exchange	unknown	(-1) glc-DASH-D[e] <=>		0	1000000
850	D-Gluconate exchange	unknown	(-1) glcn[e] <=>		0	1000000
851	D-Glucarate exchange	unknown	(-1) glcr[e] <=>		0	1000000
852	D-Glucuronate 1-phosphate exchange	unknown	(-1) glcur1p[e] <=>		0	1000000
853	D-Glucuronate exchange	unknown	(-1) glcur[e] <=>		0	1000000
854	L-Glutamine exchange	unknown	(-1) gln-DASH-L[e] <=>		0	1000000
855	L-Glutamate exchange	unknown	(-1) glu-DASH-L[e] <=>		0	1000000
856	Glycine exchange	unknown	(-1) gly[e] <=>		0	1000000
857	D-Glyceraldehyde exchange	unknown	(-1) glyald[e] <=>		0	1000000
858	Glycine betaine exchange	unknown	(-1) glyb[e] <=>		0	1000000
859	Glycerol 2-phosphate exchange	unknown	(-1) glyc2p[e] <=>		0	1000000
860	Glycerol 3-phosphate exchange	unknown	(-1) glyc3p[e] <=>		0	1000000
861	Glycerol exchange	unknown	(-1) glyc[e] <=>		0	1000000
862	(R)-Glycerate exchange	unknown	(-1) glyc-DASH-R[e] <=>		0	1000000
863	Glycolate exchange	unknown	(-1) glyclt[e] <=>		0	1000000
864	GMP exchange	unknown	(-1) gmp[e] <=>		0	1000000
865	Guanosine exchange	unknown	(-1) gsn[e] <=>		0	1000000
866	Oxidized glutathione exchange	unknown	(-1) gthox[e] <=>		0	1000000
867	Reduced glutathione exchange	unknown	(-1) gthrd[e] <=>		0	1000000
868	GTP exchange	unknown	(-1) gtp[e] <=>		0	1000000
869	Guanine exchange	unknown	(-1) gua[e] <=>		0	1000000
870	H2 exchange	unknown	(-1) h2[e] <=>		0	1000000
871	Hydrogen peroxide exchange	unknown	(-1) h2o2[e] <=>		0	1000000
872	H2O exchange	unknown	(-1) h2o[e] <=>		0	1000000
873	Hydrogen sulfide exchange	unknown	(-1) h2s[e] <=>		0	1000000
874	H+ exchange	unknown	<=>		0	1000000
875	hepta-acylated core oligosaccharide lipid A (E. coli) exchange	unknown	(-1) hacolipa[e] <=>		0	1000000
876	hepta-acylated KDO(2)-lipid (A) exchange	unknown	(-1) halipa[e] <=>		0	1000000
877	Hexadecanoate (n-C16:0) exchange	unknown	(-1) hdca[e] <=>		0	1000000
878	hexadecenoate (n-C16:1) exchange	unknown	(-1) hdcea[e] <=>		0	1000000
879	Hg2+ exchange	unknown	(-1) hg2[e] <=>		0	1000000
880	L-Histidine exchange	unknown	(-1) his-DASH-L[e] <=>		0	1000000
881	L-Homoserine exchange	unknown	(-1) hom-DASH-L[e] <=>		0	1000000
882	Hexanoate (n-C6:0) exchange	unknown	(-1) hxa[e] <=>		0	1000000
883	Hypoxanthine exchange	unknown	(-1) hxan[e] <=>		0	1000000
884	L-Idonate exchange	unknown	(-1) idon-DASH-L[e] <=>		0	1000000
885	L-Isoleucine exchange	unknown	(-1) ile-DASH-L[e] <=>		0	1000000
886	IMP exchange	unknown	(-1) imp[e] <=>		0	1000000
887	Indole exchange	unknown	(-1) indole[e] <=>		0	1000000
888	myo-Inositol exchange	unknown	(-1) inost[e] <=>		0	1000000
889	Inosine exchange	unknown	(-1) ins[e] <=>		0	1000000
890	Isethionic acid exchange	unknown	(-1) isetac[e] <=>		0	1000000
891	K+ exchange	unknown	(-1) k[e] <=>		0	1000000
892	KDO(2)-lipid IV(A) exchange	unknown	(-1) kdo2lipid4[e] <=>		0	1000000
893	D-lactate exchange	unknown	(-1) lac-DASH-D[e] <=>		0	1000000
894	L-Lactate exchange	unknown	(-1) lac-DASH-L[e] <=>		0	1000000
895	Lactose exchange	unknown	(-1) lcts[e] <=>		0	1000000
896	L-Leucine exchange	unknown	(-1) leu-DASH-L[e] <=>		0	1000000
897	KDO(2)-lipid (A) exchange	unknown	(-1) lipa[e] <=>		0	1000000
898	cold adapted KDO(2)-lipid (A) exchange	unknown	(-1) lipa-cold[e] <=>		0	1000000
899	L-Lysine exchange	unknown	(-1) lys-DASH-L[e] <=>		0	1000000
900	L-Lyxose exchange	unknown	(-1) lyx-DASH-L[e] <=>		0	1000000
901	D-Malate exchange	unknown	(-1) mal-DASH-D[e] <=>		0	1000000
902	L-Malate exchange	unknown	(-1) mal-DASH-L[e] <=>		0	1000000
903	Maltose exchange	unknown	(-1) malt[e] <=>		0	1000000
904	Maltohexaose exchange	unknown	(-1) malthx[e] <=>		0	1000000
905	Maltopentaose exchange	unknown	(-1) maltpt[e] <=>		0	1000000
906	Maltotriose exchange	unknown	(-1) malttr[e] <=>		0	1000000
907	Maltotetraose exchange	unknown	(-1) maltttr[e] <=>		0	1000000
908	D-Mannose 6-phosphate exchange	unknown	(-1) man6p[e] <=>		0	1000000
909	D-Mannose exchange	unknown	(-1) man[e] <=>		0	1000000
910	2(alpha-D-Mannosyl)-D-glycerate exchange	unknown	(-1) manglyc[e] <=>		0	1000000
911	Melibiose exchange	unknown	(-1) melib[e] <=>		0	1000000
912	D-Methionine exchange	unknown	(-1) met-DASH-D[e] <=>		0	1000000
913	L-Methionine exchange	unknown	(-1) met-DASH-L[e] <=>		0	1000000
914	L-methionine-R-sulfoxide exchange	unknown	(-1) metsox-DASH-R-DASH-L[e] <=>		0	1000000
915	L-Methionine S-oxide exchange	unknown	(-1) metsox-DASH-S-DASH-L[e] <=>		0	1000000
916	Mg exchange	unknown	(-1) mg2[e] <=>		0	1000000
917	myo-Inositol hexakisphosphate exchange	unknown	(-1) minohp[e] <=>		0	1000000
918	S-Methyl-L-methionine exchange	unknown	(-1) mmet[e] <=>		0	1000000
919	Mn2+ exchange	unknown	(-1) mn2[e] <=>		0	1000000
920	D-Mannitol exchange	unknown	(-1) mnl[e] <=>		0	1000000
921	Molybdate exchange	unknown	(-1) mobd[e] <=>		0	1000000
922	methanesulfonate exchange	unknown	(-1) mso3[e] <=>		0	1000000
923	Nitrous oxide exchange	unknown	(-1) n2o[e] <=>		0	1000000
924	Sodium exchange	unknown	(-1) na1[e] <=>		0	1000000
925	Nicotinate exchange	unknown	(-1) nac[e] <=>		0	1000000
926	Ammonia exchange	unknown	(-1) nh4[e] <=>		0	1000000
927	Ni2+ exchange	unknown	(-1) ni2[e] <=>		0	1000000
928	NMN exchange	unknown	(-1) nmn[e] <=>		0	1000000
929	Nitrite exchange	unknown	(-1) no2[e] <=>		0	1000000
930	Nitrate exchange	unknown	(-1) no3[e] <=>		0	1000000
931	Nitric oxide exchange	unknown	(-1) no[e] <=>		0	1000000
932	(O16 antigen)x4 core oligosaccharide lipid A exchange	unknown	(-1) o16a4colipa[e] <=>		0	1000000
933	O2 exchange	unknown	(-1) o2[e] <=>		0	1000000
934	Superoxide anion exchange	unknown	(-1) o2s[e] <=>		0	1000000
935	octadecanoate (n-C18:0) exchange	unknown	(-1) ocdca[e] <=>		0	1000000
936	octadecenoate (n-C18:1) exchange	unknown	(-1) ocdcea[e] <=>		0	1000000
937	octanoate (n-C8:0) exchange	unknown	(-1) octa[e] <=>		0	1000000
938	Ornithine exchange	unknown	(-1) orn[e] <=>		0	1000000
939	Orotate exchange	unknown	(-1) orot[e] <=>		0	1000000
940	Phenylacetaldehyde exchange	unknown	(-1) pacald[e] <=>		0	1000000
941	Phenethylamine exchange	unknown	(-1) peamn[e] <=>		0	1000000
942	L-Phenylalanine exchange	unknown	(-1) phe-DASH-L[e] <=>		0	1000000
943	Protoheme exchange	unknown	(-1) pheme[e] <=>		0	1000000
944	Phosphate exchange	unknown	(-1) pi[e] <=>		0	1000000
945	(R)-Pantothenate exchange	unknown	(-1) pnto-DASH-R[e] <=>		0	1000000
946	Propionate exchange	unknown	(-1) ppa[e] <=>		0	1000000
947	Propanal exchange	unknown	(-1) ppal[e] <=>		0	1000000
948	Phenylpropanoate exchange	unknown	(-1) pppn[e] <=>		0	1000000
949	Phosphonate exchange	unknown	(-1) ppt[e] <=>		0	1000000
950	L-Proline exchange	unknown	(-1) pro-DASH-L[e] <=>		0	1000000
951	L-Prolinylglycine exchange	unknown	(-1) progly[e] <=>		0	1000000
952	psicoselysine exchange	unknown	(-1) psclys[e] <=>		0	1000000
953	O-Phospho-L-serine exchange	unknown	(-1) pser-DASH-L[e] <=>		0	1000000
954	Putrescine exchange	unknown	(-1) ptrc[e] <=>		0	1000000
955	Pyruvate exchange	unknown	(-1) pyr[e] <=>		0	1000000
956	alpha-D-Ribose 5-phosphate exchange	unknown	(-1) r5p[e] <=>		0	1000000
957	D-Ribose exchange	unknown	(-1) rib-DASH-D[e] <=>		0	1000000
958	L-Rhamnose exchange	unknown	(-1) rmn[e] <=>		0	1000000
959	D-Sorbitol exchange	unknown	(-1) sbt-DASH-D[e] <=>		0	1000000
960	D-Serine exchange	unknown	(-1) ser-DASH-D[e] <=>		0	1000000
961	L-Serine exchange	unknown	(-1) ser-DASH-L[e] <=>		0	1000000
962	Shikimate exchange	unknown	(-1) skm[e] <=>		0	1000000
963	sulfur dioxide exchange	unknown	(-1) so2[e] <=>		0	1000000
964	Sulfite exchange	unknown	(-1) so3[e] <=>		0	1000000
965	Sulfate exchange	unknown	(-1) so4[e] <=>		0	1000000
966	Spermidine exchange	unknown	(-1) spmd[e] <=>		0	1000000
967	Succinate exchange	unknown	(-1) succ[e] <=>		0	1000000
968	Sucrose exchange	unknown	(-1) sucr[e] <=>		0	1000000
969	sulfoacetate exchange	unknown	(-1) sulfac[e] <=>		0	1000000
970	L-tartrate exchange	unknown	(-1) tartr-DASH-L[e] <=>		0	1000000
971	Taurine exchange	unknown	(-1) taur[e] <=>		0	1000000
972	Thiocyanate exchange	unknown	(-1) tcynt[e] <=>		0	1000000
973	Thiamin exchange	unknown	(-1) thm[e] <=>		0	1000000
974	L-Threonine exchange	unknown	(-1) thr-DASH-L[e] <=>		0	1000000
975	L-Threonine O-3-phosphate exchange	unknown	(-1) thrp[e] <=>		0	1000000
976	Thymine exchange	unknown	(-1) thym[e] <=>		0	1000000
977	Thymidine exchange	unknown	(-1) thymd[e] <=>		0	1000000
978	Trimethylamine exchange	unknown	(-1) tma[e] <=>		0	1000000
979	Trimethylamine N-oxide exchange	unknown	(-1) tmao[e] <=>		0	1000000
980	Trehalose exchange	unknown	(-1) tre[e] <=>		0	1000000
981	L-Tryptophan exchange	unknown	(-1) trp-DASH-L[e] <=>		0	1000000
982	Thiosulfate exchange	unknown	(-1) tsul[e] <=>		0	1000000
983	tetradecanoate (n-C14:0) exchange	unknown	(-1) ttdca[e] <=>		0	1000000
984	tetradecenoate (n-C14:1) exchange	unknown	(-1) ttdcea[e] <=>		0	1000000
985	tungstate exchange	unknown	(-1) tungs[e] <=>		0	1000000
986	Tyramine exchange	unknown	(-1) tym[e] <=>		0	1000000
987	L-Tyrosine exchange	unknown	(-1) tyr-DASH-L[e] <=>		0	1000000
988	Phosphotyrosine exchange	unknown	(-1) tyrp[e] <=>		0	1000000
989	UDP-N-acetyl-D-glucosamine exchange	unknown	(-1) uacgam[e] <=>		0	1000000
990	UDP-N-acetyl-D-galactosamine exchange	unknown	(-1) udpacgal[e] <=>		0	1000000
991	UDPglucose exchange	unknown	(-1) udpg[e] <=>		0	1000000
992	UDPgalactose exchange	unknown	(-1) udpgal[e] <=>		0	1000000
993	UDP-D-glucuronate exchange	unknown	(-1) udpglcur[e] <=>		0	1000000
994	UMP exchange	unknown	(-1) ump[e] <=>		0	1000000
995	Uracil exchange	unknown	(-1) ura[e] <=>		0	1000000
996	Urea exchange	unknown	(-1) urea[e] <=>		0	1000000
997	Uridine exchange	unknown	(-1) uri[e] <=>		0	1000000
998	L-Valine exchange	unknown	(-1) val-DASH-L[e] <=>		0	1000000
999	Xanthine exchange	unknown	(-1) xan[e] <=>		0	1000000
1000	Xanthosine 5'-phosphate exchange	unknown	(-1) xmp[e] <=>		0	1000000
1001	Xanthosine exchange	unknown	(-1) xtsn[e] <=>		0	1000000
1002	D-Xylose exchange	unknown	(-1) xyl-DASH-D[e] <=>		0	1000000
1003	L-Xylulose exchange	unknown	(-1) xylu-DASH-L[e] <=>		0	1000000
1004	Zinc exchange	unknown	(-1) zn2[e] <=>		0	1000000
1005	E. coli biomass objective function (iAF1260) - core - with 59.81 GAM estimate	unknown	(-2.230000e-004) 10fthf[c] + (-2.230000e-004) 2ohph[c] + (-5.137000e-001) ala-DASH-L[c] + (-2.230000e-004) amet[c] + (-2.958000e-001) arg-DASH-L[c] + (-2.411000e-001) asn-DASH-L[c] + (-2.411000e-001) asp-DASH-L[c] + (-5.998400e+001) atp[c] + (-4.737000e-003) ca2[c] + (-4.737000e-003) cl[c] + (-5.760000e-004) coa[c] + (-3.158000e-003) cobalt2[c] + (-1.335000e-001) ctp[c] + (-3.158000e-003) cu2[c] …		0	1000000
1006	fructose 6-phosphate aldolase	unknown	(-1) f6p[c] <=> (1) dha[c] + (1) g3p[c]	Glycolysis/Gluconeogenesis	21.2148	2.44545
1007	D-fructose 6-phosphate phosphatase	unknown	(-1) f6p[c] + (-1) h2o[c] <=> (1) fru[c] + (1) pi[c]	Alternate Carbon Metabolism	-12.3334	1.71415
1008	Fructose-6-phosphate transport via phosphate antiport (periplasm)	unknown	(-1) f6p[p] + (-2) pi[c] <=> (1) f6p[c] + (2) pi[p]	Transport, Inner Membrane	0	0
1009	fructose 6-phosphate transport via diffusion (extracellular to periplasm)	unknown	(-1) f6p[e] <=> (1) f6p[p]	Transport, Outer Membrane Porin	0	0
1010	fatty-acyl-ACP hydrolase	3.1.2.14	(-1) dcaACP[c] + (-1) h2o[c] <=> (1) ACP[c] + (1) dca[c]	Cell Envelope Biosynthesis	-32.2965	1.35984
1011	fatty-acyl-ACP hydrolase	3.1.2.14	(-1) ddcaACP[c] + (-1) h2o[c] <=> (1) ACP[c] + (1) ddca[c]	Cell Envelope Biosynthesis	-32.2969	1.35984
1012	fatty-acyl-ACP hydrolase	3.1.2.14	(-1) h2o[c] + (-1) myrsACP[c] <=> (1) ACP[c] + (1) ttdca[c]	Cell Envelope Biosynthesis	-32.2965	1.35984
1013	fatty-acyl-ACP hydrolase	3.1.2.14	(-1) h2o[c] + (-1) tdeACP[c] <=> (1) ACP[c] + (1) ttdcea[c]	Cell Envelope Biosynthesis	-32.2965	1.35984
1014	fatty-acyl-ACP hydrolase	3.1.2.14	(-1) h2o[c] + (-1) palmACP[c] <=> (1) ACP[c] + (1) hdca[c]	Cell Envelope Biosynthesis	-25.095	6.99393
1015	fatty-acyl-ACP hydrolase	3.1.2.14	(-1) h2o[c] + (-1) hdeACP[c] <=> (1) ACP[c] + (1) hdcea[c]	Cell Envelope Biosynthesis	-32.2981	1.35984
1016	fatty-acyl-ACP hydrolase	3.1.2.14	(-1) h2o[c] + (-1) ocACP[c] <=> (1) ACP[c] + (1) octa[c]	Cell Envelope Biosynthesis	-32.3057	1.35984
1017	fatty-acid-CoA thioesterase (decanoate)	unknown	(-1) dcacoa[c] + (-1) h2o[c] <=> (1) coa[c] + (1) dca[c]	Cell Envelope Biosynthesis	-28.6881	1.78231
1018	fatty-acid-CoA thioesterase (dodecanoate)	unknown	(-1) ddcacoa[c] + (-1) h2o[c] <=> (1) coa[c] + (1) ddca[c]	Cell Envelope Biosynthesis	-28.6886	1.78231
1019	fatty-acid-CoA thioesterase (tetradecanoate)	unknown	(-1) h2o[c] + (-1) tdcoa[c] <=> (1) coa[c] + (1) ttdca[c]	Cell Envelope Biosynthesis	-28.6886	1.78231
1020	fatty-acid-CoA thioesterase (tetradecenoate)	unknown	(-1) h2o[c] + (-1) tdecoa[c] <=> (1) coa[c] + (1) ttdcea[c]	Cell Envelope Biosynthesis	-19.6026	2.4186
1021	fatty-acid-CoA thioesterase (hexadecanoate)	unknown	(-1) h2o[c] + (-1) pmtcoa[c] <=> (1) coa[c] + (1) hdca[c]	Cell Envelope Biosynthesis	-20.0465	7.16165
1022	fatty-acid-CoA thioesterase (hexadecenoate)	unknown	(-1) h2o[c] + (-1) hdcoa[c] <=> (1) coa[c] + (1) hdcea[c]	Cell Envelope Biosynthesis	-28.6898	1.78231
1023	fatty-acid-CoA thioesterase (octadecanoate)	unknown	(-1) h2o[c] + (-1) stcoa[c] <=> (1) coa[c] + (1) ocdca[c]	Cell Envelope Biosynthesis	-28.6886	1.78231
1024	fatty-acid-CoA thioesterase (octadecenoate)	unknown	(-1) h2o[c] + (-1) odecoa[c] <=> (1) coa[c] + (1) ocdcea[c]	Cell Envelope Biosynthesis	-28.6893	1.78231
1025	fatty-acid-CoA thioesterase (hexanoate)	unknown	(-1) h2o[c] + (-1) hxcoa[c] <=> (1) coa[c] + (1) hxa[c]	Cell Envelope Biosynthesis	-28.6933	1.78231
1026	fatty-acid-CoA thioesterase (octanoate)	unknown	(-1) h2o[c] + (-1) occoa[c] <=> (1) coa[c] + (1) octa[c]	Cell Envelope Biosynthesis	-28.6977	1.78231
1027	fatty-acid-CoA ligase (decanoate transport via vectoral Co-A coupling)	6.2.1.3	(-1) atp[c] + (-1) coa[c] + (-1) dca[p] <=> (1) amp[c] + (1) dcacoa[c] + (1) ppi[c]	Cell Envelope Biosynthesis	-7.80706	1.84476
1028	fatty-acid-CoA ligase (dodecanoate transport via vectoral Co-A coupling)	6.2.1.3	(-1) atp[c] + (-1) coa[c] + (-1) ddca[p] <=> (1) amp[c] + (1) ddcacoa[c] + (1) ppi[c]	Cell Envelope Biosynthesis	-7.80664	1.84476
1029	fatty-acid-CoA ligase (tetradecanoate transport via vectoral Co-A coupling)	6.2.1.3	(-1) atp[c] + (-1) coa[c] + (-1) ttdca[p] <=> (1) amp[c] + (1) ppi[c] + (1) tdcoa[c]	Cell Envelope Biosynthesis	-7.80664	1.84476
1030	fatty-acid-CoA ligase (tetradecenoate transport via vectoral Co-A coupling)	6.2.1.3	(-1) atp[c] + (-1) coa[c] + (-1) ttdcea[p] <=> (1) amp[c] + (1) ppi[c] + (1) tdecoa[c]	Cell Envelope Biosynthesis	-16.8926	2.46499
1031	fatty-acid-CoA ligase (hexadecanoate transport via vectoral Co-A coupling)	6.2.1.3	(-1) atp[c] + (-1) coa[c] + (-1) hdca[p] <=> (1) amp[c] + (1) pmtcoa[c] + (1) ppi[c]	Cell Envelope Biosynthesis	-16.4487	7.17929
1032	fatty-acid-CoA ligase (hexadecenoate transport via vectoral Co-A coupling)	6.2.1.3	(-1) atp[c] + (-1) coa[c] + (-1) hdcea[p] <=> (1) amp[c] + (1) hdcoa[c] + (1) ppi[c]	Cell Envelope Biosynthesis	-7.80545	1.84476
1033	fatty-acid-CoA ligase (octadecanoate transport via vectoral Co-A coupling)	6.2.1.3	(-1) atp[c] + (-1) coa[c] + (-1) ocdca[p] <=> (1) amp[c] + (1) ppi[c] + (1) stcoa[c]	Cell Envelope Biosynthesis	-7.80664	1.84476
1034	fatty-acid-CoA ligase (octadecenoate transport via vectoral Co-A coupling)	6.2.1.3	(-1) atp[c] + (-1) coa[c] + (-1) ocdcea[p] <=> (1) amp[c] + (1) odecoa[c] + (1) ppi[c]	Cell Envelope Biosynthesis	-7.80586	1.84476
1035	fatty-acid-CoA ligase (hexanoate transport via vectoral Co-A coupling)	6.2.1.3	(-1) atp[c] + (-1) coa[c] + (-1) hxa[p] <=> (1) amp[c] + (1) hxcoa[c] + (1) ppi[c]	Cell Envelope Biosynthesis	-7.80193	1.84476
1036	fatty-acid-CoA ligase (octanoate transport via vectoral Co-A coupling)	6.2.1.3	(-1) atp[c] + (-1) coa[c] + (-1) octa[p] <=> (1) amp[c] + (1) occoa[c] + (1) ppi[c]	Cell Envelope Biosynthesis	-7.7975	1.84476
1037	FAD reductase	unknown	(-1) fad[c] + (-1) nadh[c] <=> (1) fadh2[c] + (1) nad[c]	Cofactor and Prosthetic Group Biosynthesis	-18.0055	1.41421
1038	FAD reductase	unknown	(-1) fad[c] + (-1) nadph[c] <=> (1) fadh2[c] + (1) nadp[c]	Cofactor and Prosthetic Group Biosynthesis	-15.9965	1.41421
1039	formaldehyde dehydrogenase	unknown	(-1) hmgth[c] + (-1) nad[c] <=> (1) Sfglutth[c] + (1) nadh[c]	Cofactor and Prosthetic Group Biosynthesis	-11.7628	7.92392
1040	formaldehyde transport via diffusion (extracellular to periplasm)	unknown	(-1) fald[e] <=> (1) fald[p]	Transport, Outer Membrane Porin	0	0
1041	formaldehyde transport via diffusion (periplasm)	unknown	(-1) fald[p] <=> (1) fald[c]	Transport, Inner Membrane	0	0
1042	formaldehyde glutathione ligase (spontaneous)	unknown	(-1) fald[c] + (-1) gthrd[c] <=> (1) hmgth[c]	Cofactor and Prosthetic Group Biosynthesis	-10.5247	7.94191
1043	fructose-bisphosphate aldolase	4.1.2.13	(-1) fdp[c] <=> (1) dhap[c] + (1) g3p[c]	Glycolysis/Gluconeogenesis	25.7123	0.815083
1044	fructose-bisphosphatase	3.1.3.11	(-1) fdp[c] + (-1) h2o[c] <=> (1) f6p[c] + (1) pi[c]	Glycolysis/Gluconeogenesis	-10.1664	1.65814
1045	L-fucose isomerase	5.3.1.25	(-1) fuc-DASH-L[c] <=> (1) fcl-DASH-L[c]	Alternate Carbon Metabolism	0	0
1046	L-fuculokinase	2.7.1.51	(-1) atp[c] + (-1) fcl-DASH-L[c] <=> (1) adp[c] + (1) fc1p[c]	Alternate Carbon Metabolism	-13.5968	1.61339
1047	L-fuculose 1-phosphate aldolase	4.1.2.17	(-1) fc1p[c] <=> (1) dhap[c] + (1) lald-DASH-L[c]	Alternate Carbon Metabolism	16.0348	1.89085
1048	Ferrochelatase	4.99.1.1	(-1) fe2[c] + (-1) ppp9[c] <=> (1) pheme[c]	Cofactor and Prosthetic Group Biosynthesis	0	1000000
1049	formate dehydrogenase (quinone-8) (periplasm)	1.2.2.1	(-1) for[p] + (-1) q8[c] <=> (1) co2[c] + (1) q8h2[c]	Oxidative Phosphorylation	-100.254	2
1050	Formate Dehydrogenase (menaquinone-8) (periplasm)	1.2.2.1	(-1) for[p] + (-1) mqn8[c] <=> (1) co2[c] + (1) mql8[c]	Oxidative Phosphorylation	-100.254	2
1051	FMNH2-dependent monooxygenase	unknown	(-1) fmnh2[c] + (-1) isetac[c] + (-1) o2[c] <=> (1) fmn[c] + (1) gcald[c] + (1) h2o[c] + (1) so3[c]	Inorganic Ion Transport and Metabolism	0	1000000
1052	FMNH2-dependent monooxygenase (methanesulfonate)	unknown	(-1) fmnh2[c] + (-1) mso3[c] + (-1) o2[c] <=> (1) fald[c] + (1) fmn[c] + (1) h2o[c] + (1) so3[c]	Inorganic Ion Transport and Metabolism	0	1000000
1053	FMNH2-dependent monooxygenase (ethanesulfonate)	unknown	(-1) ethso3[c] + (-1) fmnh2[c] + (-1) o2[c] <=> (1) acald[c] + (1) fmn[c] + (1) h2o[c] + (1) so3[c]	Inorganic Ion Transport and Metabolism	0	1000000
1054	FMNH2-dependent monooxygenase (butanesulfonate)	unknown	(-1) butso3[c] + (-1) fmnh2[c] + (-1) o2[c] <=> (1) btal[c] + (1) fmn[c] + (1) h2o[c] + (1) so3[c]	Inorganic Ion Transport and Metabolism	0	1000000
1055	FMNH2-dependent monooxygenase (sulfoacetate)	unknown	(-1) fmnh2[c] + (-1) o2[c] + (-1) sulfac[c] <=> (1) fmn[c] + (1) glx[c] + (1) h2o[c] + (1) so3[c]	Inorganic Ion Transport and Metabolism	0	1000000
1056	iron (II) transport via ABC system (periplasm)	unknown	(-1) atp[c] + (-1) fe2[p] + (-1) h2o[c] <=> (1) adp[c] + (1) fe2[c] + (1) pi[c]	Inorganic Ion Transport and Metabolism	-29.4361	1.45954
1057	iron (II) transport in via proton symport (periplasm)	unknown	(-1) fe2[p] <=> (1) fe2[c]	Inorganic Ion Transport and Metabolism	0	0
1058	iron (Fe+2) transport out via proton antiport (periplasm)	unknown	(-1) fe2[c] <=> (1) fe2[p]	Inorganic Ion Transport and Metabolism	0	0
1059	iron (II) transport via diffusion (extracellular to periplasm)	unknown	(-1) fe2[e] <=> (1) fe2[p]	Transport, Outer Membrane Porin	0	0
1060	iron (+2) transport in via permease (no H+)	unknown	(-1) fe2[p] <=> (1) fe2[c]	Inorganic Ion Transport and Metabolism	0	0
1061	iron transport from ferric-dicitrate via ABC system (periplasm)	unknown	(-1) atp[c] + (-1) fe3dcit[p] + (-1) h2o[c] <=> (1) adp[c] + (2) cit[c] + (1) fe3[c] + (1) pi[c]	Inorganic Ion Transport and Metabolism	0	1000000
1062	ferric-dicitrate transport via ton system (extracellular)	unknown	(-1) fe3dcit[e] <=> (1) fe3dcit[p]	Transport, Outer Membrane	0	0
1063	release of Fe(III) from ferric 2,3-dihydroxybenzoylserine	unknown	(-1) fe3dhbzs[c] <=> (1) 23dhbzs[c] + (1) fe3[c]	Inorganic Ion Transport and Metabolism	0	1000000
1064	ferric 2,3-dihydroxybenzoylserine transport via ABC system (periplasm)	unknown	(-1) atp[c] + (-1) fe3dhbzs[p] + (-1) h2o[c] <=> (1) adp[c] + (1) fe3dhbzs[c] + (1) pi[c]	Inorganic Ion Transport and Metabolism	-29.4361	1.45954
1065	ferric 2,3-dihydroxybenzoylserine transport via ton system (extracellular)	unknown	(-1) fe3dhbzs[e] <=> (1) fe3dhbzs[p]	Transport, Outer Membrane	0	0
1066	Fe(III)hydroxamate reductase	unknown	(-1) fadh2[c] + (-2) fe3hox[c] <=> (1) fad[c] + (2) fe2[c] + (2) fe3hox-DASH-un[c]	Inorganic Ion Transport and Metabolism	0	1000000
1067	Fe(III)hydroxamate reductase	unknown	(-2) fe3hox[c] + (-1) fmnh2[c] <=> (2) fe2[c] + (2) fe3hox-DASH-un[c] + (1) fmn[c]	Inorganic Ion Transport and Metabolism	0	1000000
1068	Fe(III)hydroxamate reductase	unknown	(-2) fe3hox[c] + (-1) rbflvrd[c] <=> (2) fe2[c] + (2) fe3hox-DASH-un[c] + (1) ribflv[c]	Inorganic Ion Transport and Metabolism	0	1000000
1069	Fe(III)hydroxamate unloaded secretion	unknown	(-1) fe3hox-DASH-un[c] <=> (1) fe3hox-DASH-un[p]	Inorganic Ion Transport and Metabolism	0	0
1070	Fe(III)hydroxamate unloaded secretion (extracellular)	unknown	(-1) fe3hox-DASH-un[p] <=> (1) fe3hox-DASH-un[e]	Inorganic Ion Transport and Metabolism	0	0
1071	ferric-dicitrate transport via ABC system (periplasm)	unknown	(-1) atp[c] + (-1) fe3hox[p] + (-1) h2o[c] <=> (1) adp[c] + (1) fe3hox[c] + (1) pi[c]	Inorganic Ion Transport and Metabolism	-29.4361	1.45954
1072	Fe(III) hydroxamate Fe-loading reaction (spontaneaous)	unknown	(-1) fe3[e] + (-1) fe3hox-DASH-un[e] <=> (1) fe3hox[e]	Inorganic Ion Transport and Metabolism	0	1000000
1073	Fe(III)hydroxamine transport via ton system (extracellular)	unknown	(-1) fe3hox[e] <=> (1) fe3hox[p]	Transport, Outer Membrane	-1.13687e-13	0
1074	Fe(III) reduction	unknown	(-1) fadh2[c] + (-2) fe3[c] <=> (1) fad[c] + (2) fe2[c]	Cofactor and Prosthetic Group Biosynthesis	-35.3937	1
1075	iron (III) transport via ABC system (periplasm to cytoplasm)	unknown	(-1) atp[c] + (-1) fe3[p] + (-1) h2o[c] <=> (1) adp[c] + (1) fe3[c] + (1) pi[c]	Inorganic Ion Transport and Metabolism	-29.4361	1.45954
1076	iron (III) transport via diffusion (extracellular to periplasm)	unknown	(-1) fe3[e] <=> (1) fe3[p]	Transport, Outer Membrane Porin	0	0
1077	Ferrichrome reductase	unknown	(-1) fadh2[c] + (-2) fecrm[c] <=> (1) fad[c] + (2) fe2[c] + (2) fecrm-DASH-un[c]	Inorganic Ion Transport and Metabolism	0	1000000
1078	Ferrichrome reductase	unknown	(-2) fecrm[c] + (-1) fmnh2[c] <=> (2) fe2[c] + (2) fecrm-DASH-un[c] + (1) fmn[c]	Inorganic Ion Transport and Metabolism	0	1000000
1079	Ferrichrome reductase	unknown	(-2) fecrm[c] + (-1) rbflvrd[c] <=> (2) fe2[c] + (2) fecrm-DASH-un[c] + (1) ribflv[c]	Inorganic Ion Transport and Metabolism	0	1000000
1080	ferrichrome (minus Fe) secretion (to extracellular)	unknown	(-1) fecrm-DASH-un[p] <=> (1) fecrm-DASH-un[e]	Inorganic Ion Transport and Metabolism	0	0
1081	ferrichrome (minus Fe) secretion (to periplasm)	unknown	(-1) fecrm-DASH-un[c] <=> (1) fecrm-DASH-un[p]	Inorganic Ion Transport and Metabolism	0	0
1082	ferrichrome transport via ABC system (periplasm)	unknown	(-1) atp[c] + (-1) fecrm[p] + (-1) h2o[c] <=> (1) adp[c] + (1) fecrm[c] + (1) pi[c]	Inorganic Ion Transport and Metabolism	-29.4361	1.45954
1083	ferrichrome Fe(III)-loading reaction (spontaneous)	unknown	(-1) fe3[e] + (-1) fecrm-DASH-un[e] <=> (1) fecrm[e]	Inorganic Ion Transport and Metabolism	0	1000000
1084	ferrichrome transport via ton system (extracellular)	unknown	(-1) fecrm[e] <=> (1) fecrm[p]	Transport, Outer Membrane	0	0
1085	Fe-enterobactin reduction (Fe(III)-unloading)	unknown	(-1) fadh2[c] + (-2) feenter[c] <=> (2) enter[c] + (1) fad[c] + (2) fe2[c]	Inorganic Ion Transport and Metabolism	0	1000000
1086	Fe-enterobactin reduction (Fe(III)-unloading)	unknown	(-2) feenter[c] + (-1) fmnh2[c] <=> (2) enter[c] + (2) fe2[c] + (1) fmn[c]	Inorganic Ion Transport and Metabolism	0	1000000
1087	Fe-enterobactin reduction (Fe(III)-unloading)	unknown	(-2) feenter[c] + (-1) rbflvrd[c] <=> (2) enter[c] + (2) fe2[c] + (1) ribflv[c]	Inorganic Ion Transport and Metabolism	0	1000000
1088	Fe-enterobactin transport via ABC system (periplasm)	unknown	(-1) atp[c] + (-1) feenter[p] + (-1) h2o[c] <=> (1) adp[c] + (1) feenter[c] + (1) pi[c]	Inorganic Ion Transport and Metabolism	-29.4361	1.45954
1089	enterobactin Fe(III) binding (spontaneous)	unknown	(-1) enter[e] + (-1) fe3[e] <=> (1) feenter[e]	Inorganic Ion Transport and Metabolism	0	1000000
1090	enterochelin transport (secretion periplasm)	unknown	(-1) enter[p] <=> (1) enter[e]	Inorganic Ion Transport and Metabolism	2.27374e-13	0
1091	Fe-enterobactin transport via ton system (extracellular)	unknown	(-1) feenter[e] <=> (1) feenter[p]	Transport, Outer Membrane	0	0
1092	enterochelin transport (secretion)	unknown	(-1) enter[c] <=> (1) enter[p]	Transport, Inner Membrane	0	0
1093	ferroxamine reductase	unknown	(-1) fadh2[c] + (-2) feoxam[c] <=> (1) fad[c] + (2) fe2[c] + (2) feoxam-DASH-un[c]	Inorganic Ion Transport and Metabolism	0	1000000
1094	ferroxamine reductase	unknown	(-2) feoxam[c] + (-1) fmnh2[c] <=> (2) fe2[c] + (2) feoxam-DASH-un[c] + (1) fmn[c]	Inorganic Ion Transport and Metabolism	0	1000000
1095	ferroxamine reductase	unknown	(-2) feoxam[c] + (-1) rbflvrd[c] <=> (2) fe2[c] + (2) feoxam-DASH-un[c] + (1) ribflv[c]	Inorganic Ion Transport and Metabolism	0	1000000
1096	ferroxamine (minus Fe3) secretion (to extracellular)	unknown	(-1) feoxam-DASH-un[p] <=> (1) feoxam-DASH-un[e]	Inorganic Ion Transport and Metabolism	2.27374e-13	0
1097	ferroxamine (minus Fe3) secretion (to periplasm)	unknown	(-1) feoxam-DASH-un[c] <=> (1) feoxam-DASH-un[p]	Inorganic Ion Transport and Metabolism	0	0
1098	ferroxamine transport via ABC system (periplasm)	unknown	(-1) atp[c] + (-1) feoxam[p] + (-1) h2o[c] <=> (1) adp[c] + (1) feoxam[c] + (1) pi[c]	Inorganic Ion Transport and Metabolism	-29.4361	1.45954
1099	ferroxamine Fe3-loading reaction (spontaneous)	unknown	(-1) fe3[e] + (-1) feoxam-DASH-un[e] <=> (1) feoxam[e]	Inorganic Ion Transport and Metabolism	0	1000000
1100	ferroxamine transport via ton system (extracellular)	unknown	(-1) feoxam[e] <=> (1) feoxam[p]	Transport, Outer Membrane	0	0
1101	ferroxidase	1.16.3.1	(-4) fe2[p] + (-1) o2[p] <=> (4) fe3[p] + (2) h2o[p]	Inorganic Ion Transport and Metabolism	-342.179	2.23607
1102	beta-fructofuranosidase	3.2.1.26	(-1) h2o[c] + (-1) suc6p[c] <=> (1) fru[c] + (1) g6p[c]	Alternate Carbon Metabolism	-29.2435	3.35071
1103	Formate-hydrogen lyase	unknown	(-1) for[c] <=> (1) co2[c] + (1) h2[c]	Pyruvate Metabolism	19.0227	2
1104	flavodoxin reductase (NADPH)	1.18.1.2	(-1) fldox[c] + (-1) nadph[c] <=> (1) fldrd[c] + (1) nadp[c]	Unassigned	0	1000000
1105	flavin reductase	1.5.1.30	(-1) nadph[c] + (-1) ribflv[c] <=> (1) nadp[c] + (1) rbflvrd[c]	Cofactor and Prosthetic Group Biosynthesis	0	1000000
1106	flavin reductase (NAD)	1.5.1.30	(-1) nadh[c] + (-1) ribflv[c] <=> (1) nad[c] + (1) rbflvrd[c]	Cofactor and Prosthetic Group Biosynthesis	0	1000000
1107	Methionyl-tRNA formyltransferase	2.1.2.9	(-1) 10fthf[c] + (-1) mettrna[c] <=> (1) fmettrna[c] + (1) thf[c]	tRNA Charging	-22.5681	2.67888
1108	FMN adenylyltransferase	2.7.7.2	(-1) atp[c] + (-1) fmn[c] <=> (1) fad[c] + (1) ppi[c]	Cofactor and Prosthetic Group Biosynthesis	0	1000000
1109	FMN reductase	unknown	(-1) fmn[c] + (-1) nadh[c] <=> (1) fmnh2[c] + (1) nad[c]	Cofactor and Prosthetic Group Biosynthesis	-11.778	1.41421
1110	FMN reductase	unknown	(-1) fmn[c] + (-1) nadph[c] <=> (1) fmnh2[c] + (1) nadp[c]	Cofactor and Prosthetic Group Biosynthesis	-9.76899	1.41421
1111	formate transport via proton symport (uptake only, periplasm)	unknown	(-1) for[p] <=> (1) for[c]	Transport, Inner Membrane	0	0
1112	formate transport via diffusion (extracellular to periplasm)	unknown	(-1) for[e] <=> (1) for[p]	Transport, Outer Membrane Porin	0	0
1113	formate transport via diffusion (cytoplasm to periplasm)	unknown	(-1) for[c] <=> (1) for[p]	Transport, Inner Membrane	0	0
1114	fumarate reductase	1.3.99.1	(-1) fum[c] + (-1) mql8[c] <=> (1) mqn8[c] + (1) succ[c]	Citric Acid Cycle	24.7004	2.57521
1115	fumarate reductase	1.3.99.1	(-1) 2dmmql8[c] + (-1) fum[c] <=> (1) 2dmmq8[c] + (1) succ[c]	Citric Acid Cycle	24.7004	2.57521
1116	fructose-1-phosphate kinase	2.7.1.56	(-1) atp[c] + (-1) f1p[c] <=> (1) adp[c] + (1) fdp[c]	Alternate Carbon Metabolism	-21.3876	1.67238
1117	Fructoselysine phosphate deglycase	unknown	(-1) frulysp[c] + (-1) h2o[c] <=> (1) g6p[c] + (1) lys-DASH-L[c]	Alternate Carbon Metabolism	3.81819	5.92563
1118	fructoselysine 3-epimerase	unknown	(-1) psclys[c] <=> (1) frulys[c]	Alternate Carbon Metabolism	0	0
1119	Fructoselysine Kinase	unknown	(-1) atp[c] + (-1) frulys[c] <=> (1) adp[c] + (1) frulysp[c]	Alternate Carbon Metabolism	-15.4914	0.571101
1120	Fructoselysine transport via proton symport (periplasm)	unknown	(-1) frulys[p] <=> (1) frulys[c]	Transport, Inner Membrane	0	0
1121	fructoselysine transporter via diffusion (extracellular)	unknown	(-1) frulys[e] <=> (1) frulys[p]	Transport, Outer Membrane Porin	0	0
1122	D-fructuronate transport via proton symport, reversible (periplasm)	unknown	(-1) fruur[p] <=> (1) fruur[c]	Transport, Inner Membrane	0	0
1123	D-fructuronate transport via diffusion (extracellular)	unknown	(-1) fruur[e] <=> (1) fruur[p]	Transport, Outer Membrane Porin	0	0
1124	Fructose transport via PEP:Pyr PTS (f6p generating) (periplasm)	unknown	(-1) fru[p] + (-1) pep[c] <=> (1) f6p[c] + (1) pyr[c]	Transport, Inner Membrane	-42.2559	1.12122
1125	D-fructose transport via PEP:Pyr PTS (periplasm)	unknown	(-1) fru[p] + (-1) pep[c] <=> (1) f1p[c] + (1) pyr[c]	Transport, Inner Membrane	-40.1381	1.77203
1126	D-fructose transport via diffusion (extracellular to periplasm)	unknown	(-1) fru[e] <=> (1) fru[p]	Transport, Outer Membrane Porin	0	0
1127	formyltetrahydrofolate deformylase	3.5.1.10	(-1) 10fthf[c] + (-1) h2o[c] <=> (1) for[c] + (1) thf[c]	Folate Metabolism	-21.4726	2.63522
1128	L-fucose transport via diffusion (extracellular to periplasm)	unknown	(-1) fuc-DASH-L[e] <=> (1) fuc-DASH-L[p]	Transport, Outer Membrane Porin	0	0
1129	L-fucose transport via proton symport (periplasm)	unknown	(-1) fuc-DASH-L[p] <=> (1) fuc-DASH-L[c]	Transport, Inner Membrane	0	0
1130	fumarase	4.2.1.2	(-1) fum[c] + (-1) h2o[c] <=> (1) mal-DASH-L[c]	Citric Acid Cycle	-2.92829	1.09742
1131	Fumarate transport via proton symport (2 H) (periplasm)	unknown	(-1) fum[p] <=> (1) fum[c]	Transport, Inner Membrane	0	0
1132	Fumarate transport via proton symport (3 H) (periplasm)	unknown	(-1) fum[p] <=> (1) fum[c]	Transport, Inner Membrane	0	0
1133	Fumarate transport via diffusion (extracellular to periplasm)	unknown	(-1) fum[e] <=> (1) fum[p]	Transport, Outer Membrane Porin	0	0
1134	glucosamine-1-phosphate N-acetyltransferase	2.3.1.157	(-1) accoa[c] + (-1) gam1p[c] <=> (1) acgam1p[c] + (1) coa[c]	Cell Envelope Biosynthesis	-33.5348	4.67151
1135	Glucose-1-phosphatase	3.1.3.10	(-1) g1p[p] + (-1) h2o[p] <=> (1) glc-DASH-D[p] + (1) pi[p]	Glycolysis/Gluconeogenesis	-18.8267	1.76953
1136	glucose-1-phosphate thymidylyltransferase	2.7.7.24	(-1) dttp[c] + (-1) g1p[c] <=> (1) dtdpglu[c] + (1) ppi[c]	Cell Envelope Biosynthesis	1.17362	3.77024
1137	D-glucose 1-phosphate transport via diffusion	unknown	(-1) g1p[e] <=> (1) g1p[p]	Transport, Outer Membrane Porin	0	0
1138	glutamate-1-semialdehyde aminotransferase	5.4.3.8	(-1) glu1sa[c] <=> (1) 5aop[c]	Cofactor and Prosthetic Group Biosynthesis	-9.60063	0.838137
1139	glycerol 2-phosphate phosphatase (periplasmic)	unknown	(-1) glyc2p[p] + (-1) h2o[p] <=> (1) glyc[p] + (1) pi[p]	Alternate Carbon Metabolism	-18.167	2.23305
1140	glycerol-3-phosphate acyltransferase (C12:0)	2.3.1.15	(-1) ddcaACP[c] + (-1) glyc3p[c] <=> (1) 1ddecg3p[c] + (1) ACP[c]	Glycerophospholipid Metabolism	-8.54988	2.39076
1141	glycerol-3-phosphate acyltransferase (C14:0)	2.3.1.15	(-1) glyc3p[c] + (-1) myrsACP[c] <=> (1) 1tdecg3p[c] + (1) ACP[c]	Glycerophospholipid Metabolism	-8.54946	2.39076
1142	glycerol-3-phosphate acyltransferase (C14:1)	2.3.1.15	(-1) glyc3p[c] + (-1) tdeACP[c] <=> (1) 1tdec7eg3p[c] + (1) ACP[c]	Glycerophospholipid Metabolism	-17.6354	2.86691
1143	glycerol-3-phosphate acyltransferase (C16:0)	2.3.1.15	(-1) glyc3p[c] + (-1) palmACP[c] <=> (1) 1hdecg3p[c] + (1) ACP[c]	Glycerophospholipid Metabolism	-8.54988	2.39076
1144	glycerol-3-phosphate acyltransferase (C16:1)	2.3.1.15	(-1) glyc3p[c] + (-1) hdeACP[c] <=> (1) 1hdec9eg3p[c] + (1) ACP[c]	Glycerophospholipid Metabolism	-8.54988	2.39076
1145	glycerol-3-phosphate acyltransferase (C18:0)	2.3.1.15	(-1) glyc3p[c] + (-1) ocdcaACP[c] <=> (1) 1odecg3p[c] + (1) ACP[c]	Glycerophospholipid Metabolism	-8.54988	2.39076
1146	glycerol-3-phosphate acyltransferase (C18:1)	2.3.1.15	(-1) glyc3p[c] + (-1) octeACP[c] <=> (1) 1odec11eg3p[c] + (1) ACP[c]	Glycerophospholipid Metabolism	-17.6354	2.86691
1147	sn-glycerol-3-phosphocholine transport via ABC system (periplasm)	unknown	(-1) atp[c] + (-1) g3pc[p] + (-1) h2o[c] <=> (1) adp[c] + (1) g3pc[c] + (1) pi[c]	Transport, Inner Membrane	-29.4361	1.45954
1148	glycero-3-phosphocholine transport via diffusion (extracellular to periplasm)	unknown	(-1) g3pc[e] <=> (1) g3pc[p]	Transport, Outer Membrane Porin	0	0
1149	glycerol-3-phosphate dehydrogenase (NADP)	1.1.1.94	(-1) glyc3p[c] + (-1) nadp[c] <=> (1) dhap[c] + (1) nadph[c]	Alternate Carbon Metabolism	23.8452	1.43007
1150	glycerol-3-phosphate dehydrogenase (ubiquinone-8)	1.1.99.5	(-1) glyc3p[c] + (-1) q8[c] <=> (1) dhap[c] + (1) q8h2[c]	Oxidative Phosphorylation	-54.9208	1.43007
1151	glycerol-3-phosphate dehydrogenase (menaquinone-8)	1.1.99.5	(-1) glyc3p[c] + (-1) mqn8[c] <=> (1) dhap[c] + (1) mql8[c]	Oxidative Phosphorylation	-54.9208	1.43007
1152	glycerol-3-phosphate dehydrogenase (demethylmenaquinone-8)	1.1.99.5	(-1) 2dmmq8[c] + (-1) glyc3p[c] <=> (1) 2dmmql8[c] + (1) dhap[c]	Oxidative Phosphorylation	-54.9208	1.43007
1153	sn-glycerol-3-phosphoethanolamine transport via ABC system (periplasm)	unknown	(-1) atp[c] + (-1) g3pe[p] + (-1) h2o[c] <=> (1) adp[c] + (1) g3pe[c] + (1) pi[c]	Transport, Inner Membrane	-29.4361	1.45954
1154	glycero-3-phosphoethanolamine transport via diffusion (extracellular to periplasm)	unknown	(-1) g3pe[e] <=> (1) g3pe[p]	Transport, Outer Membrane Porin	0	0
1155	sn-glycerol-3-phosphoglycerol transport via ABC system (periplasm)	unknown	(-1) atp[c] + (-1) g3pg[p] + (-1) h2o[c] <=> (1) adp[c] + (1) g3pg[c] + (1) pi[c]	Transport, Inner Membrane	-29.4361	1.45954
1156	glycerophoglycerol transport via diffusion (extracellular to periplasm)	unknown	(-1) g3pg[e] <=> (1) g3pg[p]	Transport, Outer Membrane Porin	0	0
1157	sn-glycerol-3-phosphoethanolamine transport via ABC system (periplasm)	unknown	(-1) atp[c] + (-1) g3pi[p] + (-1) h2o[c] <=> (1) adp[c] + (1) g3pi[c] + (1) pi[c]	Transport, Inner Membrane	-29.4361	1.45954
1158	glycero-3-phospho-1-inositol transport via diffusion (extracellular to periplasm)	unknown	(-1) g3pi[e] <=> (1) g3pi[p]	Transport, Outer Membrane Porin	0	0
1159	sn-glycerol-3-phosphoserine transport via ABC system (periplasm)	unknown	(-1) atp[c] + (-1) g3ps[p] + (-1) h2o[c] <=> (1) adp[c] + (1) g3ps[c] + (1) pi[c]	Transport, Inner Membrane	-29.4361	1.45954
1160	glycerophosphserine transport via diffusion (extracellular to periplasm)	unknown	(-1) g3ps[e] <=> (1) g3ps[p]	Transport, Outer Membrane Porin	0	0
1161	glycerol-3-phosphatase	unknown	(-1) glyc3p[c] + (-1) h2o[c] <=> (1) glyc[c] + (1) pi[c]	Alternate Carbon Metabolism	-9.18934	1.70009
1162	L-glutamate 5-semialdehyde dehydratase (spontaneous)	unknown	(-1) glu5sa[c] <=> (1) 1pyr5c[c] + (1) h2o[c]	Arginine and Proline Metabolism	-42.5773	5.52029
1163	glutamate-5-semialdehyde dehydrogenase	1.2.1.41	(-1) glu5p[c] + (-1) nadph[c] <=> (1) glu5sa[c] + (1) nadp[c] + (1) pi[c]	Arginine and Proline Metabolism	-3.2423	1.74026
1164	glucosamine-6-phosphate deaminase	3.5.99.6	(-1) gam6p[c] + (-1) h2o[c] <=> (1) f6p[c] + (1) nh4[c]	Alternate Carbon Metabolism	0.767922	2.93383
1165	glucose 6-phosphate dehydrogenase	1.1.1.49	(-1) g6p[c] + (-1) nadp[c] <=> (1) 6pgl[c] + (1) nadph[c]	Pentose Phosphate Pathway	-7.18629	1.91462
1166	glucose-6-phosphate phosphatase	3.1.3.9	(-1) g6p[c] + (-1) h2o[c] <=> (1) glc-DASH-D[c] + (1) pi[c]	Glycolysis/Gluconeogenesis	-11.8211	1.52731
1167	Glucose-6-phosphate transport via phosphate antiport (periplasm)	unknown	(-1) g6p[p] + (-2) pi[c] <=> (1) g6p[c] + (2) pi[p]	Transport, Inner Membrane	0	0
1168	glucose 6-phosphate transport via diffusion (extracellular to periplasm)	unknown	(-1) g6p[e] <=> (1) g6p[p]	Transport, Outer Membrane Porin	0	0
1169	D-galactose 1-phosphatase	3.1.3.10	(-1) gal1p[p] + (-1) h2o[p] <=> (1) gal[p] + (1) pi[p]	Alternate Carbon Metabolism	-18.8267	1.76953
1170	D-galactose 1-phosphate transport via diffusion (extracellular to periplasm)	unknown	(-1) gal1p[e] <=> (1) gal1p[p]	Transport, Outer Membrane Porin	0	0
1171	beta D-galactose transport via diffusion (extracellular to periplasm)	unknown	(-1) gal-DASH-bD[e] <=> (1) gal-DASH-bD[p]	Transport, Outer Membrane Porin	0	0
1172	galactarate dehydratase	4.2.1.42	(-1) galct-DASH-D[c] <=> (1) 5dh4dglc[c] + (1) h2o[c]	Alternate Carbon Metabolism	-34.6534	1.20134
1173	L-galactonate oxidoreductase	unknown	(-1) galctn-DASH-L[c] + (-1) nad[c] <=> (1) nadh[c] + (1) tagur[c]	Alternate Carbon Metabolism	21.7009	4.14258
1174	galactonate dehydratase	4.2.1.6	(-1) galctn-DASH-D[c] <=> (1) 2dh3dgal[c] + (1) h2o[c]	Alternate Carbon Metabolism	-30.7404	3.91139
1175	L-galactonate transport via proton symport (periplasm)	unknown	(-1) galctn-DASH-L[p] <=> (1) galctn-DASH-L[c]	Transport, Inner Membrane	0	0
1176	L-galactonate transport via diffusion (extracellular to periplasm)	unknown	(-1) galctn-DASH-L[e] <=> (1) galctn-DASH-L[p]	Transport, Outer Membrane Porin	0	0
1177	D-galactonate transport via proton symport (periplasm)	unknown	(-1) galctn-DASH-D[p] <=> (1) galctn-DASH-D[c]	Transport, Inner Membrane	0	0
1178	D-galactonate transport via diffusion (extracellular to periplasm)	unknown	(-1) galctn-DASH-D[e] <=> (1) galctn-DASH-D[p]	Transport, Outer Membrane Porin	0	0
1179	D-galactarte transport via proton symport, reversible (periplasm)	unknown	(-1) galct-DASH-D[p] <=> (1) galct-DASH-D[c]	Transport, Inner Membrane	0	0
1180	D-galactarte transport via diffusion (extracellular to periplasm)	unknown	(-1) galct-DASH-D[e] <=> (1) galct-DASH-D[p]	Transport, Outer Membrane Porin	0	0
1181	galactokinase	2.7.1.6	(-1) atp[c] + (-1) gal[c] <=> (1) adp[c] + (1) gal1p[c]	Alternate Carbon Metabolism	-10.6095	1.05723
1182	aldose-1-epimerase	5.1.3.3	(-1) gal-DASH-bD[p] <=> (1) gal[p]	Alternate Carbon Metabolism	0	0
1183	a-galactosidase (melibiose)	3.2.1.22	(-1) h2o[c] + (-1) melib[c] <=> (1) gal[c] + (1) glc-DASH-D[c]	Alternate Carbon Metabolism	-7.29876	1.93173
1184	galactosyltransferase I (LPS core synthesis)	unknown	(-1) gicolipa[c] + (-1) udpg[c] <=> (1) gagicolipa[c] + (1) udp[c]	Lipopolysaccharide Biosynthesis / Recycling	-20.3653	2.40578
1185	Galactitol transport via PEP:Pyr PTS (periplasm)	unknown	(-1) galt[p] + (-1) pep[c] <=> (1) galt1p[c] + (1) pyr[c]	Transport, Inner Membrane	-41.5255	3.31178
1186	Galactitol transport via diffusion (extracellular to periplasm)	unknown	(-1) galt[e] <=> (1) galt[p]	Transport, Outer Membrane Porin	0	0
1187	D-galacturonate transport via proton symport, reversible (periplasm)	unknown	(-1) galur[p] <=> (1) galur[c]	Transport, Inner Membrane	0	0
1188	D-galacturonate transport via diffusion (extracellular to periplasm)	unknown	(-1) galur[e] <=> (1) galur[p]	Transport, Outer Membrane Porin	0	0
1189	UTP-glucose-1-phosphate uridylyltransferase (irreversible)	2.7.7.9	(-1) g1p[c] + (-1) utp[c] <=> (1) ppi[c] + (1) udpg[c]	Cell Envelope Biosynthesis	3.19231	1.21103
1190	D-galactose transport via ABC system (periplasm)	unknown	(-1) atp[c] + (-1) gal[p] + (-1) h2o[c] <=> (1) adp[c] + (1) gal[c] + (1) pi[c]	Transport, Inner Membrane	-29.4361	1.45954
1191	D-galactose transport in via proton symport (periplasm)	unknown	(-1) gal[p] <=> (1) gal[c]	Transport, Inner Membrane	0	0
1192	D-galactose transport via diffusion (extracellular to periplasm)	unknown	(-1) gal[e] <=> (1) gal[p]	Transport, Outer Membrane Porin	0	0
1193	D-Glucosamine 6-phosphate transport via phosphate antiport (periplasm)	unknown	(-1) gam6p[p] + (-2) pi[c] <=> (1) gam6p[c] + (2) pi[p]	Transport, Inner Membrane	0	0
1194	D-glucosamine 6-phosphate transport via diffusion (extracellular to periplasm)	unknown	(-1) gam6p[e] <=> (1) gam6p[p]	Transport, Outer Membrane Porin	0	0
1195	D-glucosamine transport via PEP:Pyr PTS (periplasm)	unknown	(-1) gam[p] + (-1) pep[c] <=> (1) gam6p[c] + (1) pyr[c]	Transport, Inner Membrane	-33.9236	3.1718
1196	D-glucosamine transport via diffusion (extracellular to periplasm)	unknown	(-1) gam[e] <=> (1) gam[p]	Transport, Outer Membrane Porin	0	0
1197	glyceraldehyde-3-phosphate dehydrogenase	1.2.1.12	(-1) g3p[c] + (-1) nad[c] + (-1) pi[c] <=> (1) 13dpg[c] + (1) nadh[c]	Glycolysis/Gluconeogenesis	3.26762	1.50666
1198	phosphoribosylglycinamide formyltransferase	2.1.2.2	(-1) 10fthf[c] + (-1) gar[c] <=> (1) fgam[c] + (1) thf[c]	Purine and Pyrimidine Biosynthesis	-25.6715	2.67888
1199	GAR transformylase-T	unknown	(-1) atp[c] + (-1) for[c] + (-1) gar[c] <=> (1) adp[c] + (1) fgam[c] + (1) pi[c]	Purine and Pyrimidine Biosynthesis	-33.635	2.0886
1200	gamma-butyrobetaine transport via diffusion (extracellular to periplasm)	unknown	(-1) gbbtn[e] <=> (1) gbbtn[p]	Transport, Outer Membrane Porin	0	0
1201	Glycolaldehyde dehydrogenase	1.2.1.21	(-1) gcald[c] + (-1) h2o[c] + (-1) nad[c] <=> (1) glyclt[c] + (1) nadh[c]	Folate Metabolism	-74.9374	3.05033
1202	GDP-4-dehydro-6-deoxy-D-mannose epimerase	unknown	(-1) gdpddman[c] <=> (1) gdpofuc[c]	Cell Envelope Biosynthesis	0	0
1203	GDP diphosphokinase	unknown	(-1) atp[c] + (-1) gdp[c] <=> (1) amp[c] + (1) ppgpp[c]	Cofactor and Prosthetic Group Biosynthesis	-26.6655	2.39778
1204	GDP-mannose mannosyl hydrolase	unknown	(-1) gdpmann[c] + (-1) h2o[c] <=> (1) gdp[c] + (1) man[c]	Cell Envelope Biosynthesis	-20.4413	4.73322
1205	GDP-mannose phyrophosphatase	unknown	(-1) gdpmann[c] + (-1) h2o[c] <=> (1) gmp[c] + (1) man1p[c]	Cell Envelope Biosynthesis	-29.3273	5.03713
1206	GDP transport via diffusion (extracellular to periplasm)	unknown	(-1) gdp[e] <=> (1) gdp[p]	Transport, Outer Membrane Porin	0	0
1207	glutamine-fructose-6-phosphate transaminase	2.6.1.16	(-1) f6p[c] + (-1) gln-DASH-L[c] <=> (1) gam6p[c] + (1) glu-DASH-L[c]	Cell Envelope Biosynthesis	-15.5727	2.79332
1208	gamma-glutamyl-gamma aminobutyric acid dehydrogenase	unknown	(-1) ggbutal[c] + (-1) h2o[c] + (-1) nadp[c] <=> (1) gg4abut[c] + (1) nadph[c]	Alternate Carbon Metabolism	-47.14	1.57483
1209	gamma-glutamyl-gamma-aminobutyric acid hydrolase	unknown	(-1) gg4abut[c] + (-1) h2o[c] <=> (1) 4abut[c] + (1) glu-DASH-L[c]	Alternate Carbon Metabolism	-18.4656	3.11657
1210	gamma glutamyl putrescine oxidase	unknown	(-1) ggptrc[c] + (-1) h2o[c] + (-1) o2[c] <=> (1) ggbutal[c] + (1) h2o2[c] + (1) nh4[c]	Alternate Carbon Metabolism	-86.6623	2.22946
1211	gamma glutamyl putrescine synthase	unknown	(-1) atp[c] + (-1) glu-DASH-L[c] + (-1) ptrc[c] <=> (1) adp[c] + (1) ggptrc[c] + (1) pi[c]	Alternate Carbon Metabolism	-17.4306	2.34756
1212	glycine hydroxymethyltransferase, reversible	2.1.2.1	(-1) ser-DASH-L[c] + (-1) thf[c] <=> (1) gly[c] + (1) h2o[c] + (1) mlthf[c]	Glycine and Serine Metabolism	-7.37021	1.88983
1213	guanylate kinase (GMP:ATP)	2.7.4.8	(-1) atp[c] + (-1) gmp[c] <=> (1) adp[c] + (1) gdp[c]	Nucleotide Salvage Pathway	-1.72345	1.48407
1214	1,4-alpha-glucan branching enzyme (glycogen -> bglycogen)	2.4.1.18	(-1) glycogen[c] <=> (1) bglycogen[c]	Glycolysis/Gluconeogenesis	0	1000000
1215	D-glucose O-acetyltransferase	2.3.1.79	(-1) accoa[c] + (-1) glc-DASH-D[c] <=> (1) acglc-DASH-D[c] + (1) coa[c]	Alternate Carbon Metabolism	-4.5595	2.52183
1216	Glucose dehydrogenase (ubiquinone-8 as acceptor) (periplasm)	unknown	(-1) glc-DASH-D[p] + (-1) h2o[p] + (-1) q8[c] <=> (1) glcn[p] + (1) q8h2[c]	Oxidative Phosphorylation	-118.177	3.97098
1217	D-gluconate transport via proton symport, reversible (periplasm)	unknown	(-1) glcn[p] <=> (1) glcn[c]	Transport, Inner Membrane	0	0
1218	D-gluconate transport via diffusion (extracellular to periplasm)	unknown	(-1) glcn[e] <=> (1) glcn[p]	Transport, Outer Membrane Porin	0	0
1219	glycogen phosphorylase	2.4.1.1	(-1) glycogen[c] + (-1) pi[c] <=> (1) g1p[c]	Glycolysis/Gluconeogenesis	0	1000000
1220	glycogen phosphorylase	2.4.1.1	(-1) bglycogen[c] + (-1) pi[c] <=> (1) g1p[c]	Glycolysis/Gluconeogenesis	0	1000000
1221	5-dehydro-4-deoxyglucarate aldolase	4.1.2.20	(-1) 5dh4dglc[c] <=> (1) 2h3oppan[c] + (1) pyr[c]	Alternate Carbon Metabolism	12.8327	4.13998
1222	glucarate dehydratase	4.2.1.40	(-1) glcr[c] <=> (1) 5dh4dglc[c] + (1) h2o[c]	Alternate Carbon Metabolism	-34.6534	1.20134
1223	D-glucarate transport via proton symport, reversible (periplasm)	unknown	(-1) glcr[p] <=> (1) glcr[c]	Transport, Inner Membrane	0	0
1224	D-glucarate transport via diffusion (extracellular to periplasm)	unknown	(-1) glcr[e] <=> (1) glcr[p]	Transport, Outer Membrane Porin	0	0
1225	glycogen synthase (ADPGlc)	2.4.1.21	(-1) adpglc[c] <=> (1) adp[c] + (1) glycogen[c]	Glycolysis/Gluconeogenesis	0	1000000
1226	glucosyltransferase I (LPS core synthesis)	unknown	(-1) icolipa[c] + (-1) udpg[c] <=> (1) gicolipa[c] + (1) udp[c]	Lipopolysaccharide Biosynthesis / Recycling	-13.6038	2.38868
1227	glucosyltransferase II (LPS core synthesis)	unknown	(-1) gagicolipa[c] + (-1) udpg[c] <=> (1) ggagicolipa[c] + (1) udp[c]	Lipopolysaccharide Biosynthesis / Recycling	-13.604	2.38868
1228	glucosyltransferase III (LPS core synthesis)	unknown	(-1) ggagicolipa[c] + (-1) udpg[c] <=> (1) gggagicolipa[c] + (1) udp[c]	Lipopolysaccharide Biosynthesis / Recycling	-13.6044	2.38868
1229	D-glucuronate 1-phosphate transport via diffusion (extracellular to periplasm)	unknown	(-1) glcur1p[e] <=> (1) glcur1p[p]	Transport, Outer Membrane Porin	0	0
1230	D-glucuronate transport via proton symport, reversible (periplasm)	unknown	(-1) glcur[p] <=> (1) glcur[c]	Transport, Inner Membrane	0	0
1231	D-glucuronat transport via diffusion (extracellular to periplasm)	unknown	(-1) glcur[e] <=> (1) glcur[p]	Transport, Outer Membrane Porin	0	0
1232	D-glucose transport via ABC system (periplasm)	unknown	(-1) atp[c] + (-1) glc-DASH-D[p] + (-1) h2o[c] <=> (1) adp[c] + (1) glc-DASH-D[c] + (1) pi[c]	Transport, Inner Membrane	-29.4361	1.45954
1233	D-glucose transport via PEP:Pyr PTS (periplasm)	unknown	(-1) glc-DASH-D[p] + (-1) pep[c] <=> (1) g6p[c] + (1) pyr[c]	Transport, Inner Membrane	-42.7682	0.76927
1234	D-glucose transport in via proton symport (periplasm)	unknown	(-1) glc-DASH-D[p] <=> (1) glc-DASH-D[c]	Transport, Inner Membrane	0	0
1235	glucose transport via diffusion (extracellular to periplasm)	unknown	(-1) glc-DASH-D[e] <=> (1) glc-DASH-D[p]	Transport, Outer Membrane Porin	0	0
1236	D-glucose transport via diffusion (extracellular to periplasm) irreversible	unknown	(-1) glc-DASH-D[e] <=> (1) glc-DASH-D[p]	Transport, Outer Membrane	0	0
1237	glycogen debranching enzyme (bglycogen -> glycogen)	unknown	(-1) bglycogen[c] <=> (1) glycogen[c]	Glycolysis/Gluconeogenesis	0	1000000
1238	glucose-1-phosphate adenylyltransferase	2.7.7.27	(-1) atp[c] + (-1) g1p[c] <=> (1) adpglc[c] + (1) ppi[c]	Glycolysis/Gluconeogenesis	-0.612194	2.11353
1239	glutamine synthetase	6.3.1.2	(-1) atp[c] + (-1) glu-DASH-L[c] + (-1) nh4[c] <=> (1) adp[c] + (1) gln-DASH-L[c] + (1) pi[c]	Glutamate Metabolism	-14.6313	1.76634
1240	Glutaminyl-tRNA synthetase	6.1.1.18	(-1) atp[c] + (-1) gln-DASH-L[c] + (-1) trnagln[c] <=> (1) amp[c] + (1) glntrna[c] + (1) ppi[c]	tRNA Charging	12.2579	3.60202
1241	L-glutamine transport via ABC system (periplasm)	unknown	(-1) atp[c] + (-1) gln-DASH-L[p] + (-1) h2o[c] <=> (1) adp[c] + (1) gln-DASH-L[c] + (1) pi[c]	Transport, Inner Membrane	-29.4361	1.45954
1242	L-glutamine transport via diffusion (extracellular to periplasm)	unknown	(-1) gln-DASH-L[e] <=> (1) gln-DASH-L[p]	Transport, Outer Membrane Porin	0	0
1243	Galactitol-1-phosphate dehydrogenase	unknown	(-1) galt1p[c] + (-1) nad[c] <=> (1) nadh[c] + (1) tag6p-DASH-D[c]	Alternate Carbon Metabolism	7.56691	1.91566
1244	glutamate 5-kinase	2.7.2.11	(-1) atp[c] + (-1) glu-DASH-L[c] <=> (1) adp[c] + (1) glu5p[c]	Arginine and Proline Metabolism	30.1889	2.06662
1245	4-aminobutyrate/glutamate antiport (periplasm)	unknown	(-1) 4abut[c] + (-1) glu-DASH-L[p] <=> (1) 4abut[p] + (1) glu-DASH-L[c]	Transport, Inner Membrane	0	0
1246	gamma-glutamylcysteine synthetase	6.3.2.2	(-1) atp[c] + (-1) cys-DASH-L[c] + (-1) glu-DASH-L[c] <=> (1) adp[c] + (1) glucys[c] + (1) pi[c]	Cofactor and Prosthetic Group Biosynthesis	4.53748	5.59214
1247	Glutamate Decarboxylase	4.1.1.15	(-1) glu-DASH-L[c] <=> (1) 4abut[c] + (1) co2[c]	Glutamate Metabolism	-28.1951	2.88477
1248	glutamate dehydrogenase (NADP)	1.4.1.4	(-1) glu-DASH-L[c] + (-1) h2o[c] + (-1) nadp[c] <=> (1) akg[c] + (1) nadph[c] + (1) nh4[c]	Glutamate Metabolism	34.2256	1.76357
1249	glutaminase	3.5.1.2	(-1) gln-DASH-L[c] + (-1) h2o[c] <=> (1) glu-DASH-L[c] + (1) nh4[c]	Glutamate Metabolism	-14.8048	1.78754
1250	glutaminase	3.5.1.2	(-1) gln-DASH-L[p] + (-1) h2o[p] <=> (1) glu-DASH-L[p] + (1) nh4[p]	Glutamate Metabolism	-14.8048	1.78754
1251	glutamine phosphoribosyldiphosphate amidotransferase	2.4.2.14	(-1) gln-DASH-L[c] + (-1) h2o[c] + (-1) prpp[c] <=> (1) glu-DASH-L[c] + (1) ppi[c] + (1) pram[c]	Purine and Pyrimidine Biosynthesis	-65.2149	2.97606
1252	glutamate racemase	5.1.1.3	(-1) glu-DASH-D[c] <=> (1) glu-DASH-L[c]	Cell Envelope Biosynthesis	0	0
1253	glutamate synthase (NADPH)	1.4.1.13	(-1) akg[c] + (-1) gln-DASH-L[c] + (-1) nadph[c] <=> (2) glu-DASH-L[c] + (1) nadp[c]	Glutamate Metabolism	-49.0304	1.52227
1254	glutamyl-tRNA reductase	unknown	(-1) glutrna[c] + (-1) nadph[c] <=> (1) glu1sa[c] + (1) nadp[c] + (1) trnaglu[c]	Cofactor and Prosthetic Group Biosynthesis	20.8671	2.49721
1255	Glutamyl-tRNA synthetase	6.1.1.17	(-1) atp[c] + (-1) glu-DASH-L[c] + (-1) trnaglu[c] <=> (1) amp[c] + (1) glutrna[c] + (1) ppi[c]	Cofactor and Prosthetic Group Biosynthesis	-1.2749	3.09266
1256	L-glutamate transport via ABC system (periplasm)	unknown	(-1) atp[c] + (-1) glu-DASH-L[p] + (-1) h2o[c] <=> (1) adp[c] + (1) glu-DASH-L[c] + (1) pi[c]	Transport, Inner Membrane	-29.4361	1.45954
1257	L-glutamate transport via proton symport, reversible (periplasm)	unknown	(-1) glu-DASH-L[p] <=> (1) glu-DASH-L[c]	Transport, Inner Membrane	0	0
1258	Na+/glutamate symport (periplasm)	unknown	(-1) glu-DASH-L[p] + (-1) na1[p] <=> (1) glu-DASH-L[c] + (1) na1[c]	Transport, Inner Membrane	0	0
1259	L-glutamate transport via diffusion (extracellular to periplasm)	unknown	(-1) glu-DASH-L[e] <=> (1) glu-DASH-L[p]	Transport, Outer Membrane Porin	0	0
1260	glyoxalate carboligase	4.1.1.47	(-2) glx[c] <=> (1) 2h3oppan[c] + (1) co2[c]	Glyoxylate Metabolism	-32.4507	5.27504
1261	Glyceraldehyde transport via diffusion (extracellular to periplasm)	unknown	(-1) glyald[e] <=> (1) glyald[p]	Transport, Outer Membrane Porin	0	0
1262	Glyceraldehyde facilitated diffusion (periplasm)	unknown	(-1) glyald[p] <=> (1) glyald[c]	Transport, Inner Membrane	0	0
1263	glycine C-acetyltransferase	2.3.1.29	(-1) accoa[c] + (-1) gly[c] <=> (1) 2aobut[c] + (1) coa[c]	Glycine and Serine Metabolism	30.2732	2.17045
1264	Glycine betaine transport via ABC system (periplasm)	unknown	(-1) atp[c] + (-1) glyb[p] + (-1) h2o[c] <=> (1) adp[c] + (1) glyb[c] + (1) pi[c]	Transport, Inner Membrane	-29.4361	1.45954
1265	Glycine betaine transport via proton symport (periplasm)	unknown	(-1) glyb[p] <=> (1) glyb[c]	Transport, Inner Membrane	0	0
1266	Glycine betaine transport via diffusion (extracellular to periplasm)	unknown	(-1) glyb[e] <=> (1) glyb[p]	Transport, Outer Membrane Porin	0	0
1267	Glycerol-2-phosphate transport via diffusion (extracellular to periplasm)	unknown	(-1) glyc2p[e] <=> (1) glyc2p[p]	Transport, Outer Membrane Porin	0	0
1268	sn-Glycerol 3-phosphate transport via ABC system (periplasm)	unknown	(-1) atp[c] + (-1) glyc3p[p] + (-1) h2o[c] <=> (1) adp[c] + (1) glyc3p[c] + (1) pi[c]	Transport, Inner Membrane	-29.4361	1.45954
1269	Glycerol-3-phosphate : phosphate antiporter (periplasm)	unknown	(-1) glyc3p[p] + (-1) pi[c] <=> (1) glyc3p[c] + (1) pi[p]	Transport, Inner Membrane	0	0
1270	Glycerol-3-phosphate transport via diffusion (extracellular to periplasm)	unknown	(-1) glyc3p[e] <=> (1) glyc3p[p]	Transport, Outer Membrane Porin	0	0
1271	D-glycerate transport via proton symport, reversible (periplasm)	unknown	(-1) glyc-DASH-R[p] <=> (1) glyc-DASH-R[c]	Transport, Inner Membrane	0	0
1272	D-glycerate transport via diffusion (extracellular to periplasm)	unknown	(-1) glyc-DASH-R[e] <=> (1) glyc-DASH-R[p]	Transport, Outer Membrane Porin	0	0
1273	Glycerol dehydrogenase	1.1.1.6	(-1) glyc[c] + (-1) nad[c] <=> (1) dha[c] + (1) nadh[c]	Alternate Carbon Metabolism	20.3797	2.36735
1274	glycerate kinase	2.7.1.31	(-1) atp[c] + (-1) glyc-DASH-R[c] <=> (1) 3pg[c] + (1) adp[c]	Glyoxylate Metabolism	-14.2345	0.779802
1275	glycerate kinase	2.7.1.31	(-1) atp[c] + (-1) glyc-DASH-R[c] <=> (1) 2pg[c] + (1) adp[c]	Glycine and Serine Metabolism	-10.2403	0.875673
1276	Glycine Cleavage System	unknown	(-1) gly[c] + (-1) nad[c] + (-1) thf[c] <=> (1) co2[c] + (1) mlthf[c] + (1) nadh[c] + (1) nh4[c]	Folate Metabolism	7.69487	3.76939
1277	Glycolate dehydrogenase (NAD)	unknown	(-1) glx[c] + (-1) nadh[c] <=> (1) glyclt[c] + (1) nad[c]	Glyoxylate Metabolism	-50.0664	1.26761
1278	Glycolate dehydrogenase (NADP)	1.1.1.26	(-1) glx[c] + (-1) nadph[c] <=> (1) glyclt[c] + (1) nadp[c]	Glyoxylate Metabolism	-48.0574	1.26761
1279	glycolate transport via proton symport, reversible (periplasm)	unknown	(-1) glyclt[p] <=> (1) glyclt[c]	Transport, Inner Membrane	0	0
1280	glycolate transport via sodium symport (periplasm)	unknown	(-1) glyclt[p] + (-1) na1[p] <=> (1) glyclt[c] + (1) na1[c]	Transport, Inner Membrane	0	0
1281	glycolate transport via diffusion (extracellular to periplasm)	unknown	(-1) glyclt[e] <=> (1) glyclt[p]	Transport, Outer Membrane Porin	0	0
1282	Glycolate oxidase	unknown	(-1) glyclt[c] + (-1) q8[c] <=> (1) glx[c] + (1) q8h2[c]	Alternate Carbon Metabolism	-30.7086	1.26761
1283	Glycolate oxidase	unknown	(-1) glyclt[c] + (-1) mqn8[c] <=> (1) glx[c] + (1) mql8[c]	Alternate Carbon Metabolism	-30.7086	1.26761
1284	Glycolate oxidase	unknown	(-1) 2dmmq8[c] + (-1) glyclt[c] <=> (1) 2dmmql8[c] + (1) glx[c]	Alternate Carbon Metabolism	-30.7086	1.26761
1285	glycerol transport via diffusion (extracellular to periplasm)	unknown	(-1) glyc[e] <=> (1) glyc[p]	Transport, Outer Membrane Porin	0	0
1286	glycerol transport via channel (periplasm)	unknown	(-1) glyc[c] <=> (1) glyc[p]	Transport, Inner Membrane	0	0
1287	glycerol kinase	2.7.1.30	(-1) atp[c] + (-1) glyc[c] <=> (1) adp[c] + (1) glyc3p[c]	Alternate Carbon Metabolism	-20.2468	1.00464
1288	hydroxyacylglutathione hydrolase	3.1.2.6	(-1) h2o[c] + (-1) lgt-DASH-S[c] <=> (1) gthrd[c] + (1) lac-DASH-D[c]	Methylglyoxal Metabolism	-38.451	2.66546
1289	glyoxalase III	unknown	(-1) h2o[c] + (-1) mthgxl[c] <=> (1) lac-DASH-D[c]	Methylglyoxal Metabolism	-61.914	2.46534
1290	Glycyl-tRNA synthetase	6.1.1.14	(-1) atp[c] + (-1) gly[c] + (-1) trnagly[c] <=> (1) amp[c] + (1) glytrna[c] + (1) ppi[c]	tRNA Charging	-9.25027	3.23525
1291	glycine transport in via proton symport (periplasm)	unknown	(-1) gly[p] <=> (1) gly[c]	Transport, Inner Membrane	0	0
1292	glycine transport in via sodium symport (periplasm)	unknown	(-1) gly[p] + (-1) na1[p] <=> (1) gly[c] + (1) na1[c]	Transport, Inner Membrane	0	0
1293	Glycine transport via diffusion (extracellular to periplasm)	unknown	(-1) gly[e] <=> (1) gly[p]	Transport, Outer Membrane Porin	0	0
1294	GDP-D-mannose dehydratase	4.2.1.47	(-1) gdpmann[c] <=> (1) gdpddman[c] + (1) h2o[c]	Cell Envelope Biosynthesis	-50.8289	4.24462
1295	D-glycero-D-manno-hepose 1-phosphate adenyltransferase	unknown	(-1) atp[c] + (-1) gmhep1p[c] <=> (1) adphep-DASH-DD[c] + (1) ppi[c]	Lipopolysaccharide Biosynthesis / Recycling	-2.62678	3.42204
1296	D-glycero-D-manno-heptose 7-phosphate kinase	unknown	(-1) atp[c] + (-1) gmhep7p[c] <=> (1) adp[c] + (1) gmhep17bp[c]	Lipopolysaccharide Biosynthesis / Recycling	-16.5944	1.10982
1297	D-glycero-D-manno-heptose 1,7-bisphosphate phosphatase	unknown	(-1) gmhep17bp[c] + (-1) h2o[c] <=> (1) gmhep1p[c] + (1) pi[c]	Lipopolysaccharide Biosynthesis / Recycling	-5.9584	1.48185
1298	GMP reductase	1.7.1.7	(-1) gmp[c] + (-1) nadph[c] <=> (1) imp[c] + (1) nadp[c] + (1) nh4[c]	Purine and Pyrimidine Biosynthesis	-35.2636	6.1677
1299	GMP synthase	6.3.5.2	(-1) atp[c] + (-1) gln-DASH-L[c] + (-1) h2o[c] + (-1) xmp[c] <=> (1) amp[c] + (1) glu-DASH-L[c] + (1) gmp[c] + (1) ppi[c]	Purine and Pyrimidine Biosynthesis	-22.9455	3.53792
1300	GMP transport via diffusion (extracellular to periplasm)	unknown	(-1) gmp[e] <=> (1) gmp[p]	Transport, Outer Membrane Porin	0	0
1301	phosphogluconate dehydrogenase	1.1.1.44	(-1) 6pgc[c] + (-1) nadp[c] <=> (1) co2[c] + (1) nadph[c] + (1) ru5p-DASH-D[c]	Pentose Phosphate Pathway	5.41725	2.02139
1302	gluconokinase	2.7.1.12	(-1) atp[c] + (-1) glcn[c] <=> (1) 6pgc[c] + (1) adp[c]	Alternate Carbon Metabolism	-14.8054	3.85659
1303	GDP-4-oxo-L-fucose reductase	unknown	(-1) gdpofuc[c] + (-1) nadph[c] <=> (1) gdpfuc[c] + (1) nadp[c]	Cell Envelope Biosynthesis	-4.45678	1.68971
1304	Gp4G hydrolase	unknown	(-1) gp4g[c] + (-1) h2o[c] <=> (2) gdp[c]	Nucleotide Salvage Pathway	-40.2155	8.70755
1305	Glycerophosphodiester phosphodiesterase (Glycerophosphocholine)	3.1.4.46	(-1) g3pc[c] + (-1) h2o[c] <=> (1) chol[c] + (1) glyc3p[c]	Glycerophospholipid Metabolism	0	1000000
1306	Glycerophosphodiester phosphodiesterase (Glycerophosphocholine)	3.1.4.46	(-1) g3pc[p] + (-1) h2o[p] <=> (1) chol[p] + (1) glyc3p[p]	Glycerophospholipid Metabolism	0	1000000
1307	Glycerophosphodiester phosphodiesterase (Glycerophosphoethanolamine)	3.1.4.46	(-1) g3pe[c] + (-1) h2o[c] <=> (1) etha[c] + (1) glyc3p[c]	Glycerophospholipid Metabolism	0	1000000
1308	Glycerophosphodiester phosphodiesterase (Glycerophosphoethanolamine)	3.1.4.46	(-1) g3pe[p] + (-1) h2o[p] <=> (1) etha[p] + (1) glyc3p[p]	Glycerophospholipid Metabolism	0	1000000
1309	Glycerophosphodiester phosphodiesterase (Glycerophosphoserine)	3.1.4.46	(-1) g3ps[c] + (-1) h2o[c] <=> (1) glyc3p[c] + (1) ser-DASH-L[c]	Glycerophospholipid Metabolism	0	1000000
1310	Glycerophosphodiester phosphodiesterase (Glycerophosphoserine)	3.1.4.46	(-1) g3ps[p] + (-1) h2o[p] <=> (1) glyc3p[p] + (1) ser-DASH-L[p]	Glycerophospholipid Metabolism	0	1000000
1311	Glycerophosphodiester phosphodiesterase (Glycerophosphoglycerol)	3.1.4.46	(-1) g3pg[c] + (-1) h2o[c] <=> (1) glyc3p[c] + (1) glyc[c]	Glycerophospholipid Metabolism	0	1000000
1312	Glycerophosphodiester phosphodiesterase (Glycerophosphoglycerol)	3.1.4.46	(-1) g3pg[p] + (-1) h2o[p] <=> (1) glyc3p[p] + (1) glyc[p]	Glycerophospholipid Metabolism	0	1000000
1313	Glycerophosphodiester phosphodiesterase (Glycerophosphoinositol)	3.1.4.46	(-1) g3pi[c] + (-1) h2o[c] <=> (1) glyc3p[c] + (1) inost[c]	Glycerophospholipid Metabolism	0	1000000
1314	Glycerophosphodiester phosphodiesterase (Glycerophosphoinositol)	3.1.4.46	(-1) g3pi[p] + (-1) h2o[p] <=> (1) glyc3p[p] + (1) inost[p]	Glycerophospholipid Metabolism	0	1000000
1315	geranyltranstransferase	2.5.1.10	(-1) grdp[c] + (-1) ipdp[c] <=> (1) frdp[c] + (1) ppi[c]	Cofactor and Prosthetic Group Biosynthesis	-63.2431	2.42313
1316	glutaredoxin reductase	1.8.4.2	(-1) grxox[c] + (-2) gthrd[c] <=> (1) grxrd[c] + (1) gthox[c]	Unassigned	47.3219	5.75233
1317	guanosine kinase	unknown	(-1) atp[c] + (-1) gsn[c] <=> (1) adp[c] + (1) gmp[c]	Nucleotide Salvage Pathway	-23.5433	4.1722
1318	guanosine transport in via proton symport (periplasm)	unknown	(-1) gsn[p] <=> (1) gsn[c]	Transport, Inner Membrane	0	0
1319	guanosine transport via diffusion (extracellular to periplasm)	unknown	(-1) gsn[e] <=> (1) gsn[p]	Transport, Outer Membrane Porin	0	0
1320	Glutathionylspermidine amidase	3.5.1.78	(-1) gtspmd[c] + (-1) h2o[c] <=> (1) gthrd[c] + (1) spmd[c]	Arginine and Proline Metabolism	-5.03699	2.31476
1321	Glutathionylspermidine synthetase	6.3.1.8	(-1) atp[c] + (-1) gthrd[c] + (-1) spmd[c] <=> (1) adp[c] + (1) gtspmd[c] + (1) pi[c]	Arginine and Proline Metabolism	-24.3992	2.34675
1322	glutathione (ox) transport via diffusion (extracellular to periplasm)	unknown	(-1) gthox[e] <=> (1) gthox[p]	Transport, Outer Membrane Porin	0	0
1323	glutathione oxidoreductase	1.8.1.7	(-1) gthox[c] + (-1) nadph[c] <=> (2) gthrd[c] + (1) nadp[c]	Cofactor and Prosthetic Group Biosynthesis	-7.82462	1.52364
1324	glutathione hydralase (periplasmic)	unknown	(-1) gthrd[p] + (-1) h2o[p] <=> (1) cgly[p] + (1) glu-DASH-L[p]	Cofactor and Prosthetic Group Biosynthesis	-8.68903	2.90241
1325	glutathione export via ABC system (cytoplasm to periplasm)	unknown	(-1) atp[c] + (-1) gthrd[c] + (-1) h2o[c] <=> (1) adp[c] + (1) gthrd[p] + (1) pi[c]	Transport, Inner Membrane	-29.4361	1.45954
1326	Reduced glutathione via ABC system (periplasm)	unknown	(-1) atp[c] + (-1) gthrd[p] + (-1) h2o[c] <=> (1) adp[c] + (1) gthrd[c] + (1) pi[c]	Transport, Inner Membrane	-29.4361	1.45954
1327	glutathione transport via diffusion (extracellular to periplasm)	unknown	(-1) gthrd[e] <=> (1) gthrd[p]	Transport, Outer Membrane Porin	0	0
1328	glutathione synthetase	6.3.2.3	(-1) atp[c] + (-1) glucys[c] + (-1) gly[c] <=> (1) adp[c] + (1) gthrd[c] + (1) pi[c]	Cofactor and Prosthetic Group Biosynthesis	-27.4309	3.03713
1329	GTP cyclohydrolase I	3.5.4.16	(-1) gtp[c] + (-1) h2o[c] <=> (1) ahdt[c] + (1) for[c]	Cofactor and Prosthetic Group Biosynthesis	-145.096	10.7459
1330	GTP cyclohydrolase II (25drapp)	unknown	(-1) gtp[c] + (-3) h2o[c] <=> (1) 25drapp[c] + (1) for[c] + (1) ppi[c]	Cofactor and Prosthetic Group Biosynthesis	-99.5459	7.29464
1331	guanosine-5'-triphosphate,3'-diphosphate diphosphatase	3.6.1.40	(-1) gdptp[c] + (-1) h2o[c] <=> (1) pi[c] + (1) ppgpp[c]	Cofactor and Prosthetic Group Biosynthesis	-25.4856	1.51869
1332	GTP diphosphokinase	2.7.6.5	(-1) atp[c] + (-1) gtp[c] <=> (1) amp[c] + (1) gdptp[c]	Cofactor and Prosthetic Group Biosynthesis	-25.9171	2.52773
1333	GTP amine hydrolysis (spontaneous)	unknown	(-1) gtp[c] + (-1) h2o[c] <=> (1) nh4[c] + (1) xtp[c]	Nucleotide Salvage Pathway	-22.8263	2.86314
1334	GTP transport via diffusion (extracellular to periplasm)	unknown	(-1) gtp[e] <=> (1) gtp[p]	Transport, Outer Membrane Porin	0	0
1335	guanine deaminase	3.5.4.3	(-1) gua[c] + (-1) h2o[c] <=> (1) nh4[c] + (1) xan[c]	Nucleotide Salvage Pathway	0	1000000
1336	guanine phosphoribosyltransferase	2.4.2.8	(-1) gua[c] + (-1) prpp[c] <=> (1) gmp[c] + (1) ppi[c]	Nucleotide Salvage Pathway	0	1000000
1337	guanine transport in via proton symport (periplasm)	unknown	(-1) gua[p] <=> (1) gua[c]	Transport, Inner Membrane	0	0
1338	Guanine transport via diffusion (extracellular to periplasm)	unknown	(-1) gua[e] <=> (1) gua[p]	Transport, Outer Membrane	0	0
1339	Guanine transport via diffusion (periplasm)	unknown	(-1) gua[p] <=> (1) gua[c]	Transport, Inner Membrane	0	0
1340	glucuronate isomerase (D-glucuronate)	5.3.1.12	(-1) glcur[c] <=> (1) fruur[c]	Alternate Carbon Metabolism	0.957892	2.2261
1341	glucuronate isomerase (D-galacturonate)	5.3.1.12	(-1) galur[c] <=> (1) tagur[c]	Alternate Carbon Metabolism	0.957892	2.2261
1342	Glucuronate 1-phosphate phosphatase (periplasm)	unknown	(-1) glcur1p[p] + (-1) h2o[p] <=> (1) glcur[p] + (1) pi[p]	Alternate Carbon Metabolism	-15.8894	3.52916
1343	hydrogen peroxide transport via diffusion (external)	unknown	(-1) h2o2[e] <=> (1) h2o2[p]	Transport, Outer Membrane Porin	0	0
1344	H2O transport via diffusion (extracellular to periplasm)	unknown	(-1) h2o[e] <=> (1) h2o[p]	Transport, Outer Membrane	0	0
1345	H2O transport via diffusion (periplasm)	unknown	(-1) h2o[p] <=> (1) h2o[c]	Transport, Inner Membrane	0	0
1346	Hydrogen sulfide oxidation	unknown	(-1) h2s[c] + (-2) o2[c] <=> (1) so4[c]	Inorganic Ion Transport and Metabolism	-832.132	2.44949
1347	h2s transport (periplasm)	unknown	(-1) h2s[c] <=> (1) h2s[p]	Transport, Inner Membrane	0	0
1348	h2s transport via diffusion (extracellular to periplasm)	unknown	(-1) h2s[e] <=> (1) h2s[p]	Transport, Outer Membrane Porin	0	0
1349	hydrogen transport via diffusion (extracellular to periplasm)	unknown	(-1) h2[e] <=> (1) h2[p]	Transport, Outer Membrane Porin	0	0
1350	hydrogen transport diffusion (periplasm)	unknown	(-1) h2[p] <=> (1) h2[c]	Transport, Inner Membrane	0	0
1351	3-hydroxyacyl-CoA dehydrogenase (acetoacetyl-CoA)	1.1.1.35	(-1) 3hbcoa[c] + (-1) nad[c] <=> (1) aacoa[c] + (1) nadh[c]	Membrane Lipid Metabolism	15.4945	1.78954
1352	3-hydroxyacyl-CoA dehydrogenase (3-oxohexanoyl-CoA)	1.1.1.35	(-1) 3hhcoa[c] + (-1) nad[c] <=> (1) 3ohcoa[c] + (1) nadh[c]	Membrane Lipid Metabolism	18.3651	2.07453
1353	3-hydroxyacyl-CoA dehydrogenase (3-oxooctanoyl-CoA)	1.1.1.35	(-1) 3hocoa[c] + (-1) nad[c] <=> (1) 3oocoa[c] + (1) nadh[c]	Membrane Lipid Metabolism	21.6956	1.06231
1354	3-hydroxyacyl-CoA dehydrogenase (3-oxodecanoyl-CoA)	1.1.1.35	(-1) 3hdcoa[c] + (-1) nad[c] <=> (1) 3odcoa[c] + (1) nadh[c]	Membrane Lipid Metabolism	21.6956	1.06231
1355	3-hydroxyacyl-CoA dehydrogenase (3-oxododecanoyl-CoA)	1.1.1.35	(-1) 3hddcoa[c] + (-1) nad[c] <=> (1) 3oddcoa[c] + (1) nadh[c]	Membrane Lipid Metabolism	21.696	1.06231
1356	3-hydroxyacyl-CoA dehydrogenase (3-oxotetradecanoyl-CoA)	1.1.1.35	(-1) 3htdcoa[c] + (-1) nad[c] <=> (1) 3otdcoa[c] + (1) nadh[c]	Membrane Lipid Metabolism	21.6956	1.06231
1357	3-hydroxyacyl-CoA dehydrogenase (3-oxohexadecanoyl-CoA)	1.1.1.35	(-1) 3hhdcoa[c] + (-1) nad[c] <=> (1) 3ohdcoa[c] + (1) nadh[c]	Membrane Lipid Metabolism	21.6956	1.06231
1358	3-hydroxyacyl-CoA dehydrogenase (3-oxooctadecanoyl-CoA)	1.1.1.35	(-1) 3hodcoa[c] + (-1) nad[c] <=> (1) 3oodcoa[c] + (1) nadh[c]	Membrane Lipid Metabolism	21.696	1.06231
1359	Hydroxybenzoate octaprenyltransferase	unknown	(-1) 4hbz[c] + (-1) octdp[c] <=> (1) 3ophb[c] + (1) ppi[c]	Cofactor and Prosthetic Group Biosynthesis	-72.8834	2.19111
1360	3-hydroxycinnamic acid transport via proton symport, reversible (periplasm)	unknown	(-1) 3hcinnm[p] <=> (1) 3hcinnm[c]	Transport, Inner Membrane	0	0
1361	3-hydroxycinnamic acid transport via diffusion (extracellular to periplasm)	unknown	(-1) 3hcinnm[e] <=> (1) 3hcinnm[p]	Transport, Outer Membrane Porin	0	0
1362	HCO3 equilibration reaction	4.2.1.1	(-1) co2[c] + (-1) h2o[c] <=> (1) hco3[c]	Unassigned	-0.15387	0
1363	homocysteine S-methyltransferase	2.1.1.10	(-1) amet[c] + (-1) hcys-DASH-L[c] <=> (1) ahcys[c] + (1) met-DASH-L[c]	Methionine Metabolism	0	1000000
1364	Homocysteine Methyltransferase	unknown	(-1) hcys-DASH-L[c] + (-1) mmet[c] <=> (2) met-DASH-L[c]	Methionine Metabolism	0	1000000
1365	Hexadecanoate transport via facilitated irreversible diffusion (extracellular to periplasm)	unknown	(-1) hdca[e] <=> (1) hdca[p]	Transport, Outer Membrane	0	0
1366	Hexadecenoate transport via facilitated irreversible diffusion (extracellular to periplasm)	unknown	(-1) hdcea[e] <=> (1) hdcea[p]	Transport, Outer Membrane	0	0
1367	hexadecenoyl-coa cis-trans isomerization	5.3.3.8	(-1) hdcoa[c] <=> (1) hdd2coa[c]	Membrane Lipid Metabolism	0	0
1368	Heme O synthase	unknown	(-1) frdp[c] + (-1) h2o[c] + (-1) pheme[c] <=> (1) hemeO[c] + (1) ppi[c]	Cofactor and Prosthetic Group Biosynthesis	0	1000000
1369	LPS heptose kinase I (LPS core synthesis)	unknown	(-1) atp[c] + (-1) hhlipa[c] <=> (1) adp[c] + (1) phhlipa[c]	Lipopolysaccharide Biosynthesis / Recycling	-27.8511	1.10982
1370	LPS heptose kinase II (LPS core synthesis)	unknown	(-1) atp[c] + (-1) hphhlipa[c] <=> (1) adp[c] + (1) phphhlipa[c]	Lipopolysaccharide Biosynthesis / Recycling	-33.4296	1.10982
1371	heptosyltransferase I (LPS core synthesis)	unknown	(-1) adphep-DASH-LD[c] + (-1) lipa[c] <=> (1) adp[c] + (1) hlipa[c]	Lipopolysaccharide Biosynthesis / Recycling	-11.1173	3.55804
1372	heptosyltransferase II (LPS core synthesis)	unknown	(-1) adphep-DASH-LD[c] + (-1) hlipa[c] <=> (1) adp[c] + (1) hhlipa[c]	Lipopolysaccharide Biosynthesis / Recycling	-11.1173	3.55804
1373	heptosyltransferase III (LPS core synthesis)	unknown	(-1) adphep-DASH-LD[c] + (-1) phhlipa[c] <=> (1) adp[c] + (1) hphhlipa[c]	Lipopolysaccharide Biosynthesis / Recycling	-17.8782	3.81661
1374	heptosyltransferase IV (LPS core synthesis)	unknown	(-1) adphep-DASH-LD[c] + (-1) gggagicolipa[c] <=> (1) adp[c] + (1) colipa[c]	Lipopolysaccharide Biosynthesis / Recycling	-17.8782	3.81661
1375	hydroxyethylthiazole kinase	2.7.1.50	(-1) 4mhetz[c] + (-1) atp[c] <=> (1) 4mpetz[c] + (1) adp[c]	Cofactor and Prosthetic Group Biosynthesis	-16.9694	1.9138
1376	hexokinase (D-glucose:ATP)	2.7.1.1	(-1) atp[c] + (-1) glc-DASH-D[c] <=> (1) adp[c] + (1) g6p[c]	Glycolysis/Gluconeogenesis	-17.6151	0.540428
1377	hexokinase (D-mannose:ATP)	2.7.1.7	(-1) atp[c] + (-1) man[c] <=> (1) adp[c] + (1) man6p[c]	Alternate Carbon Metabolism	-17.6151	0.540428
1378	hexokinase (D-fructose:ATP)	2.7.1.1	(-1) atp[c] + (-1) fru[c] <=> (1) adp[c] + (1) f6p[c]	Alternate Carbon Metabolism	-17.1028	0.984782
1379	hexanoate transport via proton symport, reversible (periplasm)	unknown	(-1) hxa[p] <=> (1) hxa[c]	Transport, Inner Membrane	0	0
1380	Mercury (Hg+2) ABC transporter (periplasm)	unknown	(-1) atp[c] + (-1) h2o[c] + (-1) hg2[c] <=> (1) adp[c] + (1) hg2[p] + (1) pi[c]	Inorganic Ion Transport and Metabolism	-29.4361	1.45954
1381	mercury (Hg+2) transport out via proton antiport (periplasm)	unknown	(-1) hg2[c] <=> (1) hg2[p]	Inorganic Ion Transport and Metabolism	0	0
1382	mercury (Hg+2) transport via diffusion (extracellular to periplasm)	unknown	(-1) hg2[e] <=> (1) hg2[p]	Transport, Outer Membrane Porin	0	0
1383	histidinol dehydrogenase	1.1.1.23	(-1) h2o[c] + (-1) histd[c] + (-2) nad[c] <=> (1) his-DASH-L[c] + (2) nadh[c]	Histidine Metabolism	-13.6424	2.97012
1384	histidinol-phosphatase	3.1.3.15	(-1) h2o[c] + (-1) hisp[c] <=> (1) histd[c] + (1) pi[c]	Histidine Metabolism	-14.295	2.36797
1385	Histidyl-tRNA synthetase	6.1.1.21	(-1) atp[c] + (-1) his-DASH-L[c] + (-1) trnahis[c] <=> (1) amp[c] + (1) histrna[c] + (1) ppi[c]	tRNA Charging	-66.9741	3.66745
1386	L-histidine transport via ABC system (periplasm)	unknown	(-1) atp[c] + (-1) h2o[c] + (-1) his-DASH-L[p] <=> (1) adp[c] + (1) his-DASH-L[c] + (1) pi[c]	Transport, Inner Membrane	-29.4361	1.45954
1387	L-histidine reversible transport via proton symport (periplasm)	unknown	(-1) his-DASH-L[p] <=> (1) his-DASH-L[c]	Transport, Inner Membrane	0	0
1388	L-histidine transport via diffusion (extracellular to periplasm)	unknown	(-1) his-DASH-L[e] <=> (1) his-DASH-L[p]	Transport, Outer Membrane Porin	0	0
1389	2-hydroxy-6-ketonona-2,4-dienedioic acid hydrolase	unknown	(-1) h2o[c] + (-1) hkndd[c] <=> (1) op4en[c] + (1) succ[c]	Alternate Carbon Metabolism	-68.8336	2.88966
1390	2-hydroxy-6-ketononotrienedioate hydrolase	unknown	(-1) h2o[c] + (-1) hkntd[c] <=> (1) fum[c] + (1) op4en[c]	Alternate Carbon Metabolism	-68.485	1.99368
1391	hydroxymethylbilane synthase	4.3.1.8	(-1) h2o[c] + (-4) ppbng[c] <=> (1) hmbil[c] + (4) nh4[c]	Cofactor and Prosthetic Group Biosynthesis	-136.751	7.72438
1392	hydroxymethylpyrimidine kinase (ATP)	2.7.1.49	(-1) 4ahmmp[c] + (-1) atp[c] <=> (1) 4ampm[c] + (1) adp[c]	Cofactor and Prosthetic Group Biosynthesis	-18.1308	0.571101
1393	L-homoserineserine efflux via proton symport	unknown	(-1) hom-DASH-L[c] <=> (1) hom-DASH-L[p]	Transport, Inner Membrane	0	0
1394	L-homoserine transport via diffusion (extracellular to periplasm)	unknown	(-1) hom-DASH-L[e] <=> (1) hom-DASH-L[p]	Transport, Outer Membrane Porin	0	0
1395	4-hydroxy-2-oxopentanoate aldolase	unknown	(-1) 4h2opntn[c] <=> (1) acald[c] + (1) pyr[c]	Alternate Carbon Metabolism	8.00698	1.34684
1396	6-hydroxymethyl-dihydropterin pyrophosphokinase	unknown	(-1) 6hmhpt[c] + (-1) atp[c] <=> (1) 6hmhptpp[c] + (1) amp[c]	Cofactor and Prosthetic Group Biosynthesis	-17.6411	1.07363
1397	2,3-dihydroxypheylpropionate 1,2-dioxygenase	1.13.11.16	(-1) dhpppn[c] + (-1) o2[c] <=> (1) hkndd[c]	Alternate Carbon Metabolism	-299.344	7.55501
1398	3-(3-hydroxyphenyl)propionate transport via proton symport, reversible (periplasm)	unknown	(-1) 3hpppn[p] <=> (1) 3hpppn[c]	Transport, Inner Membrane	0	0
1399	3-(3-hydroxyphenyl)propionate transport via diffusion (extracellular to periplasm)	unknown	(-1) 3hpppn[e] <=> (1) 3hpppn[p]	Transport, Outer Membrane Porin	0	0
1400	hydroxypyruvate isomerase	5.3.1.22	(-1) hpyr[c] <=> (1) 2h3oppan[c]	Alternate Carbon Metabolism	-3.02975	3.67322
1401	Hydroxypyruvate reductase (NADH)	unknown	(-1) hpyr[c] + (-1) nadh[c] <=> (1) glyc-DASH-R[c] + (1) nad[c]	Alternate Carbon Metabolism	-30.9078	1.13041
1402	Hydroxypyruvate reductase (NADPH)	unknown	(-1) hpyr[c] + (-1) nadph[c] <=> (1) glyc-DASH-R[c] + (1) nadp[c]	Alternate Carbon Metabolism	-28.8988	1.13041
1403	homoserine dehydrogenase (NADPH)	1.1.1.3	(-1) hom-DASH-L[c] + (-1) nadp[c] <=> (1) aspsa[c] + (1) nadph[c]	Threonine and Lysine Metabolism	17.6038	2.32484
1404	homoserine kinase	2.7.1.39	(-1) atp[c] + (-1) hom-DASH-L[c] <=> (1) adp[c] + (1) phom[c]	Threonine and Lysine Metabolism	-30.2388	1.73332
1405	homoserine O-succinyltransferase	2.3.1.46	(-1) hom-DASH-L[c] + (-1) succoa[c] <=> (1) coa[c] + (1) suchms[c]	Methionine Metabolism	-6.16957	4.08046
1406	histidinol-phosphate transaminase	2.6.1.9	(-1) glu-DASH-L[c] + (-1) imacp[c] <=> (1) akg[c] + (1) hisp[c]	Histidine Metabolism	6.35338	3.6352
1407	hypoxanthine dehydrogenase	unknown	(-1) h2o[c] + (-1) hxan[c] + (-1) nad[c] <=> (1) nadh[c] + (1) xan[c]	Nucleotide Salvage Pathway	0	1000000
1408	Hexanoate transport via diffusion (extracellular to periplasm)	unknown	(-1) hxa[e] <=> (1) hxa[p]	Transport, Outer Membrane Porin	0	0
1409	Acetyl-CoA:hexanoate-CoA transferase	2.8.3.8	(-1) accoa[c] + (-1) hxa[c] <=> (1) ac[c] + (1) hxcoa[c]	Alternate Carbon Metabolism	-2.83615	1.49592
1410	hypoxanthine phosphoribosyltransferase (Hypoxanthine)	2.4.2.8	(-1) hxan[c] + (-1) prpp[c] <=> (1) imp[c] + (1) ppi[c]	Nucleotide Salvage Pathway	0	1000000
1411	hydrogenase (ubiquinone-8: 2 protons) (periplasm)	1.18.99.1	(-1) h2[c] + (-1) q8[c] <=> (1) q8h2[c]	Oxidative Phosphorylation	-119.276	1.41421
1412	Hydrogenase (menaquinone8: 2 protons) (periplasm)	1.18.99.1	(-1) h2[c] + (-1) mqn8[c] <=> (1) mql8[c]	Oxidative Phosphorylation	-119.276	1.41421
1413	Hydrogenase (Demethylmenaquinone-8: 2 protons) (periplasm)	1.18.99.1	(-1) 2dmmq8[c] + (-1) h2[c] <=> (1) 2dmmql8[c]	Oxidative Phosphorylation	-119.276	1.41421
1414	hypothetical enyme	unknown	(-1) h2o[c] + (-1) pyam5p[c] <=> (1) pi[c] + (1) pydam[c]	Cofactor and Prosthetic Group Biosynthesis	-7.94724	3.05547
1415	Hypoxanthine transport via diffusion (extracellular to periplasm)	unknown	(-1) hxan[e] <=> (1) hxan[p]	Transport, Outer Membrane Porin	0	0
1416	Hypoxanthine transport (periplasm)	unknown	(-1) hxan[p] <=> (1) hxan[c]	Transport, Inner Membrane	0	0
1417	proton transport via diffusion (extracellular to periplasm)	unknown	<=>	Transport, Outer Membrane Porin	0	0
1418	isocitrate dehydrogenase (NADP)	1.1.1.42	(-1) icit[c] + (-1) nadp[c] <=> (1) akg[c] + (1) co2[c] + (1) nadph[c]	Citric Acid Cycle	-2.73968	2.09508
1419	isochorismate synthase	5.4.99.6	(-1) chor[c] <=> (1) ichor[c]	Cofactor and Prosthetic Group Biosynthesis	0.981205	2.09879
1420	Isochorismate Synthase	unknown	(-1) chor[c] <=> (1) ichor[c]	Cofactor and Prosthetic Group Biosynthesis	0.981205	2.09879
1421	isochorismatase	3.3.2.1	(-1) h2o[c] + (-1) ichor[c] <=> (1) 23ddhb[c] + (1) pyr[c]	Cofactor and Prosthetic Group Biosynthesis	-45.1041	2.89133
1422	Isocitrate lyase	4.1.3.1	(-1) icit[c] <=> (1) glx[c] + (1) succ[c]	Anaplerotic Reactions	8.83645	1.88178
1423	L-idonate 5-dehydrogenase	unknown	(-1) 5dglcn[c] + (-1) nadh[c] <=> (1) idon-DASH-L[c] + (1) nad[c]	Alternate Carbon Metabolism	-25.609	3.98981
1424	L-indonate 5-dehydrogenase (NADP)	unknown	(-1) 5dglcn[c] + (-1) nadph[c] <=> (1) idon-DASH-L[c] + (1) nadp[c]	Alternate Carbon Metabolism	-23.6	3.98981
1425	L-idonate transport via proton symport, reversible (periplasm)	unknown	(-1) idon-DASH-L[p] <=> (1) idon-DASH-L[c]	Transport, Inner Membrane	0	0
1426	L-idonate transport via diffusion (extracellular to periplasm)	unknown	(-1) idon-DASH-L[e] <=> (1) idon-DASH-L[p]	Transport, Outer Membrane Porin	0	0
1427	Imidazole-glycerol-3-phosphate synthase	unknown	(-1) gln-DASH-L[c] + (-1) prlp[c] <=> (1) aicar[c] + (1) eig3p[c] + (1) glu-DASH-L[c]	Histidine Metabolism	-140.092	9.67649
1428	imidazoleglycerol-phosphate dehydratase	4.2.1.19	(-1) eig3p[c] <=> (1) h2o[c] + (1) imacp[c]	Histidine Metabolism	-35.9254	2.19579
1429	indole-3-glycerol-phosphate synthase	4.1.1.48	(-1) 2cpr5p[c] <=> (1) 3ig3p[c] + (1) co2[c] + (1) h2o[c]	Tyrosine, Tryptophan, and Phenylalanine Metabolism	-68.2905	5.9555
1430	isoleucine transaminase	2.6.1.42	(-1) akg[c] + (-1) ile-DASH-L[c] <=> (1) 3mop[c] + (1) glu-DASH-L[c]	Valine, Leucine, and Isoleucine Metabolism	-10.6283	3.98749
1431	Isoleucyl-tRNA synthetase	6.1.1.5	(-1) atp[c] + (-1) ile-DASH-L[c] + (-1) trnaile[c] <=> (1) amp[c] + (1) iletrna[c] + (1) ppi[c]	tRNA Charging	-17.9265	4.69054
1432	L-isoleucine transport via ABC system (periplasm)	unknown	(-1) atp[c] + (-1) h2o[c] + (-1) ile-DASH-L[p] <=> (1) adp[c] + (1) ile-DASH-L[c] + (1) pi[c]	Transport, Inner Membrane	-29.4361	1.45954
1433	L-isoleucine reversible transport via proton symport (periplasm)	unknown	(-1) ile-DASH-L[p] <=> (1) ile-DASH-L[c]	Transport, Inner Membrane	0	0
1434	L-isoleucine transport via diffusion (extracellular to periplasm)	unknown	(-1) ile-DASH-L[e] <=> (1) ile-DASH-L[p]	Transport, Outer Membrane Porin	0	0
1435	IMP cyclohydrolase	3.5.4.10	(-1) h2o[c] + (-1) imp[c] <=> (1) fprica[c]	Purine and Pyrimidine Biosynthesis	-22.723	9.17065
1436	IMP dehydrogenase	1.1.1.205	(-1) h2o[c] + (-1) imp[c] + (-1) nad[c] <=> (1) nadh[c] + (1) xmp[c]	Purine and Pyrimidine Biosynthesis	8.91813	6.16221
1437	IMP transport via diffusion (extracellular to periplasm)	unknown	(-1) imp[e] <=> (1) imp[p]	Transport, Outer Membrane Porin	0	0
1438	Indole transport via proton symport, irreversible (periplasm)	unknown	(-1) indole[c] <=> (1) indole[p]	Transport, Inner Membrane	0	0
1439	Indole transport via proton symport, reversible (periplasm)	unknown	(-1) indole[p] <=> (1) indole[c]	Transport, Inner Membrane	0	0
1440	Indole transport via diffusion (extracellular to periplasm)	unknown	(-1) indole[e] <=> (1) indole[p]	Transport, Outer Membrane Porin	0	0
1441	Na+/myo-inositol symporter (periplasm)	unknown	(-1) inost[p] + (-1) na1[p] <=> (1) inost[c] + (1) na1[c]	Transport, Inner Membrane	0	0
1442	Inosine hydrolase	3.2.2.8	(-1) h2o[c] + (-1) ins[c] <=> (1) hxan[c] + (1) rib-DASH-D[c]	Nucleotide Salvage Pathway	0	1000000
1443	insosine kinase	2.7.1.73	(-1) atp[c] + (-1) ins[c] <=> (1) adp[c] + (1) imp[c]	Nucleotide Salvage Pathway	-22.777	2.34622
1444	inositol transport via diffusion (extracellular to periplasm)	unknown	(-1) inost[e] <=> (1) inost[p]	Transport, Outer Membrane Porin	0	0
1445	inosine transport in via proton symport (periplasm)	unknown	(-1) ins[p] <=> (1) ins[c]	Transport, Inner Membrane	0	0
1446	inosine transport in via proton symport, reversible (periplasm)	unknown	(-1) ins[p] <=> (1) ins[c]	Transport, Inner Membrane	0	0
1447	inosine transport via diffusion (extracellular to periplasm)	unknown	(-1) ins[e] <=> (1) ins[p]	Transport, Outer Membrane	0	0
1448	isopentenyl-diphosphate D-isomerase	5.3.3.2	(-1) ipdp[c] <=> (1) dmpp[c]	Cofactor and Prosthetic Group Biosynthesis	-4.90239	3.6352
1449	1-hydroxy-2-methyl-2-(E)-butenyl 4-diphosphate reductase (ipdp)	unknown	(-1) h2mb4p[c] + (-1) nadh[c] <=> (1) h2o[c] + (1) ipdp[c] + (1) nad[c]	Cofactor and Prosthetic Group Biosynthesis	-58.0482	2.47434
1450	3-isopropylmalate dehydrogenase	1.1.1.85	(-1) 3c2hmp[c] + (-1) nad[c] <=> (1) 3c4mop[c] + (1) nadh[c]	Valine, Leucine, and Isoleucine Metabolism	21.726	1.06231
1451	3-isopropylmalate dehydratase	4.2.1.33	(-1) 3c2hmp[c] <=> (1) 2ippm[c] + (1) h2o[c]	Valine, Leucine, and Isoleucine Metabolism	-3.37568	1.75817
1452	2-isopropylmalate hydratase	4.2.1.33	(-1) 2ippm[c] + (-1) h2o[c] <=> (1) 3c3hmp[c]	Valine, Leucine, and Isoleucine Metabolism	3.37568	1.75817
1453	2-isopropylmalate synthase	4.1.3.12	(-1) 3mob[c] + (-1) accoa[c] + (-1) h2o[c] <=> (1) 3c3hmp[c] + (1) coa[c]	Valine, Leucine, and Isoleucine Metabolism	-26.6704	1.43742
1454	isethionate transport via ABC system (periplasm)	unknown	(-1) atp[c] + (-1) h2o[c] + (-1) isetac[p] <=> (1) adp[c] + (1) isetac[c] + (1) pi[c]	Transport, Inner Membrane	-29.4361	1.45954
1455	isethionate transport via diffusion (extracellular to periplasm)	unknown	(-1) isetac[e] <=> (1) isetac[p]	Transport, Outer Membrane Porin	0	0
1456	KDO(2)-lipid IV A transport via ABC system (periplasm)	unknown	(-1) atp[c] + (-1) h2o[c] + (-1) kdo2lipid4[c] <=> (1) adp[c] + (1) kdo2lipid4[p] + (1) pi[c]	Transport, Inner Membrane	-29.4361	1.45954
1457	KDO(2)-lipid IV A transport via vector (periplasm to extracellular)	unknown	(-1) kdo2lipid4[p] <=> (1) kdo2lipid4[e]	Transport, Outer Membrane	0	0
1458	ketol-acid reductoisomerase (2,3-dihydroxy-3-methylbutanoate)	1.1.1.86	(-1) 23dhmb[c] + (-1) nadp[c] <=> (1) alac-DASH-S[c] + (1) nadph[c]	Valine, Leucine, and Isoleucine Metabolism	19.692	1.06231
1459	ketol-acid reductoisomerase (2-Acetolactate)	1.1.1.86	(-1) 2ahbut[c] + (-1) nadph[c] <=> (1) 23dhmp[c] + (1) nadp[c]	Valine, Leucine, and Isoleucine Metabolism	-19.6922	1.06231
1460	beta-ketoacyl-ACP synthase	2.3.1.41	(-1) acACP[c] + (-1) malACP[c] <=> (1) ACP[c] + (1) actACP[c] + (1) co2[c]	Membrane Lipid Metabolism	-1.93073	1.9371
1461	beta-ketoacyl-ACP synthase (2)	unknown	(-1) accoa[c] + (-1) malACP[c] <=> (1) actACP[c] + (1) co2[c] + (1) coa[c]	Membrane Lipid Metabolism	2.27512	1.84088
1462	3-ketoacyl-CoA thiolase	2.3.1.16	(-1) aacoa[c] + (-1) coa[c] <=> (2) accoa[c]	Membrane Lipid Metabolism	-25.285	1.16762
1463	3-ketoacyl-CoA thiolase	2.3.1.16	(-1) 3ohcoa[c] + (-1) coa[c] <=> (1) accoa[c] + (1) btcoa[c]	Membrane Lipid Metabolism	-29.4338	1.9151
1464	3-ketoacyl-CoA thiolase	2.3.1.16	(-1) 3oocoa[c] + (-1) coa[c] <=> (1) accoa[c] + (1) hxcoa[c]	Membrane Lipid Metabolism	-32.2066	0.879876
1465	3-ketoacyl-CoA thiolase	2.3.1.16	(-1) 3odcoa[c] + (-1) coa[c] <=> (1) accoa[c] + (1) occoa[c]	Membrane Lipid Metabolism	-32.2066	0.879876
1466	3-ketoacyl-CoA thiolase	2.3.1.16	(-1) 3oddcoa[c] + (-1) coa[c] <=> (1) accoa[c] + (1) dcacoa[c]	Membrane Lipid Metabolism	-32.207	0.879876
1467	3-ketoacyl-CoA thiolase	2.3.1.16	(-1) 3otdcoa[c] + (-1) coa[c] <=> (1) accoa[c] + (1) ddcacoa[c]	Membrane Lipid Metabolism	-32.2066	0.879876
1468	3-ketoacyl-CoA thiolase	2.3.1.16	(-1) 3ohdcoa[c] + (-1) coa[c] <=> (1) accoa[c] + (1) tdcoa[c]	Membrane Lipid Metabolism	-32.2066	0.879876
1469	3-ketoacyl-CoA thiolase	2.3.1.16	(-1) 3oodcoa[c] + (-1) coa[c] <=> (1) accoa[c] + (1) pmtcoa[c]	Membrane Lipid Metabolism	-33.6471	1.98225
1470	3-deoxy-manno-octulosonate cytidylyltransferase	2.7.7.38	(-1) ctp[c] + (-1) kdo[c] <=> (1) ckdo[c] + (1) ppi[c]	Lipopolysaccharide Biosynthesis / Recycling	0	1000000
1471	3-deoxy-manno-octulosonate-8-phosphatase	3.1.3.45	(-1) h2o[c] + (-1) kdo8p[c] <=> (1) kdo[c] + (1) pi[c]	Lipopolysaccharide Biosynthesis / Recycling	-8.05978	2.07039
1472	3-deoxy -D-manno-octulosonic -acid 8-phosphate synthase	4.1.2.16	(-1) ara5p[c] + (-1) h2o[c] + (-1) pep[c] <=> (1) kdo8p[c] + (1) pi[c]	Lipopolysaccharide Biosynthesis / Recycling	-63.7651	2.20831
1473	3-keto-L-gulonate 6-phosphate decarboxylase	unknown	(-1) 3dhgulnp[c] <=> (1) co2[c] + (1) xu5p-DASH-L[c]	Alternate Carbon Metabolism	-12.1089	2.25345
1474	Potassium ABC transporter (periplasm)	unknown	(-1) atp[c] + (-1) h2o[c] + (-1) k[p] <=> (1) adp[c] + (1) k[c] + (1) pi[c]	Inorganic Ion Transport and Metabolism	-29.4361	1.45954
1475	potassium transport in via proton symport (periplasm)	unknown	(-1) k[p] <=> (1) k[c]	Inorganic Ion Transport and Metabolism	0	0
1476	potassium transport out via proton antiport (periplasm)	unknown	(-1) k[c] <=> (1) k[p]	Inorganic Ion Transport and Metabolism	0	0
1477	potassium transport via diffusion (extracellular to periplasm)	unknown	(-1) k[e] <=> (1) k[p]	Transport, Outer Membrane Porin	0	0
1478	4-amino-4-deoxy-L-arabinotransferase (LPS lipid A modification, periplasmic face of membrane))	unknown	(-1) colipa[p] + (-1) uLa4n[p] <=> (1) acolipa[p] + (1) udcpp[p]	Lipopolysaccharide Biosynthesis / Recycling	24.6741	0
1479	b-galactosidase	3.2.1.23	(-1) h2o[c] + (-1) lcts[c] <=> (1) gal[c] + (1) glc-DASH-D[c]	Alternate Carbon Metabolism	-15.5078	2.55659
1480	b-galactosidase	3.2.1.108	(-1) h2o[p] + (-1) lcts[p] <=> (1) gal[p] + (1) glc-DASH-D[p]	Alternate Carbon Metabolism	-15.5078	2.55659
1481	L-alanyl-gamma-D-glutamyl-meso-diaminopimelate hydrolase	unknown	(-1) LalaDgluMdap[c] + (-1) h2o[c] <=> (1) 26dap-DASH-M[c] + (1) LalaDglu[c]	Murein Recycling	0.874354	2.35992
1482	D-Lactaldehyde:NAD+ 1-oxidoreductase	1.1.1.21	(-1) mthgxl[c] + (-1) nadh[c] <=> (1) lald-DASH-D[c] + (1) nad[c]	Methylglyoxal Metabolism	-14.5522	2.63196
1483	L-alanyl-gamma-L-glutamate peptidase	unknown	(-1) LalaLglu[c] + (-1) h2o[c] <=> (1) ala-DASH-L[c] + (1) glu-DASH-L[c]	Murein Recycling	-10.2408	3.01765
1484	lactaldehyde dehydrogenase	1.2.1.21	(-1) h2o[c] + (-1) lald-DASH-L[c] + (-1) nad[c] <=> (1) lac-DASH-L[c] + (1) nadh[c]	Alternate Carbon Metabolism	-47.3618	2.4566
1485	lacaldehyde reductase (R-propane-1,2-diol forming)	1.1.1.77	(-1) lald-DASH-D[c] + (-1) nadh[c] <=> (1) 12ppd-DASH-R[c] + (1) nad[c]	Methylglyoxal Metabolism	-28.495	2.07453
1486	lacaldehyde reductase (S-propane-1,2-diol forming)	1.1.1.77	(-1) lald-DASH-L[c] + (-1) nadh[c] <=> (1) 12ppd-DASH-S[c] + (1) nad[c]	Alternate Carbon Metabolism	-28.495	2.07453
1487	Lactose transport via proton aniport (periplasm)	unknown	(-1) lcts[c] <=> (1) lcts[p]	Transport, Inner Membrane	0	0
1488	Lactose transport via diffusion (extracellular to periplasm)	unknown	(-1) lcts[e] <=> (1) lcts[p]	Transport, Outer Membrane Porin	0	0
1489	Lactose transport via proton symport (periplasm)	unknown	(-1) lcts[p] <=> (1) lcts[c]	Transport, Inner Membrane	0	0
1490	D-lactate dehydrogenase	1.1.1.28	(-1) lac-DASH-D[c] + (-1) nad[c] <=> (1) nadh[c] + (1) pyr[c]	Pyruvate Metabolism	25.0719	1.16192
1491	D-lactate dehydrogenase	1.1.2.4	(-1) lac-DASH-D[c] + (-1) q8[c] <=> (1) pyr[c] + (1) q8h2[c]	Oxidative Phosphorylation	-55.7031	1.16192
1492	leucine transaminase (irreversible)	2.6.1.42	(-1) 4mop[c] + (-1) glu-DASH-L[c] <=> (1) akg[c] + (1) leu-DASH-L[c]	Valine, Leucine, and Isoleucine Metabolism	0.450467	1.9483
1493	Leucyl-tRNA synthetase	6.1.1.4	(-1) atp[c] + (-1) leu-DASH-L[c] + (-1) trnaleu[c] <=> (1) amp[c] + (1) leutrna[c] + (1) ppi[c]	tRNA Charging	-13.1426	4.04309
1494	L-leucine transport via ABC system (periplasm)	unknown	(-1) atp[c] + (-1) h2o[c] + (-1) leu-DASH-L[p] <=> (1) adp[c] + (1) leu-DASH-L[c] + (1) pi[c]	Transport, Inner Membrane	-29.4361	1.45954
1495	L-leucine reversible transport via proton symport (periplasm)	unknown	(-1) leu-DASH-L[p] <=> (1) leu-DASH-L[c]	Transport, Inner Membrane	0	0
1496	L-leucine transport via diffusion (extracellular to periplasm)	unknown	(-1) leu-DASH-L[e] <=> (1) leu-DASH-L[p]	Transport, Outer Membrane Porin	0	0
1497	lactoylglutathione lyase	4.4.1.5	(-1) gthrd[c] + (-1) mthgxl[c] <=> (1) lgt-DASH-S[c]	Methylglyoxal Metabolism	-23.463	3.6352
1498	lipid (cold) A transport via ABC system (periplasm)	unknown	(-1) atp[c] + (-1) h2o[c] + (-1) lipa-cold[c] <=> (1) adp[c] + (1) lipa-cold[p] + (1) pi[c]	Lipopolysaccharide Biosynthesis / Recycling	-29.4361	1.45954
1499	core oligosaccharide lipid A:hexadecanoate transferase (n-C16:0) (extracellular membrane)	unknown	(-1) colipa[e] + (-1) hdca[e] <=> (1) h2o[e] + (1) hacolipa[e]	Lipopolysaccharide Biosynthesis / Recycling	18.8422	7.2271
1500	Lipid A:hexadecanoate transferase (n-C16:0) (extracellular membrane)	unknown	(-1) hdca[e] + (-1) lipa[e] <=> (1) h2o[e] + (1) halipa[e]	Lipopolysaccharide Biosynthesis / Recycling	18.8418	7.2271
1501	lipid A transport via ABC system (periplasm)	unknown	(-1) atp[c] + (-1) h2o[c] + (-1) lipa[c] <=> (1) adp[c] + (1) lipa[p] + (1) pi[c]	Lipopolysaccharide Biosynthesis / Recycling	-29.4361	1.45954
1502	lipid A transport via vector (periplasm to extracellular)	unknown	(-1) lipa[p] <=> (1) lipa[e]	Lipopolysaccharide Biosynthesis / Recycling	0	0
1503	Lipid A disaccaride synthase	2.4.1.182	(-1) lipidX[c] + (-1) u23ga[c] <=> (1) lipidAds[c] + (1) udp[c]	Lipopolysaccharide Biosynthesis / Recycling	-21.9164	2.33123
1504	Lysophospholipase L1 (2-acylglycerophosphotidate, n-C12:0) (periplasm)	3.1.1.5	(-1) 1ddecg3p[p] + (-1) h2o[p] <=> (1) ddca[p] + (1) glyc3p[p]	Glycerophospholipid Metabolism	-23.7471	2.72305
1505	Lysophospholipase L1 (2-acylglycerophosphotidate, n-C14:0) (periplasm)	3.1.1.5	(-1) 1tdecg3p[p] + (-1) h2o[p] <=> (1) glyc3p[p] + (1) ttdca[p]	Glycerophospholipid Metabolism	-23.7471	2.72305
1506	Lysophospholipase L1 (2-acylglycerophosphotidate, n-C14:1) (periplasm)	3.1.1.5	(-1) 1tdec7eg3p[p] + (-1) h2o[p] <=> (1) glyc3p[p] + (1) ttdcea[p]	Glycerophospholipid Metabolism	-14.6611	3.09179
1507	Lysophospholipase L1 (2-acylglycerophosphotidate, n-C16:0) (periplasm)	3.1.1.5	(-1) 1hdecg3p[p] + (-1) h2o[p] <=> (1) glyc3p[p] + (1) hdca[p]	Glycerophospholipid Metabolism	-16.5451	7.43431
1508	Lysophospholipase L1 (2-acylglycerophosphotidate, n-C16:1) (periplasm)	3.1.1.5	(-1) 1hdec9eg3p[p] + (-1) h2o[p] <=> (1) glyc3p[p] + (1) hdcea[p]	Glycerophospholipid Metabolism	-23.7483	2.72305
1509	Lysophospholipase L1 (2-acylglycerophosphotidate, n-C18:0) (periplasm)	3.1.1.5	(-1) 1odecg3p[p] + (-1) h2o[p] <=> (1) glyc3p[p] + (1) ocdca[p]	Glycerophospholipid Metabolism	-23.7471	2.72305
1510	Lysophospholipase L1 (2-acylglycerophosphotidate, n-C18:1) (periplasm)	3.1.1.5	(-1) 1odec11eg3p[p] + (-1) h2o[p] <=> (1) glyc3p[p] + (1) ocdcea[p]	Glycerophospholipid Metabolism	-23.7483	2.72305
1511	Lysophospholipase L1 (2-acylglycerophosphoethanolamine, n-C12:0) (periplasm)	3.1.1.5	(-1) 1agpe120[p] + (-1) h2o[p] <=> (1) ddca[p] + (1) g3pe[p]	Glycerophospholipid Metabolism	-20.4773	2.3042
1512	Lysophospholipase L1 (2-acylglycerophosphoethanolamine, n-C14:0) (periplasm)	3.1.1.5	(-1) 1agpe140[p] + (-1) h2o[p] <=> (1) g3pe[p] + (1) ttdca[p]	Glycerophospholipid Metabolism	-20.4768	2.3042
1513	Lysophospholipase L1 (2-acylglycerophosphoethanolamine, n-C14:1) (periplasm)	3.1.1.5	(-1) 1agpe141[p] + (-1) h2o[p] <=> (1) g3pe[p] + (1) ttdcea[p]	Glycerophospholipid Metabolism	-20.4768	2.3042
1514	Lysophospholipase L1 (2-acylglycerophosphoethanolamine, n-C16:0) (periplasm)	3.1.1.5	(-1) 1agpe160[p] + (-1) h2o[p] <=> (1) g3pe[p] + (1) hdca[p]	Glycerophospholipid Metabolism	-13.2753	7.22366
1515	Lysophospholipase L1 (2-acylglycerophosphoethanolamine, n-C16:1) (periplasm)	3.1.1.5	(-1) 1agpe161[p] + (-1) h2o[p] <=> (1) g3pe[p] + (1) hdcea[p]	Glycerophospholipid Metabolism	-20.4785	2.3042
1516	Lysophospholipase L1 (2-acylglycerophosphoethanolamine, n-C18:0) (periplasm)	3.1.1.5	(-1) 1agpe180[p] + (-1) h2o[p] <=> (1) g3pe[p] + (1) ocdca[p]	Glycerophospholipid Metabolism	-20.4773	2.3042
1517	Lysophospholipase L1 (2-acylglycerophosphoethanolamine, n-C18:1) (periplasm)	3.1.1.5	(-1) 1agpe181[p] + (-1) h2o[p] <=> (1) g3pe[p] + (1) ocdcea[p]	Glycerophospholipid Metabolism	-20.478	2.3042
1518	Lysophospholipase L1 (2-acylglycerophosphoglycerol, n-C12:0) (periplasm)	3.1.1.5	(-1) 1agpg120[p] + (-1) h2o[p] <=> (1) ddca[p] + (1) g3pg[p]	Glycerophospholipid Metabolism	-20.4768	2.3042
1519	Lysophospholipase L1 (2-acylglycerophosphoglycerol, n-C14:0) (periplasm)	3.1.1.5	(-1) 1agpg140[p] + (-1) h2o[p] <=> (1) g3pg[p] + (1) ttdca[p]	Glycerophospholipid Metabolism	-20.4768	2.3042
1520	Lysophospholipase L1 (2-acylglycerophosphoglycerol, n-C14:1) (periplasm)	3.1.1.5	(-1) 1agpg141[p] + (-1) h2o[p] <=> (1) g3pg[p] + (1) ttdcea[p]	Glycerophospholipid Metabolism	-20.4768	2.3042
1521	Lysophospholipase L1 (2-acylglycerophosphoglycerol, n-C16:0) (periplasm)	3.1.1.5	(-1) 1agpg160[p] + (-1) h2o[p] <=> (1) g3pg[p] + (1) hdca[p]	Glycerophospholipid Metabolism	-13.2753	7.22366
1522	Lysophospholipase L1 (2-acylglycerophosphoglycerol, n-C16:1) (periplasm)	3.1.1.5	(-1) 1agpg161[p] + (-1) h2o[p] <=> (1) g3pg[p] + (1) hdcea[p]	Glycerophospholipid Metabolism	-20.478	2.3042
1523	Lysophospholipase L1 (2-acylglycerophosphoglycerol, n-C18:0) (periplasm)	3.1.1.5	(-1) 1agpg180[p] + (-1) h2o[p] <=> (1) g3pg[p] + (1) ocdca[p]	Glycerophospholipid Metabolism	-20.4768	2.3042
1524	Lysophospholipase L1 (2-acylglycerophosphoglycerol, n-C18:1) (periplasm)	3.1.1.5	(-1) 1agpg181[p] + (-1) h2o[p] <=> (1) g3pg[p] + (1) ocdcea[p]	Glycerophospholipid Metabolism	-20.478	2.3042
1525	Lysophospholipase L2 (2-acylglycerophosphotidate, n-C12:0)	3.1.1.5	(-1) 2ddecg3p[c] + (-1) h2o[c] <=> (1) ddca[c] + (1) glyc3p[c]	Glycerophospholipid Metabolism	-23.7471	2.72305
1526	Lysophospholipase L2 (2-acylglycerophosphotidate, n-C14:0)	3.1.1.5	(-1) 2tdecg3p[c] + (-1) h2o[c] <=> (1) glyc3p[c] + (1) ttdca[c]	Glycerophospholipid Metabolism	-23.7471	2.72305
1527	Lysophospholipase L2 (2-acylglycerophosphotidate, n-C14:1)	3.1.1.5	(-1) 2tdec7eg3p[c] + (-1) h2o[c] <=> (1) glyc3p[c] + (1) ttdcea[c]	Glycerophospholipid Metabolism	-14.6611	3.09179
1528	Lysophospholipase L2 (2-acylglycerophosphotidate, n-C16:0)	3.1.1.5	(-1) 2hdecg3p[c] + (-1) h2o[c] <=> (1) glyc3p[c] + (1) hdca[c]	Glycerophospholipid Metabolism	-16.5451	7.43431
1529	Lysophospholipase L2 (2-acylglycerophosphotidate, n-C16:1)	3.1.1.5	(-1) 2hdec9eg3p[c] + (-1) h2o[c] <=> (1) glyc3p[c] + (1) hdcea[c]	Glycerophospholipid Metabolism	-23.7483	2.72305
1530	Lysophospholipase L2 (2-acylglycerophosphotidate, n-C18:0)	3.1.1.5	(-1) 2odecg3p[c] + (-1) h2o[c] <=> (1) glyc3p[c] + (1) ocdca[c]	Glycerophospholipid Metabolism	-23.7471	2.72305
1531	Lysophospholipase L2 (2-acylglycerophosphotidate, n-C18:1)	3.1.1.5	(-1) 2odec11eg3p[c] + (-1) h2o[c] <=> (1) glyc3p[c] + (1) ocdcea[c]	Glycerophospholipid Metabolism	-23.7483	2.72305
1532	Lysophospholipase L2 (acyltransferase, 2-acyl-glycerophosphoethanolamine, n-C12:0)	unknown	(-1) 2agpe120[c] + (-1) pg120[c] <=> (1) apg120[c] + (1) g3pe[c]	Glycerophospholipid Metabolism	6.10016e-08	0
1533	Lysophospholipase L2 (acyltransferase, 2-acyl-glycerophosphoethanolamine, n-C14:0)	unknown	(-1) 2agpe140[c] + (-1) pg140[c] <=> (1) apg140[c] + (1) g3pe[c]	Glycerophospholipid Metabolism	6.10016e-08	0
1534	Lysophospholipase L2 (acyltransferase, 2-acyl-glycerophosphoethanolamine, n-C14:1)	unknown	(-1) 2agpe141[c] + (-1) pg141[c] <=> (1) apg141[c] + (1) g3pe[c]	Glycerophospholipid Metabolism	6.10016e-08	0
1535	Lysophospholipase L2 (acyltransferase, 2-acyl-glycerophosphoethanolamine, n-C16:0)	unknown	(-1) 2agpe160[c] + (-1) pg160[c] <=> (1) apg160[c] + (1) g3pe[c]	Glycerophospholipid Metabolism	6.10016e-08	0
1536	Lysophospholipase L2 (acyltransferase, 2-acyl-glycerophosphoethanolamine, n-C16:1)	unknown	(-1) 2agpe161[c] + (-1) pg161[c] <=> (1) apg161[c] + (1) g3pe[c]	Glycerophospholipid Metabolism	-0.000418339	0
1537	Lysophospholipase L2 (acyltransferase, 2-acyl-glycerophosphoethanolamine, n-C18:0)	unknown	(-1) 2agpe180[c] + (-1) pg180[c] <=> (1) apg180[c] + (1) g3pe[c]	Glycerophospholipid Metabolism	6.10016e-08	0
1538	Lysophospholipase L2 (acyltransferase, 2-acyl-glycerophosphoethanolamine, n-C18:1)	unknown	(-1) 2agpe181[c] + (-1) pg181[c] <=> (1) apg181[c] + (1) g3pe[c]	Glycerophospholipid Metabolism	6.10016e-08	0
1539	Lysophospholipase L2 (acyltransferase, 2-acyl-glycerophosphoglycerol, n-C12:0)	unknown	(-1) 2agpg120[c] + (-1) pg120[c] <=> (1) apg120[c] + (1) g3pg[c]	Glycerophospholipid Metabolism	0.000418399	0
1540	Lysophospholipase L2 (acyltransferase, 2-acyl-glycerophosphoglycerol, n-C14:0)	unknown	(-1) 2agpg140[c] + (-1) pg140[c] <=> (1) apg140[c] + (1) g3pg[c]	Glycerophospholipid Metabolism	-6.8394e-10	0
1541	Lysophospholipase L2 (acyltransferase, 2-acyl-glycerophosphoglycerol, n-C14:1)	unknown	(-1) 2agpg141[c] + (-1) pg141[c] <=> (1) apg141[c] + (1) g3pg[c]	Glycerophospholipid Metabolism	0.000418399	0
1542	Lysophospholipase L2 (acyltransferase, 2-acyl-glycerophosphoglycerol, n-C16:0)	unknown	(-1) 2agpg160[c] + (-1) pg160[c] <=> (1) apg160[c] + (1) g3pg[c]	Glycerophospholipid Metabolism	-6.98492e-10	0
1543	Lysophospholipase L2 (acyltransferase, 2-acyl-glycerophosphoglycerol, n-C16:1)	unknown	(-1) 2agpg161[c] + (-1) pg161[c] <=> (1) apg161[c] + (1) g3pg[c]	Glycerophospholipid Metabolism	-6.8394e-10	0
1544	Lysophospholipase L2 (acyltransferase, 2-acyl-glycerophosphoglycerol, n-C18:0)	unknown	(-1) 2agpg180[c] + (-1) pg180[c] <=> (1) apg180[c] + (1) g3pg[c]	Glycerophospholipid Metabolism	0.000418399	0
1545	Lysophospholipase L2 (acyltransferase, 2-acyl-glycerophosphoglycerol, n-C18:1)	unknown	(-1) 2agpg181[c] + (-1) pg181[c] <=> (1) apg181[c] + (1) g3pg[c]	Glycerophospholipid Metabolism	-6.98492e-10	0
1546	Lysophospholipase L2 (2-acylglycerophosphoethanolamine, n-C12:0)	3.1.1.5	(-1) 2agpe120[c] + (-1) h2o[c] <=> (1) ddca[c] + (1) g3pe[c]	Glycerophospholipid Metabolism	-20.4773	2.3042
1547	Lysophospholipase L2 (2-acylglycerophosphoethanolamine, n-C14:0)	3.1.1.5	(-1) 2agpe140[c] + (-1) h2o[c] <=> (1) g3pe[c] + (1) ttdca[c]	Glycerophospholipid Metabolism	-20.4768	2.3042
1548	Lysophospholipase L2 (2-acylglycerophosphoethanolamine, n-C14:1)	3.1.1.5	(-1) 2agpe141[c] + (-1) h2o[c] <=> (1) g3pe[c] + (1) ttdcea[c]	Glycerophospholipid Metabolism	-11.3913	2.76868
1549	Lysophospholipase L2 (2-acylglycerophosphoethanolamine, n-C16:0)	3.1.1.5	(-1) 2agpe160[c] + (-1) h2o[c] <=> (1) g3pe[c] + (1) hdca[c]	Glycerophospholipid Metabolism	-13.2753	7.22366
1550	Lysophospholipase L2 (2-acylglycerophosphoethanolamine, n-C16:1)	3.1.1.5	(-1) 2agpe161[c] + (-1) h2o[c] <=> (1) g3pe[c] + (1) hdcea[c]	Glycerophospholipid Metabolism	-20.4785	2.3042
1551	Lysophospholipase L2 (2-acylglycerophosphoethanolamine, n-C18:0)	3.1.1.5	(-1) 2agpe180[c] + (-1) h2o[c] <=> (1) g3pe[c] + (1) ocdca[c]	Glycerophospholipid Metabolism	-20.4773	2.3042
1552	Lysophospholipase L2 (2-acylglycerophosphoethanolamine, n-C18:1)	3.1.1.5	(-1) 2agpe181[c] + (-1) h2o[c] <=> (1) g3pe[c] + (1) ocdcea[c]	Glycerophospholipid Metabolism	-20.478	2.3042
1553	Lysophospholipase L2 (2-acylglycerophosphoglycerol, n-C12:0)	3.1.1.5	(-1) 2agpg120[c] + (-1) h2o[c] <=> (1) ddca[c] + (1) g3pg[c]	Glycerophospholipid Metabolism	-20.4768	2.3042
1554	Lysophospholipase L2 (2-acylglycerophosphoglycerol, n-C14:0)	3.1.1.5	(-1) 2agpg140[c] + (-1) h2o[c] <=> (1) g3pg[c] + (1) ttdca[c]	Glycerophospholipid Metabolism	-20.4768	2.3042
1555	Lysophospholipase L2 (2-acylglycerophosphoglycerol, n-C14:1)	3.1.1.5	(-1) 2agpg141[c] + (-1) h2o[c] <=> (1) g3pg[c] + (1) ttdcea[c]	Glycerophospholipid Metabolism	-11.3909	2.76868
1556	Lysophospholipase L2 (2-acylglycerophosphoglycerol, n-C16:0)	3.1.1.5	(-1) 2agpg160[c] + (-1) h2o[c] <=> (1) g3pg[c] + (1) hdca[c]	Glycerophospholipid Metabolism	-13.2753	7.22366
1557	Lysophospholipase L2 (2-acylglycerophosphoglycerol, n-C16:1)	3.1.1.5	(-1) 2agpg161[c] + (-1) h2o[c] <=> (1) g3pg[c] + (1) hdcea[c]	Glycerophospholipid Metabolism	-20.478	2.3042
1558	Lysophospholipase L2 (2-acylglycerophosphoglycerol, n-C18:0)	3.1.1.5	(-1) 2agpg180[c] + (-1) h2o[c] <=> (1) g3pg[c] + (1) ocdca[c]	Glycerophospholipid Metabolism	-20.4768	2.3042
1559	Lysophospholipase L2 (2-acylglycerophosphoglycerol, n-C18:1)	3.1.1.5	(-1) 2agpg181[c] + (-1) h2o[c] <=> (1) g3pg[c] + (1) ocdcea[c]	Glycerophospholipid Metabolism	-20.478	2.3042
1560	L-serine dehydrogenase	unknown	(-1) nadp[c] + (-1) ser-DASH-L[c] <=> (1) 2amsa[c] + (1) nadph[c]	Glycine and Serine Metabolism	21.4918	1.78025
1561	lysine decarboxylase	4.1.1.18	(-1) lys-DASH-L[c] <=> (1) 15dap[c] + (1) co2[c]	Threonine and Lysine Metabolism	-32.5254	2.21367
1562	Lysyl-tRNA synthetase	6.1.1.6	(-1) atp[c] + (-1) lys-DASH-L[c] + (-1) trnalys[c] <=> (1) amp[c] + (1) lystrna[c] + (1) ppi[c]	tRNA Charging	-14.1481	2.98084
1563	L-lysine transport via ABC system (periplasm)	unknown	(-1) atp[c] + (-1) h2o[c] + (-1) lys-DASH-L[p] <=> (1) adp[c] + (1) lys-DASH-L[c] + (1) pi[c]	Transport, Inner Membrane	-29.4361	1.45954
1564	L-lysine transport in via proton symport (periplasm)	unknown	(-1) lys-DASH-L[p] <=> (1) lys-DASH-L[c]	Transport, Inner Membrane	0	0
1565	L-lysine transport out via proton antiport (cytoplasm to periplasm)	unknown	(-1) lys-DASH-L[c] <=> (1) lys-DASH-L[p]	Transport, Inner Membrane	0	0
1566	L-lysine transport via diffusion (extracellular to periplasm)	unknown	(-1) lys-DASH-L[e] <=> (1) lys-DASH-L[p]	Transport, Outer Membrane Porin	0	0
1567	Lyxose isomerase	unknown	(-1) lyx-DASH-L[c] <=> (1) xylu-DASH-L[c]	Alternate Carbon Metabolism	11.5617	3.31163
1568	L-Lyxose transport via proton symport (periplasm)	unknown	(-1) lyx-DASH-L[p] <=> (1) lyx-DASH-L[c]	Transport, Inner Membrane	0	0
1569	L-Lyxose transport via diffusion (extracellular to periplasm)	unknown	(-1) lyx-DASH-L[e] <=> (1) lyx-DASH-L[p]	Transport, Outer Membrane Porin	0	0
1570	L-Lactate dehydrogenase (ubiquinone)	1.1.2.3	(-1) lac-DASH-L[c] + (-1) q8[c] <=> (1) pyr[c] + (1) q8h2[c]	Oxidative Phosphorylation	-55.7031	1.16192
1571	L-Lactate dehydrogenase (menaquinone)	1.1.2.3	(-1) lac-DASH-L[c] + (-1) mqn8[c] <=> (1) mql8[c] + (1) pyr[c]	Oxidative Phosphorylation	-55.7031	1.16192
1572	L-lactate reversible transport via proton symport (periplasm)	unknown	(-1) lac-DASH-L[p] <=> (1) lac-DASH-L[c]	Transport, Inner Membrane	0	0
1573	L-lactate transport via diffusion (extracellular to periplasm)	unknown	(-1) lac-DASH-L[e] <=> (1) lac-DASH-L[p]	Transport, Outer Membrane Porin	0	0
1574	mannitol-1-phosphate 5-dehydrogenase	1.1.1.17	(-1) mnl1p[c] + (-1) nad[c] <=> (1) f6p[c] + (1) nadh[c]	Alternate Carbon Metabolism	7.56691	1.91566
1575	Malonyl-ACP decarboxylase	unknown	(-1) malACP[c] <=> (1) acACP[c] + (1) co2[c]	Membrane Lipid Metabolism	-29.9334	1.66337
1576	malate decarboxylating oxidoreductase (decarboxylating)	1.1.1.83	(-1) mal-DASH-D[c] + (-1) nad[c] <=> (1) co2[c] + (1) nadh[c] + (1) pyr[c]	Alternate Carbon Metabolism	6.68405	1.94858
1577	D-Malate transport via proton symport (2 H) (periplasm)	unknown	(-1) mal-DASH-D[p] <=> (1) mal-DASH-D[c]	Transport, Inner Membrane	0	0
1578	D-Malate transport via diffusion (extracellular to periplasm)	unknown	(-1) mal-DASH-D[e] <=> (1) mal-DASH-D[p]	Transport, Outer Membrane Porin	0	0
1579	malate synthase	4.1.3.2	(-1) accoa[c] + (-1) glx[c] + (-1) h2o[c] <=> (1) coa[c] + (1) mal-DASH-L[c]	Anaplerotic Reactions	-45.9229	2.33403
1580	maltose O-acetyltransferase	2.3.1.79	(-1) accoa[c] + (-1) malt[c] <=> (1) acmalt[c] + (1) coa[c]	Alternate Carbon Metabolism	2.78529	4.26986
1581	maltohexaose transport via ABC system (periplasm)	unknown	(-1) atp[c] + (-1) h2o[c] + (-1) malthx[p] <=> (1) adp[c] + (1) malthx[c] + (1) pi[c]	Transport, Inner Membrane	-29.4361	1.45954
1582	maltohexaose transport via diffusion (extracellular to periplasm) irreversible	unknown	(-1) malthx[e] <=> (1) malthx[p]	Transport, Outer Membrane	0	0
1583	maltopentaose transport via ABC system (periplasm)	unknown	(-1) atp[c] + (-1) h2o[c] + (-1) maltpt[p] <=> (1) adp[c] + (1) maltpt[c] + (1) pi[c]	Transport, Inner Membrane	-29.4361	1.45954
1584	maltopentaoseMaltotriose transport via diffusion (extracellular to periplasm) irreversible	unknown	(-1) maltpt[e] <=> (1) maltpt[p]	Transport, Outer Membrane	0	0
1585	Maltotriose transport via ABC system (periplasm)	unknown	(-1) atp[c] + (-1) h2o[c] + (-1) malttr[p] <=> (1) adp[c] + (1) malttr[c] + (1) pi[c]	Transport, Inner Membrane	-29.4361	1.45954
1586	Maltotriose transport via diffusion (extracellular to periplasm) irreversible	unknown	(-1) malttr[e] <=> (1) malttr[p]	Transport, Outer Membrane	0	0
1587	maltotetraose transport via ABC system (periplasm)	unknown	(-1) atp[c] + (-1) h2o[c] + (-1) maltttr[p] <=> (1) adp[c] + (1) maltttr[c] + (1) pi[c]	Transport, Inner Membrane	-29.4361	1.45954
1588	maltotetraoseMaltotriose transport via diffusion (extracellular to periplasm) irreversible	unknown	(-1) maltttr[e] <=> (1) maltttr[p]	Transport, Outer Membrane	0	0
1589	maltose transport via ABC system (periplasm)	unknown	(-1) atp[c] + (-1) h2o[c] + (-1) malt[p] <=> (1) adp[c] + (1) malt[c] + (1) pi[c]	Transport, Inner Membrane	-29.4361	1.45954
1590	maltose transport via PEP:Pyr PTS (periplasm)	unknown	(-1) malt[p] + (-1) pep[c] <=> (1) malt6p[c] + (1) pyr[c]	Transport, Inner Membrane	-39.5621	3.52529
1591	maltoseMaltotriose transport via diffusion (extracellular to periplasm) irreversible	unknown	(-1) malt[e] <=> (1) malt[p]	Transport, Outer Membrane	0	0
1592	Malate transport via proton symport (2 H) (periplasm)	unknown	(-1) mal-DASH-L[p] <=> (1) mal-DASH-L[c]	Transport, Inner Membrane	0	0
1593	Malate transport via proton symport (3 H) (periplasm)	unknown	(-1) mal-DASH-L[p] <=> (1) mal-DASH-L[c]	Transport, Inner Membrane	0	0
1594	Malate transport via diffusion (extracellular to periplasm)	unknown	(-1) mal-DASH-L[e] <=> (1) mal-DASH-L[p]	Transport, Outer Membrane Porin	0	0
1595	mannose-1-phosphate guanylyltransferase (GDP)	2.7.7.22	(-1) gdp[c] + (-1) man1p[c] <=> (1) gdpmann[c] + (1) pi[c]	Cell Envelope Biosynthesis	1.61464	4.78441
1596	mannose-6-phosphate isomerase	5.3.1.8	(-1) man6p[c] <=> (1) f6p[c]	Alternate Carbon Metabolism	1.89553	0.583943
1597	Mannose-6-phosphate transport via phosphate antiport (periplasm)	unknown	(-1) man6p[p] + (-2) pi[c] <=> (1) man6p[c] + (2) pi[p]	Transport, Inner Membrane	0	0
1598	Mannose 6-phosphate transport via diffusion (extracellular to periplasm)	unknown	(-1) man6p[e] <=> (1) man6p[p]	Transport, Outer Membrane Porin	0	0
1599	Mannonate oxidoreductase	1.1.1.57	(-1) mana[c] + (-1) nad[c] <=> (1) fruur[c] + (1) nadh[c]	Alternate Carbon Metabolism	21.7009	4.14258
1600	2-O-alpha-mannosyl-D-glycerate transport via PEP:Pyr PTS (periplasm)	unknown	(-1) manglyc[p] + (-1) pep[c] <=> (1) man6pglyc[c] + (1) pyr[c]	Transport, Inner Membrane	-45.9517	0.800133
1601	2-O-alpha-mannosyl-D-glycerate transport via diffusion (extracellular to periplasm)	unknown	(-1) manglyc[e] <=> (1) manglyc[p]	Transport, Outer Membrane Porin	0	0
1602	2-O-alpha-mannosyl-6-phosphate-D-glycerate hydrolase	unknown	(-1) h2o[c] + (-1) man6pglyc[c] <=> (1) glyc-DASH-R[c] + (1) man6p[c]	Alternate Carbon Metabolism	-12.3557	2.55615
1603	D-mannose transport via PEP:Pyr PTS (periplasm)	unknown	(-1) man[p] + (-1) pep[c] <=> (1) man6p[c] + (1) pyr[c]	Transport, Inner Membrane	-42.7682	0.76927
1604	D-mannose transport via diffusion (extracellular to periplasm)	unknown	(-1) man[e] <=> (1) man[p]	Transport, Outer Membrane Porin	0	0
1605	2-methylcitrate dehydratase	4.2.1.79	(-1) 2mcit[c] <=> (1) 2mcacn[c] + (1) h2o[c]	Alternate Carbon Metabolism	1.07051	2.99635
1606	methylisocitrate lyase	4.1.3.30	(-1) micit[c] <=> (1) pyr[c] + (1) succ[c]	Alternate Carbon Metabolism	4.93811	3.22628
1607	2-methylcitrate synthase	4.1.3.31	(-1) h2o[c] + (-1) oaa[c] + (-1) ppcoa[c] <=> (1) 2mcit[c] + (1) coa[c]	Alternate Carbon Metabolism	-37.9211	3.92479
1608	Malonyl-CoA-ACP transacylase	2.3.1.39	(-1) ACP[c] + (-1) malcoa[c] <=> (1) coa[c] + (1) malACP[c]	Membrane Lipid Metabolism	7.77647	1.49722
1609	3-mercaptopyruvate sulfurtransferase	2.8.1.2	(-1) cyan[c] + (-1) mercppyr[c] <=> (1) pyr[c] + (1) tcynt[c]	Cysteine Metabolism	-118.412	3.94747
1610	murein crosslinking transpeptidase 1A:(A2pm->D-ala) (periplasm)	unknown	(-1) murein5p5p[p] <=> (1) ala-DASH-D[p] + (1) murein5px4p[p]	Murein Biosynthesis	0	1000000
1611	murein crosslinking transpeptidase 1B:(A2pm->A2pm) (periplasm)	unknown	(-1) murein5p5p[p] <=> (1) alaala[p] + (1) murein5px3p[p]	Murein Biosynthesis	0	1000000
1612	murein crosslinking transpeptidase 1A:(A2pm->D-ala) (periplasm)	unknown	(-1) murein5p5p5p[p] <=> (2) ala-DASH-D[p] + (1) murein5px4px4p[p]	Murein Biosynthesis	0	1000000
1613	murein D,D-carboxypeptidase (murein5px4p) (periplasm)	3.4.16.4	(-1) h2o[p] + (-1) murein5px4p[p] <=> (1) ala-DASH-D[p] + (1) murein4px4p[p]	Murein Biosynthesis	0	1000000
1614	murein D,D-carboxypeptidase (murein5px4px4p) (periplasm)	3.4.16.4	(-1) h2o[p] + (-1) murein5px4px4p[p] <=> (1) ala-DASH-D[p] + (1) murein4px4px4p[p]	Murein Biosynthesis	0	1000000
1615	murein D,D-carboxypeptidase (murein5p5p) (periplasm)	3.4.16.4	(-1) h2o[p] + (-1) murein5p5p[p] <=> (1) ala-DASH-D[p] + (1) murein5p4p[p]	Murein Biosynthesis	-1.25523	2.00323
1616	murein D,D-carboxypeptidase (murein5p4p) (periplasm)	3.4.16.4	(-1) h2o[p] + (-1) murein5p4p[p] <=> (1) ala-DASH-D[p] + (1) murein4p4p[p]	Murein Biosynthesis	0	1000000
1617	murein D,D-carboxypeptidase (murein5p3p) (periplasm)	3.4.16.4	(-1) h2o[p] + (-1) murein5p3p[p] <=> (1) ala-DASH-D[p] + (1) murein4p3p[p]	Murein Biosynthesis	-1.25563	2.00323
1618	murein D,D-endopeptidase (murein4px4p) (periplasm)	unknown	(-1) h2o[p] + (-1) murein4px4p[p] <=> (1) murein4p4p[p]	Murein Recycling	0	1000000
1619	murein D,D-endopeptidase (murein3px4p) (periplasm)	unknown	(-1) h2o[p] + (-1) murein3px4p[p] <=> (1) murein4p3p[p]	Murein Recycling	0	1000000
1620	murein D,D-endopeptidase (murein5px4p) (periplasm)	unknown	(-1) h2o[p] + (-1) murein5px4p[p] <=> (1) murein5p4p[p]	Murein Recycling	0	1000000
1621	murein D,D-endopeptidase (murein4px4px4p) (periplasm)	unknown	(-1) h2o[p] + (-1) murein4px4px4p[p] <=> (1) murein4px4p4p[p]	Murein Recycling	0	1000000
1622	malate dehydrogenase	1.1.1.37	(-1) mal-DASH-L[c] + (-1) nad[c] <=> (1) nadh[c] + (1) oaa[c]	Citric Acid Cycle	28.2795	1.08271
1623	Malate dehydrogenase (ubiquinone 8 as acceptor)	1.1.99.16	(-1) mal-DASH-L[c] + (-1) q8[c] <=> (1) oaa[c] + (1) q8h2[c]	Citric Acid Cycle	-52.4955	1.08271
1624	Malate dehydrogenase (menaquinone 8 as acceptor)	1.1.99.16	(-1) mal-DASH-L[c] + (-1) mqn8[c] <=> (1) mql8[c] + (1) oaa[c]	Citric Acid Cycle	-52.4955	1.08271
1625	5-Methylthio-5-deoxy-D-ribulose 1-phosphate dehydratase	unknown	(-1) 5mdru1p[c] <=> (1) dkmpp[c] + (1) h2o[c]	Arginine and Proline Metabolism	-34.6351	1.20134
1626	malic enzyme (NAD)	1.1.1.38	(-1) mal-DASH-L[c] + (-1) nad[c] <=> (1) co2[c] + (1) nadh[c] + (1) pyr[c]	Anaplerotic Reactions	6.68405	1.94858
1627	malic enzyme (NADP)	1.1.1.40	(-1) mal-DASH-L[c] + (-1) nadp[c] <=> (1) co2[c] + (1) nadph[c] + (1) pyr[c]	Anaplerotic Reactions	4.67505	1.94858
1628	2C-methyl-D-erythritol 2,4 cyclodiphosphate dehydratase	unknown	(-1) 2mecdp[c] + (-1) nadh[c] <=> (1) h2mb4p[c] + (1) h2o[c] + (1) nad[c]	Cofactor and Prosthetic Group Biosynthesis	0	1000000
1629	2-C-methyl-D-erythritol 2,4-cyclodiphosphate synthase	unknown	(-1) 2p4c2me[c] <=> (1) 2mecdp[c] + (1) cmp[c]	Cofactor and Prosthetic Group Biosynthesis	0	1000000
1630	melibiose transport in via symport (periplasm)	unknown	(-1) melib[p] <=> (1) melib[c]	Transport, Inner Membrane	0	0
1631	melibiose transport in via antiport (periplasm)	unknown	(-1) melib[c] <=> (1) melib[p]	Transport, Inner Membrane	0	0
1632	melibiose transport via diffusion (extracellular to periplasm)	unknown	(-1) melib[e] <=> (1) melib[p]	Transport, Outer Membrane Porin	0	0
1633	2-C-methyl-D-erythritol 4-phosphate cytidylyltransferase	unknown	(-1) 2me4p[c] + (-1) ctp[c] <=> (1) 4c2me[c] + (1) ppi[c]	Cofactor and Prosthetic Group Biosynthesis	1.00599	1.76291
1634	methionine adenosyltransferase	2.5.1.6	(-1) atp[c] + (-1) h2o[c] + (-1) met-DASH-L[c] <=> (1) amet[c] + (1) pi[c] + (1) ppi[c]	Methionine Metabolism	0	1000000
1635	D-methionine transport via ABC system (periplasm)	unknown	(-1) atp[c] + (-1) h2o[c] + (-1) met-DASH-D[p] <=> (1) adp[c] + (1) met-DASH-D[c] + (1) pi[c]	Transport, Inner Membrane	-29.4361	1.45954
1636	D-methionine transport via diffusion (extracellular to periplasm)	unknown	(-1) met-DASH-D[e] <=> (1) met-DASH-D[p]	Transport, Outer Membrane Porin	0	0
1637	methionine oxidation (spontaneous)	unknown	(-1) h2o2[c] + (-1) met-DASH-L[c] <=> (1) h2o[c] + (1) metsox-DASH-S-DASH-L[c]	Methionine Metabolism	0	1000000
1638	methionine oxidation 2 (spontaneous)	unknown	(-1) h2o2[c] + (-1) met-DASH-L[c] <=> (1) h2o[c] + (1) metsox-DASH-R-DASH-L[c]	Methionine Metabolism	0	1000000
1639	methionine synthase	2.1.1.13	(-1) 5mthf[c] + (-1) hcys-DASH-L[c] <=> (1) met-DASH-L[c] + (1) thf[c]	Methionine Metabolism	-17.4932	6.29435
1640	L-methionine S-oxide transport via ABC system (periplasm)	unknown	(-1) atp[c] + (-1) h2o[c] + (-1) metsox-DASH-S-DASH-L[p] <=> (1) adp[c] + (1) metsox-DASH-S-DASH-L[c] + (1) pi[c]	Transport, Inner Membrane	-29.4361	1.45954
1641	L-methionine S-oxide diffusion (extracellular)	unknown	(-1) metsox-DASH-S-DASH-L[e] <=> (1) metsox-DASH-S-DASH-L[p]	Transport, Outer Membrane Porin	0	0
1642	L-methionine R-oxide transport via ABC system (periplasm)	unknown	(-1) atp[c] + (-1) h2o[c] + (-1) metsox-DASH-R-DASH-L[p] <=> (1) adp[c] + (1) metsox-DASH-R-DASH-L[c] + (1) pi[c]	Transport, Inner Membrane	-29.4361	1.45954
1643	L-methionine R-oxide diffusion (extracellular)	unknown	(-1) metsox-DASH-R-DASH-L[e] <=> (1) metsox-DASH-R-DASH-L[p]	Transport, Outer Membrane Porin	0	0
1644	L-methionine-S-oxide reductase	1.8.4.5	(-1) metsox-DASH-S-DASH-L[c] + (-1) trdrd[c] <=> (1) h2o[c] + (1) met-DASH-L[c] + (1) trdox[c]	Methionine Metabolism	0	1000000
1645	L-methionine-R-sulfoxide reductase	unknown	(-1) metsox-DASH-R-DASH-L[c] + (-1) trdrd[c] <=> (1) h2o[c] + (1) met-DASH-L[c] + (1) trdox[c]	Methionine Metabolism	0	1000000
1646	Methionyl-tRNA synthetase	6.1.1.10	(-1) atp[c] + (-1) met-DASH-L[c] + (-1) trnamet[c] <=> (1) amp[c] + (1) mettrna[c] + (1) ppi[c]	tRNA Charging	-11.7461	2.96791
1647	L-methionine transport via ABC system (periplasm)	unknown	(-1) atp[c] + (-1) h2o[c] + (-1) met-DASH-L[p] <=> (1) adp[c] + (1) met-DASH-L[c] + (1) pi[c]	Transport, Inner Membrane	-29.4361	1.45954
1648	L-methionine transport via diffusion (extracellular to periplasm)	unknown	(-1) met-DASH-L[e] <=> (1) met-DASH-L[p]	Transport, Outer Membrane Porin	0	0
1649	magnesium (Mg+2) transport in/out via proton antiport (periplasm)	unknown	(-1) mg2[p] <=> (1) mg2[c]	Inorganic Ion Transport and Metabolism	0	0
1650	magnesium (Mg+2) transport via diffusion (extracellular to periplasm)	unknown	(-1) mg2[e] <=> (1) mg2[p]	Transport, Outer Membrane Porin	0	0
1651	magnesium (+2) transport in via diffusion	unknown	(-1) mg2[p] <=> (1) mg2[c]	Inorganic Ion Transport and Metabolism	0	0
1652	Magnesium (Mg+2) ABC transporter (ubtake, periplasm)	unknown	(-1) atp[c] + (-1) h2o[c] + (-1) mg2[p] <=> (1) adp[c] + (1) mg2[c] + (1) pi[c]	Inorganic Ion Transport and Metabolism	-29.4361	1.45954
1653	methylglyoxal synthase	4.2.3.3	(-1) dhap[c] <=> (1) mthgxl[c] + (1) pi[c]	Methylglyoxal Metabolism	-56.8185	2.37189
1654	myo-inositol 1-phosphatase	3.1.3.25	(-1) h2o[c] + (-1) mi1p-DASH-D[c] <=> (1) inost[c] + (1) pi[c]	Cell Envelope Biosynthesis	-17.3462	1.75915
1655	2-methylisocitrate dehydratase	4.2.1.99	(-1) 2mcacn[c] + (-1) h2o[c] <=> (1) micit[c]	Alternate Carbon Metabolism	-1.07153	2.99635
1656	myo-inositol phosphate transport via diffusion (extracellular to periplasm)	unknown	(-1) minohp[e] <=> (1) minohp[p]	Transport, Outer Membrane	0	0
1657	murein L,D-carboxypeptidase (murein5px4p) (periplasm)	3.4.17.13	(-1) h2o[p] + (-1) murein5px4p[p] <=> (1) alaala[p] + (1) murein3px4p[p]	Murein Biosynthesis	0	1000000
1658	murein L,D-carboxypeptidase (murein4p4p) (periplasm)	3.4.17.13	(-1) h2o[p] + (-1) murein4p4p[p] <=> (1) ala-DASH-D[p] + (1) murein4p3p[p]	Murein Biosynthesis	-1.25567	2.00323
1659	murein L,D-carboxypeptidase (murein5p5p) (periplasm)	3.4.17.13	(-1) h2o[p] + (-1) murein5p5p[p] <=> (1) alaala[p] + (1) murein5p3p[p]	Murein Biosynthesis	0	1000000
1660	murein L,D-carboxypeptidase (murein4p3p) (periplasm)	3.4.17.13	(-1) h2o[p] + (-1) murein4p3p[p] <=> (1) ala-DASH-D[p] + (1) murein3p3p[p]	Murein Biosynthesis	-1.25523	2.00323
1661	murein L,D-carboxypeptidase (murein5px3p) (periplasm)	3.4.17.13	(-1) h2o[p] + (-1) murein5px3p[p] <=> (1) alaala[p] + (1) murein3px3p[p]	Murein Biosynthesis	0	1000000
1662	murein L,D-endopeptidase (murein3px3p) (periplasm)	unknown	(-1) h2o[p] + (-1) murein3px3p[p] <=> (1) murein3p3p[p]	Murein Recycling	0	1000000
1663	murein L,D-endopeptidase (murein5px3p) (periplasm)	unknown	(-1) h2o[p] + (-1) murein5px3p[p] <=> (1) murein5p3p[p]	Murein Recycling	0	1000000
1664	Maltodextrin glucosidase (maltotriose)	unknown	(-1) h2o[c] + (-1) malttr[c] <=> (1) glc-DASH-D[c] + (1) malt[c]	Alternate Carbon Metabolism	-16.196	3.91739
1665	Maltodextrin glucosidase (maltotetraose)	unknown	(-1) h2o[c] + (-1) maltttr[c] <=> (1) glc-DASH-D[c] + (1) malttr[c]	Alternate Carbon Metabolism	-19.6244	7.51529
1666	Maltodextrin glucosidase (maltopentaose)	unknown	(-1) h2o[c] + (-1) maltpt[c] <=> (1) glc-DASH-D[c] + (1) maltttr[c]	Alternate Carbon Metabolism	-16.0915	2.03207
1667	Maltodextrin glucosidase (maltohexaose)	unknown	(-1) h2o[c] + (-1) malthx[c] <=> (1) glc-DASH-D[c] + (1) maltpt[c]	Alternate Carbon Metabolism	-16.0915	2.03207
1668	Maltodextrin glucosidase (maltoheptaose)	unknown	(-1) h2o[c] + (-1) malthp[c] <=> (1) glc-DASH-D[c] + (1) malthx[c]	Alternate Carbon Metabolism	-16.091	2.03207
1669	murein lytic transglycosylase (murein4p4p) (periplasm)	unknown	(-1) murein4p4p[p] <=> (2) anhgm4p[p]	Murein Recycling	-49.802	3.29355
1670	murein lytic transglycosylase (murein4p3p) (periplasm)	unknown	(-1) murein4p3p[p] <=> (1) anhgm3p[p] + (1) anhgm4p[p]	Murein Recycling	-49.8017	3.29355
1671	murein lytic transglycosylase (murein3p3p) (periplasm)	unknown	(-1) murein3p3p[p] <=> (2) anhgm3p[p]	Murein Recycling	-49.8018	3.29355
1672	murein lytic transglycosylase (murein4px4p4p) (periplasm)	unknown	(-1) murein4px4p4p[p] <=> (1) anhgm4p[p] + (1) murein4px4p[p]	Murein Recycling	-44.5568	3.29355
1673	Maltodextrin phosphorylase (maltopentaose)	unknown	(-1) maltpt[c] + (-1) pi[c] <=> (1) g1p[c] + (1) maltttr[c]	Alternate Carbon Metabolism	2.73523	2.15507
1674	Maltodextrin phosphorylase (maltohexaose)	unknown	(-1) malthx[c] + (-1) pi[c] <=> (1) g1p[c] + (1) maltpt[c]	Alternate Carbon Metabolism	2.73523	2.15507
1675	Maltodextrin phosphorylase (maltoheptaose)	unknown	(-1) malthp[c] + (-1) pi[c] <=> (1) g1p[c] + (1) malthx[c]	Alternate Carbon Metabolism	2.73565	2.15507
1676	Methylmalonyl-CoA decarboxylase	4.1.1.41	(-1) mmcoa-DASH-S[c] <=> (1) co2[c] + (1) ppcoa[c]	Alternate Carbon Metabolism	-20.9851	6.53213
1677	methylmalonyl-CoA epimerase	5.1.99.1	(-1) mmcoa-DASH-R[c] <=> (1) mmcoa-DASH-S[c]	Alternate Carbon Metabolism	0	0
1678	S-methylmethionine permease (periplasm)	unknown	(-1) mmet[p] <=> (1) mmet[c]	Transport, Inner Membrane	0	0
1679	S-methyl-L-methionine transport via diffusion (extracellular to periplasm)	unknown	(-1) mmet[e] <=> (1) mmet[p]	Transport, Outer Membrane Porin	0	0
1680	Methylmalonyl-CoA mutase	5.4.99.2	(-1) succoa[c] <=> (1) mmcoa-DASH-R[c]	Alternate Carbon Metabolism	7.57179	4.4522
1681	manganese (Mn+2) transport out via proton antiport (periplasm)	unknown	(-1) mn2[c] <=> (1) mn2[p]	Inorganic Ion Transport and Metabolism	0	0
1682	manganese transport in via permease (no H+)	unknown	(-1) mn2[p] <=> (1) mn2[c]	Inorganic Ion Transport and Metabolism	0	0
1683	mannose 6-phosphate phosphatase	unknown	(-1) h2o[c] + (-1) man6p[c] <=> (1) man[c] + (1) pi[c]	Alternate Carbon Metabolism	-11.8211	1.52731
1684	mannitol transport via PEP:Pyr PTS (periplasm)	unknown	(-1) mnl[p] + (-1) pep[c] <=> (1) mnl1p[c] + (1) pyr[c]	Transport, Inner Membrane	-41.5255	3.31178
1685	mannitol transport via diffusion (extracellular to periplasm)	unknown	(-1) mnl[e] <=> (1) mnl[p]	Transport, Outer Membrane Porin	0	0
1686	D-mannonate hydrolyase	4.2.1.8	(-1) mana[c] <=> (1) 2ddglcn[c] + (1) h2o[c]	Alternate Carbon Metabolism	-30.7407	3.91139
1687	manganese (Mn+2) transport in via proton symport (periplasm)	unknown	(-1) mn2[p] <=> (1) mn2[c]	Transport, Inner Membrane	0	0
1688	Manganese (Mn+2) transport via diffusion (extracellular to periplasm)	unknown	(-1) mn2[e] <=> (1) mn2[p]	Transport, Outer Membrane Porin	0	0
1689	3-deoxy-D-manno-octulosonic acid transferase	unknown	(-1) ckdo[c] + (-1) lipidA[c] <=> (1) cmp[c] + (1) kdolipid4[c]	Lipopolysaccharide Biosynthesis / Recycling	0	1000000
1690	3-deoxy-D-manno-octulosonic acid transferase	unknown	(-1) ckdo[c] + (-1) kdolipid4[c] <=> (1) cmp[c] + (1) kdo2lipid4[c]	Lipopolysaccharide Biosynthesis / Recycling	0	1000000
1691	3-deoxy-D-manno-octulosonic acid transferase III (LPS core biosynthesis)	unknown	(-1) ckdo[c] + (-1) phphhlipa[c] <=> (1) cmp[c] + (1) kphphhlipa[c]	Lipopolysaccharide Biosynthesis / Recycling	0	1000000
1692	molybdate transport via ABC system (periplasm)	unknown	(-1) atp[c] + (-1) h2o[c] + (-1) mobd[p] <=> (1) adp[c] + (1) mobd[c] + (1) pi[c]	Inorganic Ion Transport and Metabolism	-29.4361	1.45954
1693	molybdate transport via diffusion (extracellular to periplasm)	unknown	(-1) mobd[e] <=> (1) mobd[p]	Transport, Outer Membrane Porin	0	0
1694	3-methyl-2-oxobutanoate hydroxymethyltransferase	2.1.2.11	(-1) 3mob[c] + (-1) h2o[c] + (-1) mlthf[c] <=> (1) 2dhp[c] + (1) thf[c]	Cofactor and Prosthetic Group Biosynthesis	9.32133	5.71692
1695	murein polymerizing transglycosylase	unknown	(-2) uaagmda[c] <=> (1) murein5p5p[p] + (2) udcpdp[c]	Murein Biosynthesis	0	1000000
1696	murein polymerizing transglycosylase 2 (three linked units)	unknown	(-1) murein5p5p[p] + (-1) uaagmda[c] <=> (1) murein5p5p5p[p] + (1) udcpdp[c]	Murein Biosynthesis	0	1000000
1697	methanesulfonate transport via ABC system (periplasm)	unknown	(-1) atp[c] + (-1) h2o[c] + (-1) mso3[p] <=> (1) adp[c] + (1) mso3[c] + (1) pi[c]	Transport, Inner Membrane	-29.4361	1.45954
1698	methanesulfonate transport via diffusion (extracellular to periplasm)	unknown	(-1) mso3[e] <=> (1) mso3[p]	Transport, Outer Membrane Porin	0	0
1699	methylthioadenosine nucleosidase	3.2.2.16	(-1) 5mta[c] + (-1) h2o[c] <=> (1) 5mtr[c] + (1) ade[c]	Arginine and Proline Metabolism	-13.839	2.74505
1700	methenyltetrahydrofolate cyclohydrolase	3.5.4.9	(-1) h2o[c] + (-1) methf[c] <=> (1) 10fthf[c]	Folate Metabolism	-9.67776	1.5108
1701	methylenetetrahydrofolate dehydrogenase (NADP)	1.5.1.5	(-1) mlthf[c] + (-1) nadp[c] <=> (1) methf[c] + (1) nadph[c]	Folate Metabolism	5.18574	1.71806
1702	5,10-methylenetetrahydrofolate reductase (NADH)	unknown	(-1) mlthf[c] + (-1) nadh[c] <=> (1) 5mthf[c] + (1) nad[c]	Folate Metabolism	-36.5008	3.77024
1703	5-methylthioribose-1-phosphate isomerase	5.3.1.23	(-1) 5mdr1p[c] <=> (1) 5mdru1p[c]	Arginine and Proline Metabolism	-10.0099	2.68855
1704	5-methylthioribose kinase	2.7.1.100	(-1) 5mtr[c] + (-1) atp[c] <=> (1) 5mdr1p[c] + (1) adp[c]	Arginine and Proline Metabolism	-4.25229	2.56171
1705	N-methyltryptophan oxidase	1.5.3.2	(-1) Nmtrp[c] + (-1) h2o[c] + (-1) o2[c] <=> (1) fald[c] + (1) h2o2[c] + (1) trp-DASH-L[c]	Glycine and Serine Metabolism	-74.4069	8.28494
1706	nitrious oxide transport via diffusion (extracellular to periplasm)	unknown	(-1) n2o[e] <=> (1) n2o[p]	Transport, Outer Membrane Porin	0	0
1707	nitrious oxide transport (diffusion)	unknown	(-1) n2o[p] <=> (1) n2o[c]	Inorganic Ion Transport and Metabolism	0	0
1708	N-acetylornithine deacetylase	unknown	(-1) acg5sa[c] + (-1) h2o[c] <=> (1) ac[c] + (1) glu5sa[c]	Arginine and Proline Metabolism	-3.4343	1.78231
1709	Nicotinic acid transport via diffusion (extracellular to periplasm)	unknown	(-1) nac[e] <=> (1) nac[p]	Transport, Outer Membrane Porin	0	0
1710	Nicotinic acid uptake (periplasm)	unknown	(-1) nac[p] <=> (1) nac[c]	Transport, Inner Membrane	0	0
1711	NAD diphosphatase	3.6.1.22	(-1) h2o[c] + (-1) nad[c] <=> (1) amp[c] + (1) nmn[c]	Cofactor and Prosthetic Group Biosynthesis	-39.5581	3.86766
1712	NADH dehydrogenase (menaquinone-8 & 0 protons)	1.6.5.3	(-1) mqn8[c] + (-1) nadh[c] <=> (1) mql8[c] + (1) nad[c]	Oxidative Phosphorylation	-80.775	1.41421
1713	NADH dehydrogenase (ubiquinone-8 & 3 protons) (periplasm)	1.6.5.3	(-1) nadh[c] + (-1) q8[c] <=> (1) nad[c] + (1) q8h2[c]	Oxidative Phosphorylation	-80.775	1.41421
1714	NADH dehydrogenase (menaquinone-8 & 3 protons) (periplasm)	1.6.5.3	(-1) mqn8[c] + (-1) nadh[c] <=> (1) mql8[c] + (1) nad[c]	Oxidative Phosphorylation	-80.775	1.41421
1715	NADH dehydrogenase (demethylmenaquinone-8 & 3 protons) (periplasm)	1.6.5.3	(-1) 2dmmq8[c] + (-1) nadh[c] <=> (1) 2dmmql8[c] + (1) nad[c]	Oxidative Phosphorylation	-80.775	1.41421
1716	NADH dehydrogenase (ubiquinone-8 )	1.6.5.3	(-1) nadh[c] + (-1) q8[c] <=> (1) nad[c] + (1) q8h2[c]	Oxidative Phosphorylation	-80.775	1.41421
1717	NADH dehydrogenase (demethylmenaquinone-8 & 0 protons)	1.6.5.3	(-1) 2dmmq8[c] + (-1) nadh[c] <=> (1) 2dmmql8[c] + (1) nad[c]	Oxidative Phosphorylation	-80.775	1.41421
1718	NAD kinase	2.7.1.23	(-1) atp[c] + (-1) nad[c] <=> (1) adp[c] + (1) nadp[c]	Cofactor and Prosthetic Group Biosynthesis	-14.0692	3.70334
1719	NAD nucleosidase	3.2.2.5	(-1) h2o[c] + (-1) nad[c] <=> (1) adprib[c] + (1) ncam[c]	Cofactor and Prosthetic Group Biosynthesis	-26.5328	3.7872
1720	NADPH Quinone Reductase (Ubiquinone-8)	1.6.99.6	(-1) nadph[c] + (-1) q8[c] <=> (1) nadp[c] + (1) q8h2[c]	Oxidative Phosphorylation	-78.766	1.41421
1721	NADPH Quinone Reductase (Menaquinone-8)	1.6.99.6	(-1) mqn8[c] + (-1) nadph[c] <=> (1) mql8[c] + (1) nadp[c]	Oxidative Phosphorylation	-78.766	1.41421
1722	NADPH Quinone Reductase (2-Demethylmenaquinone-8)	1.6.99.6	(-1) 2dmmq8[c] + (-1) nadph[c] <=> (1) 2dmmql8[c] + (1) nadp[c]	Oxidative Phosphorylation	-78.766	1.41421
1723	NADP phosphatase	unknown	(-1) h2o[c] + (-1) nadp[c] <=> (1) nad[c] + (1) pi[c]	Cofactor and Prosthetic Group Biosynthesis	-15.367	3.98057
1724	NAD synthase (nh3)	6.3.1.5	(-1) atp[c] + (-1) dnad[c] + (-1) nh4[c] <=> (1) amp[c] + (1) nad[c] + (1) ppi[c]	Cofactor and Prosthetic Group Biosynthesis	-8.88064	3.21948
1725	NAD transhydrogenase	unknown	(-1) nad[c] + (-1) nadph[c] <=> (1) nadh[c] + (1) nadp[c]	Oxidative Phosphorylation	2.009	1.41421
1726	nicotinic acid mononucleotide pyrophosphorylase	2.4.2.11	(-1) atp[c] + (-1) h2o[c] + (-1) nac[c] + (-1) prpp[c] <=> (1) adp[c] + (1) nicrnt[c] + (1) pi[c] + (1) ppi[c]	Cofactor and Prosthetic Group Biosynthesis	-24.4034	4.04289
1727	sodium proton antiporter (H:NA is 1.5) (periplasm)	unknown	(-2) na1[c] <=> (2) na1[p]	Inorganic Ion Transport and Metabolism	0	0
1728	sodium proton antiporter (H:NA is 2) (periplasm)	unknown	(-1) na1[c] <=> (1) na1[p]	Inorganic Ion Transport and Metabolism	0	0
1729	sodium transport out via proton antiport (cytoplasm to periplasm)	unknown	(-1) na1[c] <=> (1) na1[p]	Inorganic Ion Transport and Metabolism	0	0
1730	sodium transport via diffusion (extracellular to periplasm)	unknown	(-1) na1[e] <=> (1) na1[p]	Transport, Outer Membrane Porin	0	0
1731	nucleoside-diphosphate kinase (ATP:GDP)	2.7.4.6	(-1) atp[c] + (-1) gdp[c] <=> (1) adp[c] + (1) gtp[c]	Nucleotide Salvage Pathway	-4.69892	1.80504
1732	nucleoside-diphosphate kinase (ATP:UDP)	2.7.4.6	(-1) atp[c] + (-1) udp[c] <=> (1) adp[c] + (1) utp[c]	Nucleotide Salvage Pathway	-0.945024	1.56307
1733	nucleoside-diphosphate kinase (ATP:CDP)	2.7.4.6	(-1) atp[c] + (-1) cdp[c] <=> (1) adp[c] + (1) ctp[c]	Nucleotide Salvage Pathway	1.14551	2.59929
1734	nucleoside-diphosphate kinase (ATP:dTDP)	2.7.4.6	(-1) atp[c] + (-1) dtdp[c] <=> (1) adp[c] + (1) dttp[c]	Nucleotide Salvage Pathway	2.23482	2.93517
1735	nucleoside-diphosphate kinase (ATP:dGDP)	2.7.4.6	(-1) atp[c] + (-1) dgdp[c] <=> (1) adp[c] + (1) dgtp[c]	Nucleotide Salvage Pathway	-1.80568	2.06
1736	nucleoside-diphosphate kinase (ATP:dUDP)	2.7.4.6	(-1) atp[c] + (-1) dudp[c] <=> (1) adp[c] + (1) dutp[c]	Nucleotide Salvage Pathway	0.452277	0.660823
1737	nucleoside-diphosphate kinase (ATP:dCDP)	2.7.4.6	(-1) atp[c] + (-1) dcdp[c] <=> (1) adp[c] + (1) dctp[c]	Nucleotide Salvage Pathway	0.462723	2.06
1738	nucleoside-diphosphate kinase (ATP:dADP)	2.7.4.6	(-1) atp[c] + (-1) dadp[c] <=> (1) adp[c] + (1) datp[c]	Nucleotide Salvage Pathway	0.56115	1.11837
1739	ammonia transport via diffusion (extracellular to periplasm)	unknown	(-1) nh4[e] <=> (1) nh4[p]	Transport, Outer Membrane Porin	0	0
1740	ammonia reversible transport (periplasm)	unknown	(-1) nh4[p] <=> (1) nh4[c]	Inorganic Ion Transport and Metabolism	0	0
1741	NADH:flavorubredoxin oxidoreductase	unknown	(-1) nadh[c] + (-2) no[c] <=> (1) h2o[c] + (1) n2o[c] + (1) nad[c]	Nitrogen Metabolism	0	1000000
1742	Nickle (Ni+2) ABC transporter (periplasm)	unknown	(-1) atp[c] + (-1) h2o[c] + (-1) ni2[c] <=> (1) adp[c] + (1) ni2[p] + (1) pi[c]	Inorganic Ion Transport and Metabolism	-29.4361	1.45954
1743	nickle (Ni+2) transport out via proton antiport (periplasm)	unknown	(-1) ni2[c] <=> (1) ni2[p]	Inorganic Ion Transport and Metabolism	0	0
1744	nickel transport via diffusion (extracellular to periplasm)	unknown	(-1) ni2[e] <=> (1) ni2[p]	Transport, Outer Membrane Porin	0	0
1745	nickel (+2) transport in via permease (no H+)	unknown	(-1) ni2[p] <=> (1) ni2[c]	Inorganic Ion Transport and Metabolism	0	0
1746	nickel transport via ABC system (uptake, periplasm)	unknown	(-1) atp[c] + (-1) h2o[c] + (-1) ni2[p] <=> (1) adp[c] + (1) ni2[c] + (1) pi[c]	Inorganic Ion Transport and Metabolism	-29.4361	1.45954
1747	nicotinamide-nucleotide adenylyltransferase	2.7.7.1	(-1) atp[c] + (-1) nmn[c] <=> (1) nad[c] + (1) ppi[c]	Cofactor and Prosthetic Group Biosynthesis	3.06294	3.80325
1748	nicotinamide-nucleotide amidase	3.5.1.42	(-1) h2o[c] + (-1) nmn[c] <=> (1) nh4[c] + (1) nicrnt[c]	Cofactor and Prosthetic Group Biosynthesis	-9.28545	5.84202
1749	NMN nucleosidase	3.2.2.14	(-1) h2o[c] + (-1) nmn[c] <=> (1) ncam[c] + (1) r5p[c]	Cofactor and Prosthetic Group Biosynthesis	-18.0749	5.55893
1750	NMN permease (periplasm)	unknown	(-1) nmn[p] <=> (1) nmn[c]	Transport, Inner Membrane	0	0
1751	NMN transport via NMN glycohydrolase (periplasm)	3.2.2.14	(-1) h2o[c] + (-1) nmn[p] <=> (1) ncam[c] + (1) r5p[c]	Transport, Inner Membrane	-18.0749	5.55893
1752	NMN transport via diffusion (extracellular to periplasm)	unknown	(-1) nmn[e] <=> (1) nmn[p]	Transport, Outer Membrane Porin	0	0
1753	nicotinamidase	3.5.1.19	(-1) h2o[c] + (-1) ncam[c] <=> (1) nac[c] + (1) nh4[c]	Cofactor and Prosthetic Group Biosynthesis	-28.5605	3.53825
1754	nicotinate-nucleotide adenylyltransferase	2.7.7.18	(-1) atp[c] + (-1) nicrnt[c] <=> (1) dnad[c] + (1) ppi[c]	Nucleotide Salvage Pathway	-15.2662	4.6516
1755	Nicotinate-nucleotide dimethylbenzimidazole phosphoribosyltransferase	unknown	(-1) dmbzid[c] + (-1) nicrnt[c] <=> (1) 5prdmbz[c] + (1) nac[c]	Cofactor and Prosthetic Group Biosynthesis	-40.66	4.4233
1756	nicotinate-nucleotide diphosphorylase (carboxylating)	2.4.2.19	(-1) prpp[c] + (-1) quln[c] <=> (1) co2[c] + (1) nicrnt[c] + (1) ppi[c]	Cofactor and Prosthetic Group Biosynthesis	-20.9086	3.89398
1757	nitrite transport in via proton symport, reversible (periplasm)	unknown	(-1) no2[p] <=> (1) no2[c]	Inorganic Ion Transport and Metabolism	0	0
1758	nitrite transport via diffusion (extracellular to periplasm)	unknown	(-1) no2[e] <=> (1) no2[p]	Transport, Outer Membrane Porin	0	0
1759	Nitrate reductase (Ubiquinol-8)	1.7.99.4	(-1) no3[p] + (-1) q8h2[c] <=> (1) h2o[p] + (1) no2[p] + (1) q8[c]	Nitrogen Metabolism	-58.9741	2
1760	Nitrate reductase (Ubiquinol-8) (periplasm)	1.7.99.4	(-1) no3[c] + (-1) q8h2[c] <=> (1) h2o[c] + (1) no2[c] + (1) q8[c]	Oxidative Phosphorylation	-58.9741	2
1761	Nitrate reductase (Menaquinol-8) (periplasm)	1.7.99.4	(-1) mql8[c] + (-1) no3[p] <=> (1) h2o[p] + (1) mqn8[c] + (1) no2[p]	Nitrogen Metabolism	-58.9741	2
1762	Nitrate reductase (Menaquinol-8) (periplasm)	unknown	(-1) mql8[c] + (-1) no3[c] <=> (1) h2o[c] + (1) mqn8[c] + (1) no2[c]	Oxidative Phosphorylation	-58.9741	2
1763	nitrate transport in via nitrite antiport (periplasm)	unknown	(-1) no2[c] + (-1) no3[p] <=> (1) no2[p] + (1) no3[c]	Inorganic Ion Transport and Metabolism	0	0
1764	nitrate transport via diffusion (extracellular to periplasm)	unknown	(-1) no3[e] <=> (1) no3[p]	Transport, Outer Membrane Porin	0	0
1765	nitric oxide dioxygenase	1.14.12.17	(-1) nadh[c] + (-2) no[c] + (-2) o2[c] <=> (1) nad[c] + (2) no3[c]	Nitrogen Metabolism	0	1000000
1766	nitric oxide dioxygenase	1.14.12.17	(-1) nadph[c] + (-2) no[c] + (-2) o2[c] <=> (1) nadp[c] + (2) no3[c]	Nitrogen Metabolism	0	1000000
1767	nitric oxide transport via diffusion (extracellular to periplasm)	unknown	(-1) no[e] <=> (1) no[p]	Transport, Outer Membrane Porin	0	0
1768	NO transport (diffusion)	unknown	(-1) no[p] <=> (1) no[c]	Inorganic Ion Transport and Metabolism	0	0
1769	naphthoate synthase	4.1.3.36	(-1) sbzcoa[c] <=> (1) coa[c] + (1) dhna[c]	Cofactor and Prosthetic Group Biosynthesis	61.9763	15.2995
1770	5'-nucleotidase (dUMP)	3.1.3.5	(-1) dump[c] + (-1) h2o[c] <=> (1) duri[c] + (1) pi[c]	Nucleotide Salvage Pathway	26.1703	5.34555
1771	5'-nucleotidase (XMP)	3.1.3.5	(-1) h2o[c] + (-1) xmp[c] <=> (1) pi[c] + (1) xtsn[c]	Nucleotide Salvage Pathway	-4.90825	2.66999
1772	5'-nucleotidase (XMP)	3.1.3.5	(-1) h2o[p] + (-1) xmp[p] <=> (1) pi[p] + (1) xtsn[p]	Nucleotide Salvage Pathway	-4.90825	2.66999
1773	5'-nucleotidase (IMP)	3.1.3.5	(-1) h2o[c] + (-1) imp[c] <=> (1) ins[c] + (1) pi[c]	Nucleotide Salvage Pathway	-6.65914	2.71583
1774	5'-nucleotidase (IMP)	3.1.3.5	(-1) h2o[p] + (-1) imp[p] <=> (1) ins[p] + (1) pi[p]	Nucleotide Salvage Pathway	-6.65914	2.71583
1775	5'-nucleotidase (dIMP)	3.1.3.5	(-1) dimp[c] + (-1) h2o[c] <=> (1) din[c] + (1) pi[c]	Nucleotide Salvage Pathway	-14.8559	3.16311
1776	5'-nucleotidase (dIMP) (periplasm)	3.1.3.5	(-1) dimp[p] + (-1) h2o[p] <=> (1) din[p] + (1) pi[p]	Nucleotide Salvage Pathway	-14.8559	3.16311
1777	5'-nucleotidase (dUMP)	3.1.3.5	(-1) dump[p] + (-1) h2o[p] <=> (1) duri[p] + (1) pi[p]	Nucleotide Salvage Pathway	26.1703	5.34555
1778	5'-nucleotidase (UMP)	3.1.3.5	(-1) h2o[c] + (-1) ump[c] <=> (1) pi[c] + (1) uri[c]	Nucleotide Salvage Pathway	-5.19282	7.007
1779	5'-nucleotidase (UMP)	3.1.3.5	(-1) h2o[p] + (-1) ump[p] <=> (1) pi[p] + (1) uri[p]	Nucleotide Salvage Pathway	-5.19282	7.007
1780	5'-nucleotidase (dCMP)	3.1.3.5	(-1) dcmp[c] + (-1) h2o[c] <=> (1) dcyt[c] + (1) pi[c]	Nucleotide Salvage Pathway	-11.3732	2.38075
1781	5'-nucleotidase (dCMP)	3.1.3.5	(-1) dcmp[p] + (-1) h2o[p] <=> (1) dcyt[p] + (1) pi[p]	Nucleotide Salvage Pathway	-11.3732	2.38075
1782	5'-nucleotidase (CMP)	3.1.3.5	(-1) cmp[c] + (-1) h2o[c] <=> (1) cytd[c] + (1) pi[c]	Nucleotide Salvage Pathway	-3.5765	2.92935
1783	5'-nucleotidase (CMP)	3.1.3.5	(-1) cmp[p] + (-1) h2o[p] <=> (1) cytd[p] + (1) pi[p]	Nucleotide Salvage Pathway	-3.5765	2.92935
1784	5'-nucleotidase (dTMP)	3.1.3.5	(-1) dtmp[c] + (-1) h2o[c] <=> (1) pi[c] + (1) thymd[c]	Nucleotide Salvage Pathway	-4.16963	3.28248
1785	5'-nucleotidase (dTMP)	3.1.3.5	(-1) dtmp[p] + (-1) h2o[p] <=> (1) pi[p] + (1) thymd[p]	Nucleotide Salvage Pathway	-4.16963	3.28248
1786	5'-nucleotidase (dAMP)	3.1.3.5	(-1) damp[c] + (-1) h2o[c] <=> (1) dad-DASH-2[c] + (1) pi[c]	Nucleotide Salvage Pathway	-19.5553	3.31259
1787	5'-nucleotidase (dAMP)	3.1.3.5	(-1) damp[p] + (-1) h2o[p] <=> (1) dad-DASH-2[p] + (1) pi[p]	Nucleotide Salvage Pathway	-19.5553	3.31259
1788	5'-nucleotidase (AMP)	3.1.3.5	(-1) amp[c] + (-1) h2o[c] <=> (1) adn[c] + (1) pi[c]	Nucleotide Salvage Pathway	-16.1342	2.16873
1789	5'-nucleotidase (AMP)	3.1.3.5	(-1) amp[p] + (-1) h2o[p] <=> (1) adn[p] + (1) pi[p]	Nucleotide Salvage Pathway	-16.1342	2.16873
1790	5'-nucleotidase (dGMP)	3.1.3.5	(-1) dgmp[c] + (-1) h2o[c] <=> (1) dgsn[c] + (1) pi[c]	Nucleotide Salvage Pathway	-9.11098	2.38075
1791	5'-nucleotidase (dGMP)	3.1.3.5	(-1) dgmp[p] + (-1) h2o[p] <=> (1) dgsn[p] + (1) pi[p]	Nucleotide Salvage Pathway	-9.11098	2.38075
1792	5'-nucleotidase (GMP)	3.1.3.5	(-1) gmp[c] + (-1) h2o[c] <=> (1) gsn[c] + (1) pi[c]	Nucleotide Salvage Pathway	-5.89283	4.39575
1793	5'-nucleotidase (GMP)	3.1.3.5	(-1) gmp[p] + (-1) h2o[p] <=> (1) gsn[p] + (1) pi[p]	Nucleotide Salvage Pathway	-5.89283	4.39575
1794	nucleoside-triphosphatase (ATP)	3.6.1.15	(-1) atp[c] + (-1) h2o[c] <=> (1) adp[c] + (1) pi[c]	Nucleotide Salvage Pathway	-29.4361	1.45954
1795	nucleoside-triphosphatase (ITP)	3.6.1.15	(-1) h2o[c] + (-1) itp[c] <=> (1) idp[c] + (1) pi[c]	Nucleotide Salvage Pathway	-31.4924	2.27975
1796	nucleoside-triphosphatase (dITP)	3.6.1.15	(-1) ditp[c] + (-1) h2o[c] <=> (1) didp[c] + (1) pi[c]	Nucleotide Salvage Pathway	-29.7364	1.51869
1797	nucleoside-triphosphatase (XTP)	3.6.1.15	(-1) h2o[c] + (-1) xtp[c] <=> (1) pi[c] + (1) xdp[c]	Nucleotide Salvage Pathway	-29.7651	1.51869
1798	nucleoside-triphosphatase (GTP)	3.6.1.15	(-1) gtp[c] + (-1) h2o[c] <=> (1) gdp[c] + (1) pi[c]	Nucleotide Salvage Pathway	-24.7372	2.30601
1799	nucleoside-triphosphatase (GTP) (periplasm)	3.6.1.15	(-1) gtp[p] + (-1) h2o[p] <=> (1) gdp[p] + (1) pi[p]	Nucleotide Salvage Pathway	-24.7372	2.30601
1800	nucleoside-triphosphatase (CTP)	3.6.1.15	(-1) ctp[c] + (-1) h2o[c] <=> (1) cdp[c] + (1) pi[c]	Nucleotide Salvage Pathway	-30.5817	2.91181
1801	Nucleoside triphosphate pyrophosphorylase (dgtp)	unknown	(-1) dgtp[c] + (-1) h2o[c] <=> (1) dgmp[c] + (1) ppi[c]	Nucleotide Salvage Pathway	-39.6365	2.44603
1802	Nucleoside triphosphate pyrophosphorylase (ditp)	3.6.1.19	(-1) ditp[c] + (-1) h2o[c] <=> (1) dimp[c] + (1) ppi[c]	Nucleotide Salvage Pathway	-37.1312	1.78277
1803	Nucleoside triphosphate pyrophosphorylase (xtp)	3.6.1.19	(-1) h2o[c] + (-1) xtp[c] <=> (1) ppi[c] + (1) xmp[c]	Nucleotide Salvage Pathway	-37.1635	1.78277
1804	Nucleoside triphosphate pyrophosphorylase (gtp)	unknown	(-1) gtp[c] + (-1) h2o[c] <=> (1) gmp[c] + (1) ppi[c]	Nucleotide Salvage Pathway	-31.6353	2.80003
1805	Nucleoside triphosphate pyrophosphorylase (dctp)	unknown	(-1) dctp[c] + (-1) h2o[c] <=> (1) dcmp[c] + (1) ppi[c]	Nucleotide Salvage Pathway	-37.3945	2.44603
1806	Nucleoside triphosphate pyrophosphorylase (ctp)	unknown	(-1) ctp[c] + (-1) h2o[c] <=> (1) cmp[c] + (1) ppi[c]	Nucleotide Salvage Pathway	-39.9724	2.90886
1807	Nucleoside triphosphate pyrophosphorylase (datp)	unknown	(-1) datp[c] + (-1) h2o[c] <=> (1) damp[c] + (1) ppi[c]	Nucleotide Salvage Pathway	-37.3906	1.78277
1808	Nucleoside triphosphate pyrophosphorylase (atp)	unknown	(-1) atp[c] + (-1) h2o[c] <=> (1) amp[c] + (1) ppi[c]	Nucleotide Salvage Pathway	-36.4952	1.57927
1809	Nucleoside triphosphate pyrophosphorylase (dttp)	unknown	(-1) dttp[c] + (-1) h2o[c] <=> (1) dtmp[c] + (1) ppi[c]	Nucleotide Salvage Pathway	-39.3389	3.20631
1810	Nucleoside triphosphate pyrophosphorylase (utp)	unknown	(-1) h2o[c] + (-1) utp[c] <=> (1) ppi[c] + (1) ump[c]	Nucleotide Salvage Pathway	-36.8286	8.03049
1811	Nucleoside triphosphate pyrophosphorylase (itp)	3.6.1.19	(-1) h2o[c] + (-1) itp[c] <=> (1) imp[c] + (1) ppi[c]	Nucleotide Salvage Pathway	-39.3364	4.1977
1812	Nucleoside triphosphate tripolyhydrolase	3.1.5.1	(-1) dgtp[c] + (-1) h2o[c] <=> (1) dgsn[c] + (1) pppi[c]	Nucleotide Salvage Pathway	0	1000000
1813	Nucleoside triphosphate tripolyhydrolase	3.1.5.1	(-1) gtp[c] + (-1) h2o[c] <=> (1) gsn[c] + (1) pppi[c]	Nucleotide Salvage Pathway	0	1000000
1814	nitrite Reductase (NADH)	unknown	(-3) nadh[c] + (-1) no2[c] <=> (2) h2o[c] + (3) nad[c] + (1) nh4[c]	Oxidative Phosphorylation	-377.555	3.87298
1815	nitrite Reductase (Ubiquinole-8, periplasm)	unknown	(-1) no2[p] + (-3) q8h2[c] <=> (2) h2o[p] + (1) nh4[p] + (3) q8[c]	Nitrogen Metabolism	-135.23	3.87298
1816	nitrite Reductase (Menaquinole-8, periplasm)	unknown	(-3) mql8[c] + (-1) no2[p] <=> (2) h2o[p] + (3) mqn8[c] + (1) nh4[p]	Nitrogen Metabolism	-135.23	3.87298
1817	O16 antigen (x4) core oligosaccharide lipid A transport (periplasm to extracellular)	unknown	(-1) o16a4colipa[p] <=> (1) o16a4colipa[e]	Lipopolysaccharide Biosynthesis / Recycling	0	0
1818	O16 anitgen (x4) ligase (periplasm)	unknown	(-1) colipa[p] + (-1) o16a4und[p] <=> (1) o16a4colipa[p] + (1) udcpdp[p]	Lipopolysaccharide Biosynthesis / Recycling	-23.5027	2.22002
1819	O16 antigen polymerase (periplasm)	unknown	(-2) o16aund[p] <=> (1) o16a2und[p] + (1) udcpdp[p]	Lipopolysaccharide Biosynthesis / Recycling	-16.7423	1.81507
1820	O16 antigen polymerase (periplasm)	unknown	(-1) o16a2und[p] + (-1) o16aund[p] <=> (1) o16a3und[p] + (1) udcpdp[p]	Lipopolysaccharide Biosynthesis / Recycling	-16.7422	1.81507
1821	O16 antigen polymerase (periplasm)	unknown	(-1) o16a3und[p] + (-1) o16aund[p] <=> (1) o16a4und[p] + (1) udcpdp[p]	Lipopolysaccharide Biosynthesis / Recycling	-16.7422	1.81507
1822	rhamanosyl-N-acetylglucosamyl-undecaprenyl diphosphate O-acetyltransferase (LPS O16 antigen biosynthesis)	unknown	(-1) accoa[c] + (-1) ragund[c] <=> (1) aragund[c] + (1) coa[c]	Lipopolysaccharide Biosynthesis / Recycling	-0.852846	2.37007
1823	O16 antigen (flippase, cytoplasm to periplasm)	unknown	(-1) o16aund[c] <=> (1) o16aund[p]	Lipopolysaccharide Biosynthesis / Recycling	0	0
1824	galactofuranosyltransferase (LPS O16 antigen biosynthesis)	unknown	(-1) garagund[c] + (-1) udpgalfur[c] <=> (1) gfgaragund[c] + (1) udp[c]	Lipopolysaccharide Biosynthesis / Recycling	-21.9164	2.33123
1825	glucosyltransferase I (LPS O16 antigen biosynthesis)	unknown	(-1) aragund[c] + (-1) udpg[c] <=> (1) garagund[c] + (1) udp[c]	Lipopolysaccharide Biosynthesis / Recycling	-13.6045	2.38868
1826	glucosyltransferase II (LPS O16 antigen biosynthesis)	unknown	(-1) gfgaragund[c] + (-1) udpg[c] <=> (1) o16aund[c] + (1) udp[c]	Lipopolysaccharide Biosynthesis / Recycling	-20.3654	2.40578
1827	superoxide anion transport via diffusion (extracellular to periplasm)	unknown	(-1) o2s[e] <=> (1) o2s[p]	Transport, Outer Membrane Porin	0	0
1828	oxygen transport via diffusion (extracellular to periplasm)	unknown	(-1) o2[e] <=> (1) o2[p]	Transport, Outer Membrane Porin	0	0
1829	o2 transport via diffusion (periplasm)	unknown	(-1) o2[p] <=> (1) o2[c]	Inorganic Ion Transport and Metabolism	0	0
1830	oxaloacetate decarboxylase	4.1.1.3	(-1) oaa[c] <=> (1) co2[c] + (1) pyr[c]	Pyruvate Metabolism	-21.5954	1.66407
1831	2-Oxobutanoate formate lyase	unknown	(-1) 2obut[c] + (-1) coa[c] <=> (1) for[c] + (1) ppcoa[c]	Alternate Carbon Metabolism	-8.12292	5.69319
1832	ornithine carbamoyltransferase	2.1.3.3	(-1) cbp[c] + (-1) orn[c] <=> (1) citr-DASH-L[c] + (1) pi[c]	Arginine and Proline Metabolism	-25.9677	3.77024
1833	Octadecanoate transport via facilitated irreversible diffusion (extracellular to periplasm)	unknown	(-1) ocdca[e] <=> (1) ocdca[p]	Transport, Outer Membrane	0	0
1834	Octadecenoate (n-C18:1) transport via facilitated irreversible diffusion (extracellular to periplasm)	unknown	(-1) ocdcea[e] <=> (1) ocdcea[p]	Transport, Outer Membrane	0	0
1835	Octanoate transport via diffusion (extracellular to periplasm)	unknown	(-1) octa[e] <=> (1) octa[p]	Transport, Outer Membrane Porin	0	0
1836	Octaprenyl pyrophosphate synthase	unknown	(-1) frdp[c] + (-5) ipdp[c] <=> (1) octdp[c] + (5) ppi[c]	Cofactor and Prosthetic Group Biosynthesis	-316.215	12.1156
1837	Octadecenoyl-coa cis-trans isomerization	5.3.3.8	(-1) odecoa[c] <=> (1) od2coa[c]	Membrane Lipid Metabolism	0	0
1838	O-Phospho-4-hydroxy-L-threonine:2-oxoglutarate aminotransferase	2.6.1.52	(-1) glu-DASH-L[c] + (-1) ohpb[c] <=> (1) akg[c] + (1) phthr[c]	Cofactor and Prosthetic Group Biosynthesis	6.5618	0.65747
1839	2-octaprenyl-6-hydroxyphenol methylase	unknown	(-1) 2ohph[c] + (-1) amet[c] <=> (1) 2omph[c] + (1) ahcys[c]	Cofactor and Prosthetic Group Biosynthesis	0	1000000
1840	2-Octaprenyl-6-methoxy-benzoquinol methylase	unknown	(-1) 2ombzl[c] + (-1) amet[c] <=> (1) 2ommbl[c] + (1) ahcys[c]	Cofactor and Prosthetic Group Biosynthesis	0	1000000
1841	2-Oxo-4-methyl-3-carboxypentanoate decarboxylation	unknown	(-1) 3c4mop[c] <=> (1) 4mop[c] + (1) co2[c]	Valine, Leucine, and Isoleucine Metabolism	-21.5404	3.73263
1842	2-Octaprenyl-3-methyl-6-methoxy-1,4-benzoquinol hydroxylase	unknown	(-1) 2ommbl[c] + (-5.000000e-001) o2[c] <=> (1) 2omhmbl[c]	Cofactor and Prosthetic Group Biosynthesis	-179.388	3.87167
1843	2-Octaprenyl-3-methyl-6-methoxy-1,4-benzoquinol hydroxylase (anaerobic)	unknown	(-1) 2ommbl[c] + (-2) atp[c] + (-3) h2o[c] + (-1) nad[c] <=> (1) 2omhmbl[c] + (2) adp[c] + (1) nadh[c] + (2) pi[c]	Cofactor and Prosthetic Group Biosynthesis	-13.7713	5.40933
1844	orotidine-5'-phosphate decarboxylase	4.1.1.23	(-1) orot5p[c] <=> (1) co2[c] + (1) ump[c]	Purine and Pyrimidine Biosynthesis	-35.4218	7.31232
1845	2-octaprenyl-6-methoxyphenol hydroxylase	unknown	(-1) 2omph[c] + (-5.000000e-001) o2[c] <=> (1) 2ombzl[c]	Cofactor and Prosthetic Group Biosynthesis	-179.389	3.87167
1846	2-octaprenyl-6-methoxyphenol hydroxylase (anaerobic)	unknown	(-1) 2omph[c] + (-2) atp[c] + (-3) h2o[c] + (-1) nad[c] <=> (1) 2ombzl[c] + (2) adp[c] + (1) nadh[c] + (2) pi[c]	Cofactor and Prosthetic Group Biosynthesis	-13.7721	5.40933
1847	2-oxopent-4-enoate hydratase	4.2.1.80	(-1) h2o[c] + (-1) op4en[c] <=> (1) 4h2opntn[c]	Alternate Carbon Metabolism	0.628907	1.23006
1848	Octaprenyl-hydroxybenzoate decarboxylase	unknown	(-1) 3ophb[c] <=> (1) 2oph[c] + (1) co2[c]	Cofactor and Prosthetic Group Biosynthesis	-14.6933	2.2841
1849	2-Octaprenylphenol hydroxylase	unknown	(-1) 2oph[c] + (-5.000000e-001) o2[c] <=> (1) 2ohph[c]	Cofactor and Prosthetic Group Biosynthesis	-179.394	3.87167
1850	2-Octaprenylphenol hydroxylase (anaerobic)	unknown	(-1) 2oph[c] + (-2) atp[c] + (-3) h2o[c] + (-1) nad[c] <=> (1) 2ohph[c] + (2) adp[c] + (1) nadh[c] + (2) pi[c]	Cofactor and Prosthetic Group Biosynthesis	-13.7771	5.40933
1851	Ornithine Decarboxylase	4.1.1.17	(-1) orn[c] <=> (1) co2[c] + (1) ptrc[c]	Arginine and Proline Metabolism	-2.60435	5.22189
1852	ornithine transport via ABC system (periplasm)	unknown	(-1) atp[c] + (-1) h2o[c] + (-1) orn[p] <=> (1) adp[c] + (1) orn[c] + (1) pi[c]	Transport, Inner Membrane	-29.4361	1.45954
1853	ornithine transport via diffusion (extracellular to periplasm)	unknown	(-1) orn[e] <=> (1) orn[p]	Transport, Outer Membrane Porin	0	0
1854	Orotate transport via proton symport (2 H) (periplasm)	unknown	(-1) orot[p] <=> (1) orot[c]	Transport, Inner Membrane	0	0
1855	Orotate transport via diffusion (extracellular to periplasm)	unknown	(-1) orot[e] <=> (1) orot[p]	Transport, Outer Membrane Porin	0	0
1856	orotate phosphoribosyltransferase	2.4.2.10	(-1) orot5p[c] + (-1) ppi[c] <=> (1) orot[c] + (1) prpp[c]	Purine and Pyrimidine Biosynthesis	-9.4973	1.90865
1857	oxamate transcarbamoylase	2.1.3.5	(-1) oxur[c] + (-1) pi[c] <=> (1) cbp[c] + (1) oxam[c]	Unassigned	76.0639	6.85247
1858	2-oxoglutarate decarboxylase	4.1.1.71	(-1) akg[c] + (-1) thmpp[c] <=> (1) co2[c] + (1) ssaltpp[c]	Cofactor and Prosthetic Group Biosynthesis	37.9162	2.43848
1859	1-pyrroline-5-carboxylate dehydrogenase	1.5.1.12	(-1) 1pyr5c[c] + (-2) h2o[c] + (-1) nad[c] <=> (1) glu-DASH-L[c] + (1) nadh[c]	Arginine and Proline Metabolism	-11.7965	6.15993
1860	pyrroline-5-carboxylate reductase	1.5.1.2	(-1) 1pyr5c[c] + (-1) nadph[c] <=> (1) nadp[c] + (1) pro-DASH-L[c]	Arginine and Proline Metabolism	-48.7499	3.77024
1861	phosphatidate transport via ABC system (n-C12:0, periplasm)	unknown	(-1) atp[c] + (-1) h2o[c] + (-1) pa120[c] <=> (1) adp[c] + (1) pa120[p] + (1) pi[c]	Transport, Inner Membrane	-29.4361	1.45954
1862	phosphatidate transport via ABC system (n-C14:0, periplasm)	unknown	(-1) atp[c] + (-1) h2o[c] + (-1) pa140[c] <=> (1) adp[c] + (1) pa140[p] + (1) pi[c]	Transport, Inner Membrane	-29.4361	1.45954
1863	phosphatidate transport via ABC system (n-C14:1, periplasm)	unknown	(-1) atp[c] + (-1) h2o[c] + (-1) pa141[c] <=> (1) adp[c] + (1) pa141[p] + (1) pi[c]	Transport, Inner Membrane	-29.4361	1.45954
1864	phosphatidate transport via ABC system (n-C16:0, periplasm)	unknown	(-1) atp[c] + (-1) h2o[c] + (-1) pa160[c] <=> (1) adp[c] + (1) pa160[p] + (1) pi[c]	Transport, Inner Membrane	-29.4361	1.45954
1865	phosphatidate transport via ABC system (n-C16:1, periplasm)	unknown	(-1) atp[c] + (-1) h2o[c] + (-1) pa161[c] <=> (1) adp[c] + (1) pa161[p] + (1) pi[c]	Transport, Inner Membrane	-29.4361	1.45954
1866	phosphatidate transport via ABC system (n-C18:0, periplasm)	unknown	(-1) atp[c] + (-1) h2o[c] + (-1) pa180[c] <=> (1) adp[c] + (1) pa180[p] + (1) pi[c]	Transport, Inner Membrane	-29.4361	1.45954
1867	phosphatidate transport via ABC system (n-C18:1, periplasm)	unknown	(-1) atp[c] + (-1) h2o[c] + (-1) pa181[c] <=> (1) adp[c] + (1) pa181[p] + (1) pi[c]	Transport, Inner Membrane	-29.4361	1.45954
1868	phenylacetaldehyde reversible transport via proton symport (periplasm)	unknown	(-1) pacald[p] <=> (1) pacald[c]	Transport, Inner Membrane	0	0
1869	phenethylacetaldehyde transport via diffusion (extracellular to periplasm)	unknown	(-1) pacald[e] <=> (1) pacald[p]	Transport, Outer Membrane Porin	0	0
1870	phenylacetate-CoA ligase	6.2.1.30	(-1) atp[c] + (-1) coa[c] + (-1) pac[c] <=> (1) amp[c] + (1) phaccoa[c] + (1) ppi[c]	Alternate Carbon Metabolism	-9.96931	2.54918
1871	pantothenate synthase	6.3.2.1	(-1) ala-DASH-B[c] + (-1) atp[c] + (-1) pant-DASH-R[c] <=> (1) amp[c] + (1) pnto-DASH-R[c] + (1) ppi[c]	Cofactor and Prosthetic Group Biosynthesis	-42.8537	2.8463
1872	Phosphatidate phosphatase (n-C12:0)	3.1.3.4	(-1) h2o[c] + (-1) pa120[c] <=> (1) 12dgr120[c] + (1) pi[c]	Glycerophospholipid Metabolism	-11.3591	1.48185
1873	Phosphatidate phosphatase (periplasmic, n-C12:0)	3.1.3.4	(-1) h2o[p] + (-1) pa120[p] <=> (1) 12dgr120[p] + (1) pi[p]	Glycerophospholipid Metabolism	-11.3591	1.48185
1874	Phosphatidate phosphatase (n-C14:0)	3.1.3.4	(-1) h2o[c] + (-1) pa140[c] <=> (1) 12dgr140[c] + (1) pi[c]	Glycerophospholipid Metabolism	-11.3586	1.48185
1875	Phosphatidate phosphatase (periplasmic, n-C14:0)	3.1.3.4	(-1) h2o[p] + (-1) pa140[p] <=> (1) 12dgr140[p] + (1) pi[p]	Glycerophospholipid Metabolism	-11.3586	1.48185
1876	Phosphatidate phosphatase (n-C14:1)	3.1.3.4	(-1) h2o[c] + (-1) pa141[c] <=> (1) 12dgr141[c] + (1) pi[c]	Glycerophospholipid Metabolism	-11.3586	1.48185
1877	Phosphatidate phosphatase (periplasmic, n-C14:1)	3.1.3.4	(-1) h2o[p] + (-1) pa141[p] <=> (1) 12dgr141[p] + (1) pi[p]	Glycerophospholipid Metabolism	-11.3586	1.48185
1878	Phosphatidate phosphatase (n-C16:0)	3.1.3.4	(-1) h2o[c] + (-1) pa160[c] <=> (1) 12dgr160[c] + (1) pi[c]	Glycerophospholipid Metabolism	-11.3591	1.48185
1879	Phosphatidate phosphatase (periplasmic, n-C16:0)	3.1.3.4	(-1) h2o[p] + (-1) pa160[p] <=> (1) 12dgr160[p] + (1) pi[p]	Glycerophospholipid Metabolism	-11.3591	1.48185
1880	Phosphatidate phosphatase (n-C16:1)	3.1.3.4	(-1) h2o[c] + (-1) pa161[c] <=> (1) 12dgr161[c] + (1) pi[c]	Glycerophospholipid Metabolism	-11.3591	1.48185
1881	Phosphatidate phosphatase (periplasmic, n-C16:1)	3.1.3.4	(-1) h2o[p] + (-1) pa161[p] <=> (1) 12dgr161[p] + (1) pi[p]	Glycerophospholipid Metabolism	-11.3591	1.48185
1882	Phosphatidate phosphatase (n-C18:0)	3.1.3.4	(-1) h2o[c] + (-1) pa180[c] <=> (1) 12dgr180[c] + (1) pi[c]	Glycerophospholipid Metabolism	-11.3586	1.48185
1883	Phosphatidate phosphatase (periplasmic, n-C18:0)	3.1.3.4	(-1) h2o[p] + (-1) pa180[p] <=> (1) 12dgr180[p] + (1) pi[p]	Glycerophospholipid Metabolism	-11.3586	1.48185
1884	Phosphatidate phosphatase (n-C18:1)	3.1.3.4	(-1) h2o[c] + (-1) pa181[c] <=> (1) 12dgr181[c] + (1) pi[c]	Glycerophospholipid Metabolism	-11.3591	1.48185
1885	Phosphatidate phosphatase (periplasmic, n-C18:1)	3.1.3.4	(-1) h2o[p] + (-1) pa181[p] <=> (1) 12dgr181[p] + (1) pi[p]	Glycerophospholipid Metabolism	-11.3591	1.48185
1886	phospho-N-acetylmuramoyl-pentapeptide-transferase (meso-2,6-diaminopimelate)	2.7.8.13	(-1) udcpp[c] + (-1) ugmda[c] <=> (1) uagmda[c] + (1) ump[c]	Cell Envelope Biosynthesis	1.10227	6.69128
1887	phosphoadenylyl-sulfate reductase (thioredoxin)	1.8.4.8	(-1) paps[c] + (-1) trdrd[c] <=> (1) pap[c] + (1) so3[c] + (1) trdox[c]	Cysteine Metabolism	-38.0258	3.21885
1888	phosphoadenylyl-sulfate reductase (glutaredoxin)	1.8.4.8	(-1) grxrd[c] + (-1) paps[c] <=> (1) grxox[c] + (1) pap[c] + (1) so3[c]	Cysteine Metabolism	-82.3908	6.41045
1889	3',5'-cyclic-nucleotide phosphodiesterase	3.1.4.17	(-1) camp[c] + (-1) h2o[c] <=> (1) amp[c]	Nucleotide Salvage Pathway	-44.8308	1.70978
1890	pyruvate dehydrogenase	unknown	(-1) coa[c] + (-1) nad[c] + (-1) pyr[c] <=> (1) accoa[c] + (1) co2[c] + (1) nadh[c]	Glycolysis/Gluconeogenesis	-39.0546	2.06426
1891	pyridoxine 5'-phosphate oxidase (anaerboic	unknown	(-1) nad[c] + (-1) pdx5p[c] <=> (1) nadh[c] + (1) pydx5p[c]	Cofactor and Prosthetic Group Biosynthesis	24.685	1.2017
1892	pyridoxine 5'-phosphate oxidase	1.4.3.5	(-1) o2[c] + (-1) pdx5p[c] <=> (1) h2o2[c] + (1) pydx5p[c]	Cofactor and Prosthetic Group Biosynthesis	-104.844	1.56335
1893	Pyridoxine 5'-phosphate synthase	unknown	(-1) dxyl5p[c] + (-1) nad[c] + (-1) phthr[c] <=> (1) co2[c] + (2) h2o[c] + (1) nadh[c] + (1) pdx5p[c] + (1) pi[c]	Cofactor and Prosthetic Group Biosynthesis	-226.157	6.24435
1894	Pyridoxine 5-phosphate phosphatase	unknown	(-1) h2o[c] + (-1) pdx5p[c] <=> (1) pi[c] + (1) pydxn[c]	Cofactor and Prosthetic Group Biosynthesis	-15.9608	2.59752
1895	phosphatidylethanolamine transport via ABC system (n-C12:0, periplasm)	unknown	(-1) atp[c] + (-1) h2o[c] + (-1) pe120[c] <=> (1) adp[c] + (1) pe120[p] + (1) pi[c]	Transport, Inner Membrane	-29.4361	1.45954
1896	phosphatidylethanolamine transport via ABC system (n-C14:0, periplasm)	unknown	(-1) atp[c] + (-1) h2o[c] + (-1) pe140[c] <=> (1) adp[c] + (1) pe140[p] + (1) pi[c]	Transport, Inner Membrane	-29.4361	1.45954
1897	phosphatidylethanolamine transport via ABC system (n-C14:1, periplasm)	unknown	(-1) atp[c] + (-1) h2o[c] + (-1) pe141[c] <=> (1) adp[c] + (1) pe141[p] + (1) pi[c]	Transport, Inner Membrane	-29.4361	1.45954
1898	phosphatidylethanolamine transport via ABC system (n-C16:0, periplasm)	unknown	(-1) atp[c] + (-1) h2o[c] + (-1) pe160[c] <=> (1) adp[c] + (1) pe160[p] + (1) pi[c]	Transport, Inner Membrane	-29.4361	1.45954
1899	phosphatidylethanolamine transport via ABC system (n-C16:1, periplasm)	unknown	(-1) atp[c] + (-1) h2o[c] + (-1) pe161[c] <=> (1) adp[c] + (1) pe161[p] + (1) pi[c]	Transport, Inner Membrane	-29.4361	1.45954
1900	phosphatidylethanolamine transport via ABC system (n-C18:0, periplasm)	unknown	(-1) atp[c] + (-1) h2o[c] + (-1) pe180[c] <=> (1) adp[c] + (1) pe180[p] + (1) pi[c]	Transport, Inner Membrane	-29.4361	1.45954
1901	phosphatidylethanolamine transport via ABC system (n-C18:1, periplasm)	unknown	(-1) atp[c] + (-1) h2o[c] + (-1) pe181[c] <=> (1) adp[c] + (1) pe181[p] + (1) pi[c]	Transport, Inner Membrane	-29.4361	1.45954
1902	Phenethylamine oxidase	1.4.3.6	(-1) h2o[p] + (-1) o2[p] + (-1) peamn[p] <=> (1) h2o2[p] + (1) nh4[p] + (1) pacald[p]	Nitrogen Metabolism	-86.6397	2.22946
1903	phenethylamine transport via diffusion (extracellular to periplasm)	unknown	(-1) peamn[e] <=> (1) peamn[p]	Transport, Outer Membrane Porin	0	0
1904	Erythronate 4-phosphate (4per) dehydrogenase	unknown	(-1) 4per[c] + (-1) nad[c] <=> (1) nadh[c] + (1) ohpb[c]	Cofactor and Prosthetic Group Biosynthesis	21.7434	1.06231
1905	phosphoethanolamine transferase (c-C16:1)	unknown	(-1) lipa[p] + (-1) pe161[p] <=> (1) 12dgr161[p] + (1) enlipa[p]	Lipopolysaccharide Biosynthesis / Recycling	0.611598	0.642801
1906	phosphoethanolamine transferase (c-C16:1)	unknown	(-1) lipa[p] + (-1) pe181[p] <=> (1) 12dgr181[p] + (1) enlipa[p]	Lipopolysaccharide Biosynthesis / Recycling	0.61118	0.642799
1907	phosphofructokinase	2.7.1.11	(-1) atp[c] + (-1) f6p[c] <=> (1) adp[c] + (1) fdp[c]	Glycolysis/Gluconeogenesis	-19.2697	0.845123
1908	Phosphofructokinase	2.7.1.11	(-1) atp[c] + (-1) tag6p-DASH-D[c] <=> (1) adp[c] + (1) tagdp-DASH-D[c]	Alternate Carbon Metabolism	-19.2697	0.845123
1909	pyruvate formate lyase	unknown	(-1) coa[c] + (-1) pyr[c] <=> (1) accoa[c] + (1) for[c]	Pyruvate Metabolism	-19.5759	1.50372
1910	phosphatidylglycerol transport via ABC system (n-C12:0, periplasm)	unknown	(-1) atp[c] + (-1) h2o[c] + (-1) pg120[c] <=> (1) adp[c] + (1) pg120[p] + (1) pi[c]	Transport, Inner Membrane	-29.4361	1.45954
1911	phosphatidylglycerol transport via ABC system (n-C14:0, periplasm)	unknown	(-1) atp[c] + (-1) h2o[c] + (-1) pg140[c] <=> (1) adp[c] + (1) pg140[p] + (1) pi[c]	Transport, Inner Membrane	-29.4361	1.45954
1912	phosphatidylglycerol transport via ABC system (n-C14:1, periplasm)	unknown	(-1) atp[c] + (-1) h2o[c] + (-1) pg141[c] <=> (1) adp[c] + (1) pg141[p] + (1) pi[c]	Transport, Inner Membrane	-29.4361	1.45954
1913	phosphatidylglycerol transport via ABC system (n-C16:0, periplasm)	unknown	(-1) atp[c] + (-1) h2o[c] + (-1) pg160[c] <=> (1) adp[c] + (1) pg160[p] + (1) pi[c]	Transport, Inner Membrane	-29.4361	1.45954
1914	phosphatidylglycerol transport via ABC system (n-C16:1, periplasm)	unknown	(-1) atp[c] + (-1) h2o[c] + (-1) pg161[c] <=> (1) adp[c] + (1) pg161[p] + (1) pi[c]	Transport, Inner Membrane	-29.4361	1.45954
1915	phosphatidylglycerol transport via ABC system (n-C18:0, periplasm)	unknown	(-1) atp[c] + (-1) h2o[c] + (-1) pg180[c] <=> (1) adp[c] + (1) pg180[p] + (1) pi[c]	Transport, Inner Membrane	-29.4361	1.45954
1916	phosphatidylglycerol transport via ABC system (n-C18:1, periplasm)	unknown	(-1) atp[c] + (-1) h2o[c] + (-1) pg181[c] <=> (1) adp[c] + (1) pg181[p] + (1) pi[c]	Transport, Inner Membrane	-29.4361	1.45954
1917	phosphoglucosamine mutase	5.4.2.10	(-1) gam1p[c] <=> (1) gam6p[c]	Cell Envelope Biosynthesis	-2.95836	2.09879
1918	phosphoglycerate dehydrogenase	1.1.1.95	(-1) 3pg[c] + (-1) nad[c] <=> (1) 3php[c] + (1) nadh[c]	Glycine and Serine Metabolism	33.4013	1.21695
1919	glucose-6-phosphate isomerase	5.3.1.9	(-1) g6p[c] <=> (1) f6p[c]	Glycolysis/Gluconeogenesis	1.89553	0.583943
1920	phosphoglycerate kinase	2.7.2.3	(-1) 3pg[c] + (-1) atp[c] <=> (1) 13dpg[c] + (1) adp[c]	Glycolysis/Gluconeogenesis	18.774	0.559684
1921	6-phosphogluconolactonase	3.1.1.31	(-1) 6pgl[c] + (-1) h2o[c] <=> (1) 6pgc[c]	Pentose Phosphate Pathway	-29.4154	2.22346
1922	Phosphoglycolate phosphatase	3.1.3.18	(-1) 2pglyc[c] + (-1) h2o[c] <=> (1) glyclt[c] + (1) pi[c]	Alternate Carbon Metabolism	-35.0435	2.4371
1923	phosphoglycerate mutase	5.4.2.1	(-1) 2pg[c] <=> (1) 3pg[c]	Glycolysis/Gluconeogenesis	-3.99424	0.455483
1924	phosphoglucomutase	5.4.2.2	(-1) g1p[c] <=> (1) g6p[c]	Alternate Carbon Metabolism	-7.00559	0.959699
1925	phosphatidylglycerophosphate transport via ABC system (n-C12:0, periplasm)	unknown	(-1) atp[c] + (-1) h2o[c] + (-1) pgp120[c] <=> (1) adp[c] + (1) pgp120[p] + (1) pi[c]	Transport, Inner Membrane	-29.4361	1.45954
1926	phosphatidylglycerophosphate transport via ABC system (n-C14:0, periplasm)	unknown	(-1) atp[c] + (-1) h2o[c] + (-1) pgp140[c] <=> (1) adp[c] + (1) pgp140[p] + (1) pi[c]	Transport, Inner Membrane	-29.4361	1.45954
1927	phosphatidylglycerophosphate transport via ABC system (n-C14:1, periplasm)	unknown	(-1) atp[c] + (-1) h2o[c] + (-1) pgp141[c] <=> (1) adp[c] + (1) pgp141[p] + (1) pi[c]	Transport, Inner Membrane	-29.4361	1.45954
1928	phosphatidylglycerophosphate transport via ABC system (n-C16:0, periplasm)	unknown	(-1) atp[c] + (-1) h2o[c] + (-1) pgp160[c] <=> (1) adp[c] + (1) pgp160[p] + (1) pi[c]	Transport, Inner Membrane	-29.4361	1.45954
1929	phosphatidylglycerophosphate transport via ABC system (n-C16:1, periplasm)	unknown	(-1) atp[c] + (-1) h2o[c] + (-1) pgp161[c] <=> (1) adp[c] + (1) pgp161[p] + (1) pi[c]	Transport, Inner Membrane	-29.4361	1.45954
1930	phosphatidylglycerophosphate transport via ABC system (n-C18:0, periplasm)	unknown	(-1) atp[c] + (-1) h2o[c] + (-1) pgp180[c] <=> (1) adp[c] + (1) pgp180[p] + (1) pi[c]	Transport, Inner Membrane	-29.4361	1.45954
1931	phosphatidylglycerophosphate transport via ABC system (n-C18:1, periplasm)	unknown	(-1) atp[c] + (-1) h2o[c] + (-1) pgp181[c] <=> (1) adp[c] + (1) pgp181[p] + (1) pi[c]	Transport, Inner Membrane	-29.4361	1.45954
1932	phosphatidylglycerol phosphate phosphatase (n-C14:0)	3.1.3.27	(-1) h2o[c] + (-1) pgp120[c] <=> (1) pg120[c] + (1) pi[c]	Glycerophospholipid Metabolism	-8.59236	1.48185
1933	phosphatidylglycerol phosphate phosphatase (periplasm, n-C14:0)	3.1.3.27	(-1) h2o[p] + (-1) pgp120[p] <=> (1) pg120[p] + (1) pi[p]	Glycerophospholipid Metabolism	-8.59236	1.48185
1934	phosphatidylglycerol phosphate phosphatase (n-C14:0)	3.1.3.27	(-1) h2o[c] + (-1) pgp140[c] <=> (1) pg140[c] + (1) pi[c]	Glycerophospholipid Metabolism	-8.59194	1.48185
1935	phosphatidylglycerol phosphate phosphatase (periplasm, n-C14:0)	3.1.3.27	(-1) h2o[p] + (-1) pgp140[p] <=> (1) pg140[p] + (1) pi[p]	Glycerophospholipid Metabolism	-8.59194	1.48185
1936	phosphatidylglycerol phosphate phosphatase (n-C14:1)	3.1.3.27	(-1) h2o[c] + (-1) pgp141[c] <=> (1) pg141[c] + (1) pi[c]	Glycerophospholipid Metabolism	-8.59236	1.48185
1937	phosphatidylglycerol phosphate phosphatase (periplasm, n-C14:1)	3.1.3.27	(-1) h2o[p] + (-1) pgp141[p] <=> (1) pg141[p] + (1) pi[p]	Glycerophospholipid Metabolism	-8.59236	1.48185
1938	phosphatidylglycerol phosphate phosphatase (n-C16:0)	3.1.3.27	(-1) h2o[c] + (-1) pgp160[c] <=> (1) pg160[c] + (1) pi[c]	Glycerophospholipid Metabolism	-8.59236	1.48185
1939	phosphatidylglycerol phosphate phosphatase (periplasm, n-C16:0)	3.1.3.27	(-1) h2o[p] + (-1) pgp160[p] <=> (1) pg160[p] + (1) pi[p]	Glycerophospholipid Metabolism	-8.59236	1.48185
1940	phosphatidylglycerol phosphate phosphatase (n-C16:1)	3.1.3.27	(-1) h2o[c] + (-1) pgp161[c] <=> (1) pg161[c] + (1) pi[c]	Glycerophospholipid Metabolism	-8.59236	1.48185
1941	phosphatidylglycerol phosphate phosphatase (periplasm, n-C16:1)	3.1.3.27	(-1) h2o[p] + (-1) pgp161[p] <=> (1) pg161[p] + (1) pi[p]	Glycerophospholipid Metabolism	-8.59236	1.48185
1942	phosphatidylglycerol phosphate phosphatase (n-C18:0)	3.1.3.27	(-1) h2o[c] + (-1) pgp180[c] <=> (1) pg180[c] + (1) pi[c]	Glycerophospholipid Metabolism	-8.59236	1.48185
1943	phosphatidylglycerol phosphate phosphatase (periplasm, n-C18:0)	3.1.3.27	(-1) h2o[p] + (-1) pgp180[p] <=> (1) pg180[p] + (1) pi[p]	Glycerophospholipid Metabolism	-8.59236	1.48185
1944	phosphatidylglycerol phosphate phosphatase (n-C18:1)	3.1.3.27	(-1) h2o[c] + (-1) pgp181[c] <=> (1) pg181[c] + (1) pi[c]	Glycerophospholipid Metabolism	-8.59236	1.48185
1945	phosphatidylglycerol phosphate phosphatase (periplasm, n-C18:1)	3.1.3.27	(-1) h2o[p] + (-1) pgp181[p] <=> (1) pg181[p] + (1) pi[p]	Glycerophospholipid Metabolism	-8.59236	1.48185
1946	Phosphatidylglycerol synthase (n-C12:0)	2.7.8.5	(-1) cdpdddecg[c] + (-1) glyc3p[c] <=> (1) cmp[c] + (1) pgp120[c]	Glycerophospholipid Metabolism	0	1000000
1947	Phosphatidylglycerol synthase (n-C14:0)	2.7.8.5	(-1) cdpdtdecg[c] + (-1) glyc3p[c] <=> (1) cmp[c] + (1) pgp140[c]	Glycerophospholipid Metabolism	0	1000000
1948	Phosphatidylglycerol synthase (n-C14:1)	2.7.8.5	(-1) cdpdtdec7eg[c] + (-1) glyc3p[c] <=> (1) cmp[c] + (1) pgp141[c]	Glycerophospholipid Metabolism	0	1000000
1949	Phosphatidylglycerol synthase (n-C16:0)	2.7.8.5	(-1) cdpdhdecg[c] + (-1) glyc3p[c] <=> (1) cmp[c] + (1) pgp160[c]	Glycerophospholipid Metabolism	0	1000000
1950	Phosphatidylglycerol synthase (n-C16:1)	2.7.8.5	(-1) cdpdhdec9eg[c] + (-1) glyc3p[c] <=> (1) cmp[c] + (1) pgp161[c]	Glycerophospholipid Metabolism	0	1000000
1951	Phosphatidylglycerol synthase (n-C18:0)	2.7.8.5	(-1) cdpdodecg[c] + (-1) glyc3p[c] <=> (1) cmp[c] + (1) pgp180[c]	Glycerophospholipid Metabolism	0	1000000
1952	Phosphatidylglycerol synthase (n-C18:1)	2.7.8.5	(-1) cdpdodec11eg[c] + (-1) glyc3p[c] <=> (1) cmp[c] + (1) pgp181[c]	Glycerophospholipid Metabolism	0	1000000
1953	protoheme transport via ABC system (periplasm)	unknown	(-1) atp[c] + (-1) h2o[c] + (-1) pheme[c] <=> (1) adp[c] + (1) pheme[p] + (1) pi[c]	Transport, Inner Membrane	-29.4361	1.45954
1954	protoheme transport irreversible out via diffusion (periplasm to extracellular)	unknown	(-1) pheme[p] <=> (1) pheme[e]	Transport, Outer Membrane	0	0
1955	phenylalanine transaminase	2.6.1.58	(-1) akg[c] + (-1) phe-DASH-L[c] <=> (1) glu-DASH-L[c] + (1) phpyr[c]	Tyrosine, Tryptophan, and Phenylalanine Metabolism	1.26822	2.57048
1956	Phenylalanyl-tRNA synthetase	6.1.1.20	(-1) atp[c] + (-1) phe-DASH-L[c] + (-1) trnaphe[c] <=> (1) amp[c] + (1) phetrna[c] + (1) ppi[c]	tRNA Charging	-83.37	5.62843
1957	L-phenylalanine reversible transport via proton symport (periplasm)	unknown	(-1) phe-DASH-L[p] <=> (1) phe-DASH-L[c]	Transport, Inner Membrane	0	0
1958	L-phenylalanine transport via diffusion (extracellular to periplasm)	unknown	(-1) phe-DASH-L[e] <=> (1) phe-DASH-L[p]	Transport, Outer Membrane Porin	0	0
1959	Phytase (periplasm)	unknown	(-6) h2o[p] + (-1) minohp[p] <=> (1) inost[p] + (6) pi[p]	Alternate Carbon Metabolism	-25.3306	10.451
1960	phosphate reversible transport via symport (periplasm)	unknown	(-1) pi[p] <=> (1) pi[c]	Inorganic Ion Transport and Metabolism	0	0
1961	phosphate transport via diffusion (extracellular to periplasm)	unknown	(-1) pi[e] <=> (1) pi[p]	Transport, Outer Membrane Porin	0	0
1962	phosphate transport via ABC system (uptake, periplasm)	unknown	(-1) atp[c] + (-1) h2o[c] + (-1) pi[p] <=> (1) adp[c] + (2) pi[c]	Inorganic Ion Transport and Metabolism	-29.4361	1.45954
1963	Phospholipase A1 (phosphatidate, n-C12:0) (periplasm)	3.1.1.32	(-1) h2o[p] + (-1) pa120[p] <=> (1) 2ddecg3p[p] + (1) ddca[p]	Glycerophospholipid Metabolism	-26.1314	2.35213
1964	Phospholipase A1 (phosphatidate, n-C14:0) (periplasm)	3.1.1.32	(-1) h2o[p] + (-1) pa140[p] <=> (1) 2tdecg3p[p] + (1) ttdca[p]	Glycerophospholipid Metabolism	-26.131	2.35213
1965	Phospholipase A1 (phosphatidate, n-C14:1) (periplasm)	3.1.1.32	(-1) h2o[p] + (-1) pa141[p] <=> (1) 2tdec7eg3p[p] + (1) ttdcea[p]	Glycerophospholipid Metabolism	-17.0454	2.80225
1966	Phospholipase A1 (phosphatidate, n-C16:0) (periplasm)	3.1.1.32	(-1) h2o[p] + (-1) pa160[p] <=> (1) 2hdecg3p[p] + (1) hdca[p]	Glycerophospholipid Metabolism	-18.9299	7.2271
1967	Phospholipase A1 (phosphatidate, n-C16:1) (periplasm)	3.1.1.32	(-1) h2o[p] + (-1) pa161[p] <=> (1) 2hdec9eg3p[p] + (1) hdcea[p]	Glycerophospholipid Metabolism	-26.1326	2.35213
1968	Phospholipase A1 (phosphatidate, n-C18:0) (periplasm)	3.1.1.32	(-1) h2o[p] + (-1) pa180[p] <=> (1) 2odecg3p[p] + (1) ocdca[p]	Glycerophospholipid Metabolism	-26.1314	2.35213
1969	Phospholipase A1 (phosphatidate, n-C18:1) (periplasm)	3.1.1.32	(-1) h2o[p] + (-1) pa181[p] <=> (1) 2odec11eg3p[p] + (1) ocdcea[p]	Glycerophospholipid Metabolism	-26.1322	2.35213
1970	Phospholipase A1 (phosphatidylethanolamine, n-C12:0) (periplasm)	3.1.1.32	(-1) h2o[p] + (-1) pe120[p] <=> (1) 2agpe120[p] + (1) ddca[p]	Glycerophospholipid Metabolism	-26.0437	2.35213
1971	Phospholipase A1 (phosphatidylethanolamine, n-C14:0) (periplasm)	3.1.1.32	(-1) h2o[p] + (-1) pe140[p] <=> (1) 2agpe140[p] + (1) ttdca[p]	Glycerophospholipid Metabolism	-26.0437	2.35213
1972	Phospholipase A1 (phosphatidylethanolamine, n-C14:1) (periplasm)	3.1.1.32	(-1) h2o[p] + (-1) pe141[p] <=> (1) 2agpe141[p] + (1) ttdcea[p]	Glycerophospholipid Metabolism	-16.9577	2.80225
1973	Phospholipase A1 (phosphatidylethanolamine, n-C16:0) (periplasm)	3.1.1.32	(-1) h2o[p] + (-1) pe160[p] <=> (1) 2agpe160[p] + (1) hdca[p]	Glycerophospholipid Metabolism	-18.8422	7.2271
1974	Phospholipase A1 (phosphatidylethanolamine, n-C16:1) (periplasm)	3.1.1.32	(-1) h2o[p] + (-1) pe161[p] <=> (1) 2agpe161[p] + (1) hdcea[p]	Glycerophospholipid Metabolism	-26.0444	2.35213
1975	Phospholipase A1 (phosphatidylethanolamine, n-C18:0) (periplasm)	3.1.1.32	(-1) h2o[p] + (-1) pe180[p] <=> (1) 2agpe180[p] + (1) ocdca[p]	Glycerophospholipid Metabolism	-26.0437	2.35213
1976	Phospholipase A1 (phosphatidylethanolamine, n-C18:1) (periplasm)	3.1.1.32	(-1) h2o[p] + (-1) pe181[p] <=> (1) 2agpe181[p] + (1) ocdcea[p]	Glycerophospholipid Metabolism	-26.0449	2.35213
1977	Phospholipase A1 (phosphatidylglycerol, n-C12:0) (periplasm)	3.1.1.32	(-1) h2o[p] + (-1) pg120[p] <=> (1) 2agpg120[p] + (1) ddca[p]	Glycerophospholipid Metabolism	-26.0437	2.35213
1978	Phospholipase A1 (phosphatidylglycerol, n-C14:0) (periplasm)	3.1.1.32	(-1) h2o[p] + (-1) pg140[p] <=> (1) 2agpg140[p] + (1) ttdca[p]	Glycerophospholipid Metabolism	-26.0437	2.35213
1979	Phospholipase A1 (phosphatidylglycerol, n-C14:1) (periplasm)	3.1.1.32	(-1) h2o[p] + (-1) pg141[p] <=> (1) 2agpg141[p] + (1) ttdcea[p]	Glycerophospholipid Metabolism	-16.9577	2.80225
1980	Phospholipase A1 (phosphatidylglycerol, n-C16:0) (periplasm)	3.1.1.32	(-1) h2o[p] + (-1) pg160[p] <=> (1) 2agpg160[p] + (1) hdca[p]	Glycerophospholipid Metabolism	-18.8417	7.2271
1981	Phospholipase A1 (phosphatidylglycerol, n-C16:1) (periplasm)	3.1.1.32	(-1) h2o[p] + (-1) pg161[p] <=> (1) 2agpg161[p] + (1) hdcea[p]	Glycerophospholipid Metabolism	-26.0449	2.35213
1982	Phospholipase A1 (phosphatidylglycerol, n-C18:0) (periplasm)	3.1.1.32	(-1) h2o[p] + (-1) pg180[p] <=> (1) 2agpg180[p] + (1) ocdca[p]	Glycerophospholipid Metabolism	-26.0437	2.35213
1983	Phospholipase A1 (phosphatidylglycerol, n-C18:1) (periplasm)	3.1.1.32	(-1) h2o[p] + (-1) pg181[p] <=> (1) 2agpg181[p] + (1) ocdcea[p]	Glycerophospholipid Metabolism	-26.0444	2.35213
1984	Phospholipase A2 (phosphatidate, n-C12:0) (periplasm)	3.1.1.4	(-1) h2o[p] + (-1) pa120[p] <=> (1) 1ddecg3p[p] + (1) ddca[p]	Glycerophospholipid Metabolism	-26.1314	2.35213
1985	Phospholipase A2 (phosphatidate, n-C14:0) (periplasm)	3.1.1.4	(-1) h2o[p] + (-1) pa140[p] <=> (1) 1tdecg3p[p] + (1) ttdca[p]	Glycerophospholipid Metabolism	-26.131	2.35213
1986	Phospholipase A2 (phosphatidate, n-C14:1) (periplasm)	3.1.1.4	(-1) h2o[p] + (-1) pa141[p] <=> (1) 1tdec7eg3p[p] + (1) ttdcea[p]	Glycerophospholipid Metabolism	-17.0454	2.80225
1987	Phospholipase A2 (phosphatidate, n-C16:0) (periplasm)	3.1.1.4	(-1) h2o[p] + (-1) pa160[p] <=> (1) 1hdecg3p[p] + (1) hdca[p]	Glycerophospholipid Metabolism	-18.9299	7.2271
1988	Phospholipase A2 (phosphatidate, n-C16:1) (periplasm)	3.1.1.4	(-1) h2o[p] + (-1) pa161[p] <=> (1) 1hdec9eg3p[p] + (1) hdcea[p]	Glycerophospholipid Metabolism	-26.1326	2.35213
1989	Phospholipase A2 (phosphatidate, n-C18:0) (periplasm)	3.1.1.4	(-1) h2o[p] + (-1) pa180[p] <=> (1) 1odecg3p[p] + (1) ocdca[p]	Glycerophospholipid Metabolism	-26.1314	2.35213
1990	Phospholipase A2 (phosphatidate, n-C18:1) (periplasm)	3.1.1.4	(-1) h2o[p] + (-1) pa181[p] <=> (1) 1odec11eg3p[p] + (1) ocdcea[p]	Glycerophospholipid Metabolism	-26.1322	2.35213
1991	Phospholipase A2 (phosphatidylethanolamine, n-C12:0) (periplasm)	3.1.1.4	(-1) h2o[p] + (-1) pe120[p] <=> (1) 1agpe120[p] + (1) ddca[p]	Glycerophospholipid Metabolism	-26.0437	2.35213
1992	Phospholipase A2 (phosphatidylethanolamine, n-C14:0) (periplasm)	3.1.1.4	(-1) h2o[p] + (-1) pe140[p] <=> (1) 1agpe140[p] + (1) ttdca[p]	Glycerophospholipid Metabolism	-26.0437	2.35213
1993	Phospholipase A2 (phosphatidylethanolamine, n-C14:1) (periplasm)	3.1.1.4	(-1) h2o[p] + (-1) pe141[p] <=> (1) 1agpe141[p] + (1) ttdcea[p]	Glycerophospholipid Metabolism	-7.87212	3.94379
1994	Phospholipase A2 (phosphatidylethanolamine, n-C16:0) (periplasm)	3.1.1.4	(-1) h2o[p] + (-1) pe160[p] <=> (1) 1agpe160[p] + (1) hdca[p]	Glycerophospholipid Metabolism	-18.8422	7.2271
1995	Phospholipase A2 (phosphatidylethanolamine, n-C16:1) (periplasm)	3.1.1.4	(-1) h2o[p] + (-1) pe161[p] <=> (1) 1agpe161[p] + (1) hdcea[p]	Glycerophospholipid Metabolism	-26.0444	2.35213
1996	Phospholipase A2 (phosphatidylethanolamine, n-C18:0) (periplasm)	3.1.1.4	(-1) h2o[p] + (-1) pe180[p] <=> (1) 1agpe180[p] + (1) ocdca[p]	Glycerophospholipid Metabolism	-26.0437	2.35213
1997	Phospholipase A2 (phosphatidylethanolamine, n-C18:1) (periplasm)	3.1.1.4	(-1) h2o[p] + (-1) pe181[p] <=> (1) 1agpe181[p] + (1) ocdcea[p]	Glycerophospholipid Metabolism	-26.0449	2.35213
1998	Phospholipase A2 (phosphatidylglycerol, n-C12:0) (periplasm)	3.1.1.4	(-1) h2o[p] + (-1) pg120[p] <=> (1) 1agpg120[p] + (1) ddca[p]	Glycerophospholipid Metabolism	-26.0437	2.35213
[truncated: 384 more rows]

## Sheet: E. coli concs pred
Metabolite concentration predictions no fit
Metabolite index	Metabolite name	compartment	glucose predicted (M)	acetate predicted (M)	glycerol predicted (M)	glucose anaerobic predicted (M)	glucose measured (M)	acetate measured (M)	glycerol measured (M)	glucose anaerobic measured (M)
946	H2O	c	1	1	1	1	0	0	0	0
948	H2O	p	1	0	0	0	0	0	0	0
726	D-Fructose 1,6-bisphosphate	c	0.1	1e-08	1e-08	0.1	0.0152	0.000152	0.00585	0.0337191
367	5-Amino-1-(5-Phospho-D-ribosyl)imidazole-4-carboxamide	c	0.1	0.0499406	0.1	0.1	0	0	0	0
1188	Ammonium	c	0.1	0.0212738	0.00191208	0.0313686	0	0	0	0
759	N2-Formyl-N1-(5-phospho-D-ribosyl)glycinamide	c	0.1	1e-08	0.0267168	0.00945283	0	0	0	0
275	6-Phospho-D-gluconate	c	0.1	1.00078e-08	1.0015e-08	1.00111e-08	0.00377	0.000193	0.0004	0.000651706
453	L-Aspartate	c	0.1	0.000208728	2.48562e-05	0.00206119	0.00423	0.00735	0.0093	0.00208998
77	(S)-2-[5-Amino-1-(5-phospho-D-ribosyl)imidazole-4-carboxamido]succinate	c	0.1	6.25303e-05	7.92668e-08	0.00232306	0	0	0	0
765	Formate	c	0.1	1.06142e-08	0.00308881	0.00111389	0	0	0	0
1222	Octanoyl-ACP (n-C8:0ACP)	c	0.1	1.27065e-08	1.00158e-08	1.53709e-08	0	0	0	0
728	Fe2+	e	0.062	0	0	0.062	0	0	0	0
1332	Phosphate	e	0.056	1.26032e-06	1.18273e-06	0.056	0	0	0	0
806	D-Glucose 6-phosphate	c	0.0251305	8.00162e-08	3.73225e-07	0.012825	0	0	0	0
861	D-Glucose	e	0.022203	0	0	0.022203	0	0	0	0
1031	potassium	e	0.022	1.01703e-08	1.01703e-08	0.022	0	0	0	0
1189	Ammonium	e	0.019	8.20296e-05	7.37276e-06	0.019	0	0	0	0
1190	Ammonium	p	0.0186818	8.06558e-05	7.24928e-06	0.00233572	0	0	0	0
719	Flavin adenine dinucleotide oxidized	c	0.0186577	1.00078e-08	1.00149e-08	0	0.000173	4.93e-05	0.000209	0
882	L-Glutamate	c	0.0170147	0.000307341	0.000175486	0.00199204	0.096	0.0448	0.149	0.015623
278	acyl carrier protein	c	0.0165146	7.96826e-06	5.60647e-06	9.47114e-06	0	0	0	0
1331	Phosphate	c	0.01	0.01	0.01	0.01	0	0	0	0
459	ATP	c	0.00963	0.00414	0.00898	0.00418905	0	0	0	0.00418928
784	Fumarate	c	0.00820448	1.57959e-05	1e-08	0.000293069	0.000115	0.000267	0.000255	0.00269911
967	cis-hexadec-9-enoyl-[acyl-carrier protein] (n-C16:1)	c	0.00745622	1.36209e-07	4.69462e-08	5.90695e-08	0	0	0	0
630	Dihydroxyacetone phosphate	c	0.0060357	1.25649e-07	1.97261e-06	0.00473897	0.000374	0.000147	0.000544	0.00197665
1584	UDP-3-O-(3-hydroxytetradecanoyl)-D-glucosamine	c	0.00496197	5.50557e-06	4.61851e-06	6.00236e-06	0	0	0	0
170	3-Carboxy-3-hydroxy-4-methylpentanoate	c	0.00403332	9.33565e-08	5.31308e-08	3.54641e-06	0	0	0	0
529	CO2	c	0.00402482	0.000119145	0.000132382	3.91058e-05	0	0	0	0
921	glutaredoxin (oxidized)	c	0.00354271	2.49043e-05	0.00277635	0	0	0	0	0
192	(R)-3-Hydroxydecanoyl-[acyl-carrier protein]	c	0.00324816	1.48308e-08	1.01703e-08	2.22408e-08	0	0	0	0
1455	Sulfate	e	0.003	1.01703e-08	1.01704e-08	0.003	0	0	0	0
1183	Nicotinamide adenine dinucleotide	c	0.00255	0.00243	0.00408	0.002142	0	0	0	0.00214282
469	Butyryl-ACP (n-C4:0ACP)	c	0.00183372	1.27062e-08	1.00158e-08	1.53701e-08	0	0	0	0
969	Hexanoyl-ACP (n-C6:0ACP)	c	0.00183372	1.27062e-08	1.00149e-08	1.53701e-08	0	0	0	0
1421	Sedoheptulose 7-phosphate	c	0.00165244	4.57104e-07	1.69181e-07	1.03153e-08	0	0	0	0
491	cis-dodec-5-enoyl-[acyl-carrier protein] (n-C12:1)	c	0.00154542	1.00078e-08	1.00149e-08	1.00109e-08	0	0	0	0
1267	Palmitoyl-ACP (n-C16:0ACP)	c	0.00151974	6.57187e-07	4.69542e-08	5.90745e-08	0	0	0	0
929	Reduced glutathione	c	0.00142667	0.00278664	0.000263925	0	0	0	0	0
1079	L-Malate	c	0.00139927	0.000122841	1e-08	0.00206119	0.00168	0.00333	0.00345	0.012935
137	2-Isopropylmaleate	c	0.00139867	1.48268e-06	8.43817e-07	5.63237e-05	0	0	0	0
130	2-Deoxy-D-ribose 1-phosphate	c	0.00138458	0	0	0	0	0	0	0
312	N-Acetyl-D-glucosamine 1-phosphate	c	0.000955741	1.00078e-08	2.01302e-08	1.06425e-06	0	0	0	0
1630	Uracil	c	0.000809665	0	0	0	0	0	0	0
511	Citrate	c	0.000699457	4.79181e-06	6.52936e-08	3.49968e-07	0.00196	0.0219	0.00232	0.00237488
865	D-Gluconate	p	0.000642935	0	0	0	0	0	0	0
863	D-Gluconate	c	0.000632167	0	0	0	4.16e-05	0	0	0
354	ADP	c	0.000555	0.000189	0.000149	0.000652513	0	0	0	0
604	N6-(1,2-Dicarboxyethyl)-AMP	c	0.000510071	5.58457e-06	1e-08	2.97248e-06	0	0	0	0
1419	D-Ribulose 5-phosphate	c	0.000409857	2.01433e-08	2.22164e-08	6.45389e-08	0	0	0	0
228	3-Phospho-D-glycerate	c	0.000353161	0.00064204	3.63883e-07	2.92851e-07	0.00154	0.00151	0.00408	0.0019388
1509	L-Threonine	c	0.00033397	1.00077e-08	0.000184517	1.00109e-08	0.000179	0	0	8.49653e-05
538	core oligosaccharide lipid A	p	0.000331317	0.000331038	0.000331038	0	0	0	0	0
400	AMP	c	0.000281	0.000101	0.000156	4.58433e-05	0	0	0	0
1442	Shikimate 5-phosphate	c	0.000233463	5.22014e-08	8.44256e-06	0.00107345	0	0	0	0
276	6-phospho-D-glucono-1,5-lactone	c	0.000227914	1.00078e-08	1.0015e-08	1.00115e-08	0	0	0	0
1590	UDP-N-acetyl-D-glucosamine	c	0.000222241	1.01905e-08	2.80241e-07	3.5632e-05	0.00924	0.0024	0.00411	0.00824119
599	Decanoyl-ACP (n-C10:0ACP)	c	0.000218373	1.15523e-08	1.00154e-08	1.32664e-08	0	0	0	0
196	(R)-3-Hydroxytetradecanoyl-[acyl-carrier protein]	c	0.000190559	5.50558e-06	4.61774e-06	6.00236e-06	0	0	0	0
1270	Adenosine 3',5'-bisphosphate	c	0.000174685	1.23677e-08	1.0016e-08	1.63119e-08	0	0	0	0
716	D-Fructose 6-phosphate	c	0.000150937	1.28392e-06	3.05707e-07	0.000302259	0	0	0	0.00684946
406	N-Acetyl-D-glucosamine(anhydrous)N-Acetylmuramyl-tetrapeptide	p	0.000137492	0	0	0	0	0	0	0
440	N(omega)-(L-Arginino)succinate	c	0.000130956	1.00077e-08	1.00149e-08	1.0011e-08	0	0	0	0
1499	trans-Dec-2-enoyl-[acyl-carrier protein]	c	0.000116658	1.01703e-08	1.01703e-08	1.01703e-08	0	0	0	0
1402	alpha-D-Ribose 5-phosphate	c	0.000114704	9.78012e-08	1.07867e-07	3.13355e-07	0	0	0	0.000628378
614	Dodecanoyl-ACP (n-C12:0ACP)	c	0.000111818	4.93616e-08	4.01227e-08	1.00109e-08	0	0	0	0
957	Bicarbonate	c	0.000109626	0.000124657	0.000138506	1.92951e-05	0	0	0	0
531	CO2	p	0.000101703	1.01703e-08	0.000134637	6.0615e-05	0	0	0	0
530	CO2	e	0.0001	1e-08	0.00013693	0.0001	0	0	0	0
1	10-Formyltetrahydrofolate	c	8.81341e-05	0.000153342	2.55289e-06	2.55289e-06	0	0	0	0
1184	Nicotinamide adenine dinucleotide - reduced	c	8.32e-05	0.000135	0.000129	0.00452056	0	0	0	0.00452056
1333	Phosphate	p	8.27406e-05	1.23921e-06	1.16292e-06	4.45831e-06	0	0	0	0
790	Glyceraldehyde 3-phosphate	c	8.20885e-05	1.30253e-06	8.29669e-08	0.000148121	0	0	0	0
1172	Myristoyl-ACP (n-C14:0ACP)	c	7.7829e-05	8.93651e-08	6.82099e-08	1.20827e-08	0	0	0	0
1498	cis-tetradec-7-enoyl-[acyl-carrier protein] (n-C14:1)	c	7.31003e-05	1.00078e-08	1.00149e-08	1.24364e-08	0	0	0	0
526	CMP	c	6.12101e-05	1.23301e-08	1.00148e-08	1.75427e-08	0.00036	0	0	0
517	Chloride	e	4.5063e-05	4.5063e-05	4.5063e-05	4.5063e-05	0	0	0	0
1657	D-Xylulose 5-phosphate	c	4.481e-05	2.04864e-08	2.25948e-08	1.21554e-07	0	0	0	0
518	Chloride	p	4.43083e-05	4.43083e-05	4.43083e-05	4.43083e-05	0	0	0	0
1377	phosphatidylserine (dihexadec-9-enoyl, n-C16:1)	c	4.17301e-05	3.49597e-08	3.88437e-08	1.38456e-08	0	0	0	0
899	Glycerol 3-phosphate	c	3.96331e-05	1.33056e-07	0.00842443	2.10527e-08	4.9e-05	0.000246	0.000813	6.7933e-05
1376	phosphatidylserine (dihexadecanoyl, n-C16:0)	c	3.88876e-05	3.49597e-08	3.88437e-08	1.32234e-08	0	0	0	0
860	D-Glucose	c	3.7584e-05	0	0	0	0	0	0	0
902	(R)-Glycerate	c	3.55087e-05	0	1.00149e-08	0	0.00141	0	0	0.00168113
169	3-Carboxy-2-hydroxy-4-methylpentanoate	c	3.50983e-05	1.54302e-06	8.7816e-07	5.8616e-05	0	0	0	0
694	D-Erythrose 4-phosphate	c	3.11573e-05	4.63731e-07	1.75789e-08	1.54458e-08	0	0	0	0
1443	Shikimate	c	2.18978e-05	1.00077e-08	1.00162e-08	5.38933e-06	1.41e-05	0	0	0
712	Ethanol	c	2.10745e-05	0	0	8.39608e-05	0	0	0	0
480	N-Carbamoyl-L-aspartate	c	1.72438e-05	1.44385e-08	1e-08	2.81817e-08	0.00059	2.66e-05	9.02e-05	0.000252123
1394	Pyruvate	c	1.62646e-05	1.89708e-05	1.99832e-08	2.19635e-06	0	0	0	0
412	1,6-anhydrous-N-Acetylmuramate	c	1.38366e-05	0	0	0	0	0	0	0
492	cis-dec-3-enoyl-[acyl-carrier protein] (n-C10:1)	c	1.27743e-05	1e-08	1e-08	1e-08	0	0	0	0
1397	Ubiquinone-8	c	1.08294e-05	1.00077e-08	1e-08	0	0	0	0	0
862	D-Glucose	p	9.86697e-06	0	0	2.27341e-06	0	0	0	0
635	Dihydroneopterin	c	9.42504e-06	9.42504e-06	1.00209e-08	9.42504e-06	0	0	0	0
532	Coenzyme A	c	9.21622e-06	1.95545e-06	7.34946e-07	5.90195e-07	0.00137	0.0037	0.00454	0.00270945
343	Adenine	c	9.10322e-06	0.00243575	0.000509066	0.000197423	1.47e-06	0	0	0
1215	O2	e	8.2e-06	1.01703e-07	1.01703e-07	0	0	0	0	0
874	L-Glutamine	c	7.32055e-06	2.33003e-07	1.73433e-07	5.8433e-07	0.00381	0.00306	0.00495	0.00193936
22	3-Phospho-D-glyceroyl phosphate	c	6.72652e-06	7.07335e-08	1.00172e-08	1e-08	0	0	0	0
563	CTP	c	6.31819e-06	5.03733e-08	2.25662e-07	2.50106e-08	0.00273	0.00115	0.0014	0.00191235
207	3-Methyl-2-oxobutanoate	c	4.28329e-06	1.00077e-08	1.00148e-08	1.00164e-08	0	0	0	0
198	(R)-3-Hydroxyoctanoyl-[acyl-carrier protein]	c	3.90126e-06	1.48061e-08	1.0022e-08	3.15637e-08	0	0	0	0
1401	alpha-D-Ribose 1-phosphate	c	3.76452e-06	1e-08	1e-08	3.20399e-08	0	0	0	0
304	Acetyl-CoA	c	2.97858e-06	1e-08	1.90744e-08	1.34033e-07	0.000606	0.000628	0.000734	0.00150027
603	Decanoyl-CoA (n-C10:0CoA)	c	2.87576e-06	0	0	0	0	0	0	0
553	L-Carnitine	c	2.72822e-06	0	0	0	0	0	0	0
1602	Undecaprenyl phosphate	p	2.72822e-06	2.72822e-06	2.72822e-06	0	0	0	0	0
493	CDP	c	2.72444e-06	1e-08	4.93041e-08	1e-08	0	0	0	0
334	cis-Aconitate	c	2.65612e-06	1e-08	1e-08	1.81531e-08	1.61e-05	7.23e-05	9.59e-05	5.33531e-05
888	Glycine	c	2.58817e-06	1e-08	2.08216e-08	8.07242e-08	0	0	0	0
378	L-Alanine	c	2.48338e-06	2.3813e-08	1.40125e-08	4.64682e-08	0.00255	0.000879	0.00177	0.00328842
45	1-hexadec-9-enoyl-sn-glycerol 3-phosphate	c	1.84762e-06	1.0237e-08	4.69462e-08	2.80579e-08	0	0	0	0
1586	undecaprenyl phosphate-4-amino-4-deoxy-L-arabinose	c	1.83333e-06	1.83487e-06	1.83487e-06	0	0	0	0	0
1587	undecaprenyl phosphate-4-amino-4-deoxy-L-arabinose	p	1.80263e-06	1.80414e-06	1.80414e-06	0	0	0	0	0
1638	Uridine	c	1.72903e-06	0	0	0	0.00209	0	0	0
80	LL-2,6-Diaminoheptanedioate	c	1.6053e-06	1.50547e-08	1.01704e-08	4.76522e-08	0	0	0	0
156	D-Glycerate 2-phosphate	c	1.4877e-06	9.01507e-05	1.02461e-07	1e-08	0	0	0	0
1186	Nicotinamide adenine dinucleotide phosphate - reduced	c	1.13527e-06	9.80729e-08	1e-08	3.04062e-06	0.000121	0.000298	0.000288	3.49597e-05
1606	UDP	c	1.05241e-06	1.23261e-08	1.00166e-08	2.58337e-08	0.00179	0	0	0.00208301
1372	5-Phospho-alpha-D-ribose 1-diphosphate	c	1.02525e-06	3.17356e-08	9.11701e-08	5.29256e-08	0.000258	9.44e-05	0.000153	0.000278548
1244	Orotate	c	1.02525e-06	3.17356e-08	9.11701e-08	5.29256e-08	0	0	0	0
587	Deoxyadenosine	c	1.01109e-06	0	0	0	2.82e-06	0	0	0
253	4-Phospho-D-erythronate	c	9.12578e-07	1.55387e-06	8.84334e-07	5.90282e-05	0	0	0	0
190	(S)-3-Hydroxydodecanoyl-CoA	c	8.95293e-07	0	0	0	0	0	0	0
189	(S)-3-Hydroxydecanoyl-CoA	c	8.95142e-07	0	0	0	0	0	0	0
197	(S)-3-Hydroxyoctanoyl-CoA	c	8.95142e-07	0	0	0	0	0	0	0
771	D-Fructose	c	8.19082e-07	0	0	0	0	0	0	0
300	Acetaldehyde	c	8.00689e-07	5.4051e-07	0	2.71586e-06	0	0	0	0
216	3-Oxodecanoyl-[acyl-carrier protein]	c	7.71734e-07	1e-08	1.0014e-08	1e-08	0	0	0	0
176	3-Dehydroquinate	c	7.51346e-07	1.50402e-08	1.00221e-08	3.65402e-08	0	0	0	0
613	trans-Dodec-2-enoyl-CoA	c	6.9759e-07	0	0	0	0	0	0	0
1221	trans-Oct-2-enoyl-CoA	c	6.97473e-07	0	0	0	0	0	0	0
769	5-Formamido-1-(5-phospho-D-ribosyl)imidazole-4-carboxamide	c	6.30857e-07	1.78886e-06	5.96338e-08	5.96338e-08	0	0	0	0
1468	Succinyl-CoA	c	6.2238e-07	1e-08	1e-08	1e-08	0.000233	0.00039	0.00144	0
1136	5,10-Methylenetetrahydrofolate	c	6.09741e-07	0.000106045	2.08103e-08	5.40822e-08	0	0	0	0
932	GTP	c	6.03988e-07	5.13312e-06	5.03966e-07	1.8065e-06	0.00487	0.00125	0.00269	0.00206051
43	1-dodecanoyl-sn-glycerol 3-phosphate	c	6.01533e-07	0	0	0	0	0	0	0
949	Hydrogen sulfide	c	5.54648e-07	1.00078e-08	1.00149e-08	1.00116e-08	0	0	0	0
1365	L-Proline	c	5.47589e-07	1e-08	1e-08	1e-08	0.000385	0.000361	0.000451	0.000152757
261	5-phosphoribosyl-5-carboxyaminoimidazole	c	5.27992e-07	1.62018e-08	1.01704e-08	3.85567e-08	0	0	0	0
618	Dodecanoyl-CoA (n-C12:0CoA)	c	5.26426e-07	0	0	0	0	0	0	0
1223	Octanoyl-CoA (n-C8:0CoA)	c	5.26337e-07	0	0	0	0	0	0	0
320	N-Acetyl-L-glutamate	c	5.23103e-07	1.39333e-08	1.00218e-08	2.73024e-08	0	0	0	0
1179	Sodium	p	5.13796e-07	1.00337e-08	8.36399e-08	1.03436e-08	0	0	0	0
294	Acetate	c	5.13796e-07	1.26686e-05	9.54682e-06	3.62077e-07	0	0	0	0
187	(R)-3-hydroxy-cis-palm-9-eoyl-[acyl-carrier protein]	c	4.86982e-07	1.19228e-08	1.00213e-08	1.49626e-08	0	0	0	0
182	(R)-3-hydroxy-cis-dodec-5-enoyl-[acyl-carrier protein]	c	4.86982e-07	1.19228e-08	1.00213e-08	1.49626e-08	0	0	0	0
201	R-3-hydroxypalmitoyl-[acyl-carrier protein]	c	4.78815e-07	1.10941e-08	1.00213e-08	1.65841e-08	0	0	0	0
509	chorismate	c	4.77059e-07	2.26088e-07	1.73433e-07	5.8433e-07	0	0	0	0
437	L-Arginine	c	4.64143e-07	1e-08	1e-08	1e-08	0.000569	0	0	0.000417021
598	trans-Dec-2-enoyl-CoA	c	4.347e-07	0	0	0	0	0	0	0
47	1-hexadecanoyl-sn-glycerol 3-phosphate	c	3.90444e-07	4.93917e-08	4.69542e-08	2.80602e-08	0	0	0	0
1360	N-(5-Phospho-D-ribosyl)anthranilate	c	3.72634e-07	1.06843e-08	1.00152e-08	1.26462e-08	0	0	0	0
356	ADP-D-glycero-D-manno-heptose	c	3.59352e-07	1.13423e-07	8.85952e-08	0	0	0	0	0
881	D-Glutamate	c	3.5494e-07	1.02553e-08	2.87192e-08	1.52573e-07	0	0	0	0
357	ADP-L-glycero-D-manno-heptose	c	3.53333e-07	1.11523e-07	8.71115e-08	0	0	0	0	0
1002	Isocitrate	c	3.35863e-07	1e-08	1.00121e-08	1e-08	0	0	0	0
834	D-Glucosamine 6-phosphate	c	3.22623e-07	1.07187e-08	1.00152e-08	1.40524e-08	0.00115	0.000316	0.000378	0
132	2-Hydroxy-3-oxopropanoate	c	2.91107e-07	0	1.00149e-08	0	0	0	0	0
1641	UTP	c	2.4715e-07	6.62139e-08	1.14546e-07	9.28369e-08	0.00829	0.00237	0.00399	0.00496084
342	Acetyl phosphate	c	2.22816e-07	5.78239e-07	2.82385e-06	7.02529e-08	0.00107	0.00156	0.00105	0.00194477
1350	Diphosphate	c	2.04957e-07	1e-08	8.25299e-08	2.78124e-08	0	0	0	0
1240	Ornithine	c	1.6446e-07	1.42933e-08	1.35842e-08	2.94949e-08	1.01e-05	6.4e-05	3.03e-05	6.07054e-06
1465	Succinate	c	1.54362e-07	1.96348e-06	2.38095e-07	1.13585e-05	0.000569	0.000923	0.00114	0.0171261
195	(R)-3-Hydroxyhexanoyl-[acyl-carrier protein]	c	1.52444e-07	1.48061e-08	1.0016e-08	3.15637e-08	0	0	0	0
180	(3R)-3-Hydroxyacyl-[acyl-carrier protein]	c	1.52443e-07	1.48061e-08	1.0022e-08	3.15637e-08	0	0	0	0
191	(R)-3-Hydroxydodecanoyl-[acyl-carrier protein]	c	1.49311e-07	1.26673e-08	1.00155e-08	2.12916e-08	0	0	0	0
186	(R)-3-hydroxy-cis-myristol-7-eoyl-[acyl-carrier protein]	c	1.46688e-07	1.19228e-08	1.00213e-08	1.79141e-08	0	0	0	0
1597	UDP-N-acetylmuramoyl-L-alanyl-D-glutamate	c	1.40028e-07	1.00287e-08	1e-08	1.09389e-08	0	0	0	0
677	dTDP	c	1.28691e-07	1e-08	1.00149e-08	4.1756e-08	0.000378	0	0	0
1016	Indole	c	1.10039e-07	1.9857e-05	0	1.41512e-05	0	0	0	0
1013	IMP	c	1.05788e-07	2.99974e-07	1e-08	1e-08	0.000272	0	0	0
193	(S)-3-Hydroxyhexanoyl-CoA	c	1.03068e-07	0	0	0	0	0	0	0
1214	O2	c	1e-07	1e-07	1e-07	0	0	0	0	0
1216	O2	p	1e-07	1e-07	1e-07	0	0	0	0	0
993	Hexanoate (n-C6:0)	c	9.99488e-08	0	0	0	0	0	0	0
1034	KDO(2)-lipid IV(A)	c	9.23255e-08	4.93616e-08	4.01227e-08	1e-08	0	0	0	0
1596	UDP-N-acetylmuramoyl-L-alanine	c	7.7869e-08	1e-08	2.0496e-08	3.9619e-08	0	0	0	0
1528	trans-Oct-2-enoyl-[acyl-carrier protein]	c	7.74166e-08	1e-08	1.001e-08	1e-08	0	0	0	0
1289	Phosphoenolpyruvate	c	7.62046e-08	0.000205637	1.27148e-06	1e-08	0.000184	0.000909	0.00134	0.0002593
381	D-Alanyl-D-alanine	c	6.8521e-08	1e-08	1.00149e-08	1e-08	0	0	0	0
1257	1,2-dihexadec-9-enoyl-sn-glycerol 3-phosphate	c	6.1049e-08	1e-08	2.24645e-08	1e-08	0	0	0	0
1255	1,2-dihexadecanoyl-sn-glycerol 3-phosphate	c	6.06438e-08	1e-08	2.24683e-08	1e-08	0	0	0	0
375	D-Alanine	c	5.74507e-08	2.34142e-08	1.00146e-08	4.44111e-08	0	0	0	0.00328842
787	D-Glucose 1-phosphate	c	5.42403e-08	1.00968e-08	1e-08	0	0	0	0	0
206	C'-(3-Indolyl)-glycerol 3-phosphate	c	5.4095e-08	1.05015e-08	1.00148e-08	2.04291e-06	0	0	0	0
1363	1-(5-Phosphoribosyl)-5-[(5-phosphoribosylamino)methylideneamino]imidazole-4-carboxamide	c	5.07644e-08	1.04892e-08	1.00151e-08	1.45792e-08	0	0	0	0
1598	UDP-N-acetylmuramate	c	4.55817e-08	1.10684e-08	1.40121e-08	3.851e-08	0	0	0	0
487	Carbamoyl phosphate	c	4.35364e-08	1e-08	1e-08	1e-08	0	0	0	0
144	2-Oxobutanoate	c	4.1939e-08	1.00077e-08	1.00149e-08	1.00112e-08	0	0	0	0
1391	Pyridoxal 5'-phosphate	c	4.13126e-08	1e-08	1e-08	1e-08	0	0	0	0
181	(S)-3-Hydroxybutanoyl-CoA	c	4.07197e-08	0	0	0	0	0	0	0
1075	Malonyl-[acyl-carrier protein]	c	3.81708e-08	1e-08	1e-08	1e-08	0	0	0	0
1033	KDO(2)-lipid IV(A) with laurate	c	3.70111e-08	1.81042e-08	1.70002e-08	0	0	0	0	0
460	Crotonoyl-CoA	c	3.27156e-08	0	0	0	0	0	0	0
1503	5,6,7,8-Tetrahydrofolate	c	3.26342e-08	1e-08	1e-08	1e-08	0	0	0	0
252	4-Phospho-L-aspartate	c	3.11288e-08	3.39975e-08	9.23372e-08	1.88422e-08	0	0	0	0
81	meso-2,6-Diaminoheptanedioate	c	3.09608e-08	1e-08	1.00001e-08	3.50242e-08	0	0	0	0
1622	UMP	c	2.85559e-08	1.00078e-08	1.00149e-08	4.36761e-08	0	0	0	0
1151	Menaquinol 8	c	2.73979e-08	1e-08	1e-08	1.7144e-06	0	0	0	0
1220	Oxaloacetate	c	2.54072e-08	1e-08	2.74676e-08	1e-08	0	0	0	0
477	Calcium	e	2.5016e-08	1.01703e-08	1.01704e-08	1.01703e-08	0	0	0	0
478	Calcium	p	2.45971e-08	1e-08	1.00001e-08	1e-08	0	0	0	0
986	L-Homoserine	c	2.43189e-08	1.17067e-08	1.00153e-08	1.40818e-08	0	0	0	0
465	Butanoyl-CoA	c	2.39429e-08	0	0	0	0	0	0	0
605	dCDP	c	2.18397e-08	1e-08	1e-08	0	0	0	0	0
346	Adenosine	c	1.94398e-08	3.18646e-08	4.08126e-08	1e-08	1.31e-07	0	0	0
662	Dephospho-CoA	c	1.71945e-08	1.001e-08	1.00149e-08	6.83721e-07	0	0	0	0
606	dCMP	c	1.52911e-08	0	0	0	0	0	0	0
878	L-Glutamate 1-semialdehyde	c	1.47611e-08	1.0013e-08	1.00149e-08	1e-08	0	0	0	0
79	2,5-Diamino-6-(ribosylamino)-4-(3H)-pyrimidinone 5'-phosphate	c	1.41941e-08	1.0009e-08	1.00148e-08	1.00173e-08	0	0	0	0
680	dTMP	c	1.39566e-08	1.028e-08	1.00149e-08	1.11119e-08	0	0	0	0
220	3-Oxotetradecanoyl-[acyl-carrier protein]	c	1.29328e-08	1.00078e-08	1.00157e-08	1.00114e-08	0	0	0	0
916	GMP	c	1.24653e-08	1.10341e-08	1.00149e-08	1.55333e-08	2.37e-05	0	0	0
377	D-Alanine	p	1.16813e-08	1.00077e-08	1.00148e-08	1.0011e-08	0	0	0	0
241	4-Amino-2-methyl-5-phosphomethylpyrimidine	c	1.16414e-08	1.00086e-08	1.00148e-08	1.00164e-08	0	0	0	0
1620	UDP-N-acetylmuramoyl-L-alanyl-D-glutamyl-meso-2,6-diaminopimeloyl-D-alanyl-D-alanine	c	1.07053e-08	1e-08	1.00149e-08	1e-08	0	0	0	0
251	4-Methyl-5-(2-phosphoethyl)-thiazole	c	1.06875e-08	1.00077e-08	1.00149e-08	1.00111e-08	0	0	0	0
730	Fe3+	c	1.05828e-08	1.00077e-08	1.00147e-08	1e-08	0	0	0	0
887	Glyoxylate	c	1.05021e-08	1.00079e-08	1.00149e-08	0	0	0	0	0
1004	L-Idonate	c	1.03436e-08	0	0	0	0	0	0	0
1058	KDO(2)-lipid (A)	c	1.03256e-08	1.20196e-08	1.22439e-08	0	0	0	0	0
675	dTDP-4-dehydro-6-deoxy-D-glucose	c	1.01703e-08	1.01703e-08	1.01704e-08	0	0	0	0	0
296	Acetate	p	1.01703e-08	7.07397e-05	0	1.01703e-08	0	0	0	0
302	Acetaldehyde	p	1.01703e-08	0	0	0	0	0	0	0
333	4-Amino-4-deoxy-L-arabinose modified core oligosaccharide lipid A	p	1.01703e-08	1.01703e-08	1.01703e-08	0	0	0	0	0
409	N-Acetyl-D-glucosamine(anhydrous)N-Acetylmuramic acid	p	1.01703e-08	0	0	0	0	0	0	0
439	L-Arginine	p	1.01703e-08	0	0	0	0	0	0	0
534	Co2+	e	1.01703e-08	1.01703e-08	1.01703e-08	1.01703e-08	0	0	0	0
565	Cu2+	e	1.01703e-08	1.01703e-08	1.01703e-08	1.01703e-08	0	0	0	0
714	Ethanol	p	1.01703e-08	0	0	1.01703e-08	0	0	0	0
731	Fe3+	e	1.01703e-08	1.01703e-08	1.01703e-08	1.01703e-08	0	0	0	0
767	Formate	p	1.01703e-08	0	0	1.01703e-08	0	0	0	0
951	Hydrogen sulfide	p	1.01703e-08	0	0	0	0	0	0	0
1006	L-Idonate	p	1.01703e-08	0	0	0	0	0	0	0
1036	KDO(2)-lipid IV(A)	p	1.01703e-08	1.01703e-08	1.01703e-08	1.01703e-08	0	0	0	0
1130	magnesium	e	1.01703e-08	1.03436e-08	1.01703e-08	1.01703e-08	0	0	0	0
1143	Mn2+	e	1.01703e-08	1.01703e-08	1.01703e-08	1.01703e-08	0	0	0	0
1149	Molybdate-MoO4	e	1.01703e-08	1.01703e-08	1.01703e-08	1.01703e-08	0	0	0	0
1367	L-Proline	p	1.01703e-08	0	0	0	0	0	0	0
1396	Pyruvate	p	1.01703e-08	0	0	0	0	0	0	0
1667	Zinc	e	1.01703e-08	1.01703e-08	1.01703e-08	1.01703e-08	0	0	0	0
982	heptosyl-kdo2-lipidA	c	1.01615e-08	1.09634e-08	1.10652e-08	0	0	0	0	0
1007	IDP	c	1.007e-08	0	0	0	2.38e-05	0	0	0
619	dGDP	c	1.007e-08	1e-08	1.0015e-08	0	0	0	0	0
584	Cytidine	c	1.00463e-08	0	0	0	2.59e-06	0	0	0
141	2-Methylcitrate	c	1.00356e-08	1.54769e-08	0	0	0	0	0	0
140	cis-2-Methylaconitate	c	1.00356e-08	1e-08	0	0	0	0	0	0
1585	undecaprenyl phosphate-4-amino-4-formyl-L-arabinose	c	1.00261e-08	1.00077e-08	1.00148e-08	0	0	0	0	0
809	galactosyl-glucosyl-inner core oligosaccharide lipid A	c	1.00228e-08	1.00078e-08	1.00149e-08	0	0	0	0	0
1003	inner core oligosaccharide lipid A (E coli)	c	1.00228e-08	1.00078e-08	1.00149e-08	0	0	0	0	0
1326	phospho-heptosyl-heptosyl-kdo2-lipidA	c	1.00202e-08	1.00078e-08	1.00149e-08	0	0	0	0	0
591	dADP	c	1.00122e-08	0	0	0	0	0	0	0
879	L-Glutamate 5-phosphate	c	1.00075e-08	1e-08	1e-08	1e-08	0	0	0	0
282	L-alanine-D-glutamate-meso-2,6-diaminoheptanedioate	c	1.00074e-08	0	0	0	0	0	0	0
880	L-Glutamate 5-semialdehyde	c	1.00074e-08	1.00077e-08	1e-08	1e-08	0	0	0	0
1451	Sulfite	c	1.00074e-08	1.00078e-08	1.00149e-08	1.0011e-08	0	0	0	0
53	1-Pyrroline-5-carboxylate	c	1.00074e-08	1.00078e-08	1e-08	1.0011e-08	0	0	0	0
403	N-Acetyl-D-glucosamine(anhydrous)N-Acetylmuramyl-tripeptide	c	1.00074e-08	0	0	0	0	0	0	0
250	4-Methyl-2-oxopentanoate	c	1.00074e-08	1.00078e-08	1.00149e-08	1.00109e-08	0	0	0	0
1604	uridine 5''-diphospho-{beta}-4-deoxy-4-amino-L-arabinose	c	1.00074e-08	1.00077e-08	1e-08	0	0	0	0	0
1527	trans-Tetradec-2-enoyl-[acyl-carrier protein]	c	1.00074e-08	1.00078e-08	1.00149e-08	1e-08	0	0	0	0
307	N-Acetyl-L-glutamate 5-semialdehyde	c	1.00074e-08	1.00078e-08	1.00149e-08	1.0011e-08	0	0	0	0
274	6-hydroxymethyl-dihydropterin pyrophosphate	c	1.00074e-08	1.00078e-08	1.00149e-08	1.00112e-08	0	0	0	0
684	dUDP	c	1.00073e-08	1e-08	1.00148e-08	1.0011e-08	0	0	0	0
270	5-Methyltetrahydrofolate	c	1.00073e-08	1.00078e-08	1.00149e-08	1.00109e-08	0	0	0	0
208	(S)-3-Methyl-2-oxopentanoate	c	1.00073e-08	1.10115e-08	1.00149e-08	1.00113e-08	0	0	0	0
855	glucosyl-galactosyl-glucosyl-inner core oligosaccharide lipid A	c	1.00073e-08	1.00078e-08	1.00149e-08	0	0	0	0	0
958	L-Homocysteine	c	1.00073e-08	1.00078e-08	1.00149e-08	1.00112e-08	0.00037	0	0	0
1543	tRNA (Glu)	c	1.00073e-08	1.00078e-08	1.00149e-08	1.00111e-08	0	0	0	0
142	2-C-methyl-D-erythritol 4-phosphate	c	1.00073e-08	1.00138e-08	1.00149e-08	1.00843e-08	0	0	0	0
1269	(R)-Pantoate	c	1.00073e-08	1.00078e-08	1.00149e-08	1.0011e-08	0	0	0	0
685	dUMP	c	1.00073e-08	1.00078e-08	1.00149e-08	1.00111e-08	0	0	0	0
1180	Nicotinate	c	1.00073e-08	0	0	0	0	0	0	0
632	7,8-Dihydrofolate	c	1.00073e-08	1.00063e-08	1.00149e-08	1.00082e-08	0	0	0	0
1194	Nicotinate D-ribonucleotide	c	1.00073e-08	1.00078e-08	1.00149e-08	1.00111e-08	0	0	0	0
915	D-Glycero-D-manno-heptose 7-phosphate	c	1.00073e-08	1.00078e-08	1.00149e-08	0	0	0	0	0
659	Deamino-NAD+	c	1.00073e-08	1.00078e-08	1.00149e-08	1.00112e-08	0	0	0	0
127	2-Dehydropantoate	c	1.00073e-08	1.00078e-08	1.00149e-08	1.00069e-08	0	0	0	0
254	D-4'-Phosphopantothenate	c	1.00073e-08	1.00089e-08	1.0015e-08	1.00083e-08	0	0	0	0
679	dTDP-L-rhamnose	c	1.00073e-08	1.00077e-08	1.00149e-08	0	0	0	0	0
1268	Pantetheine 4'-phosphate	c	1.00073e-08	1.00078e-08	1.00149e-08	1.00111e-08	0	0	0	0
1271	3'-Phosphoadenylyl sulfate	c	1.00073e-08	1.00078e-08	1.00149e-08	1.00111e-08	0	0	0	0
44	1-dodecanoyl-sn-glycerol 3-phosphate	p	1.00073e-08	0	0	0	0	0	0	0
692	1-deoxy-D-xylulose 5-phosphate	c	1.00073e-08	1.00078e-08	1.00149e-08	1.00112e-08	0	0	0	0
914	D-Glycero-D-manno-heptose 1-phosphate	c	1.00073e-08	1.00078e-08	1.00149e-08	0	0	0	0	0
913	D-Glycero-D-manno-heptose 1,7-bisphosphate	c	1.00073e-08	1.00078e-08	1.00149e-08	0	0	0	0	0
424	Adenosine 5'-phosphosulfate	c	1.00073e-08	1.00078e-08	1.00149e-08	1.00109e-08	6.63e-06	0	0	0
75	(R)-2,3-Dihydroxy-3-methylpentanoate	c	1.00073e-08	1.00077e-08	1.00149e-08	1.0011e-08	0	0	0	0
557	Cytosine	c	1.00073e-08	0	0	0	1.41e-05	0	0	0
1446	N-Succinyl-LL-2,6-diaminoheptanedioate	c	1.00073e-08	1.00077e-08	1.00149e-08	1.00109e-08	0	0	0	0
1012	3-(Imidazol-4-yl)-2-oxopropyl phosphate	c	1.00073e-08	1.00078e-08	1.00149e-08	1.00111e-08	0	0	0	0
255	N-((R)-4-Phosphopantothenoyl)-L-cysteine	c	1.00073e-08	1.00068e-08	1.00148e-08	1.00112e-08	0	0	0	0
886	L-Glutamyl-tRNA(Glu)	c	1.00073e-08	1.00078e-08	1.00149e-08	1.00111e-08	0	0	0	0
112	(S)-2-Aceto-2-hydroxybutanoate	c	1.00073e-08	1.00078e-08	1.00149e-08	1.00113e-08	0	0	0	0
1250	1,2-didodecanoyl-sn-glycerol 3-phosphate	p	1.00073e-08	0	0	0	0	0	0	0
1336	(R)-Pantothenate	c	1.00073e-08	1.00078e-08	1.00149e-08	1.00146e-08	0	0	0	0
1605	UDP-4-keto-pyranose	c	1.00073e-08	1.00078e-08	2.35853e-08	0	0	0	0	0
337	N2-Acetyl-L-ornithine	c	1.00073e-08	1.00077e-08	1.00149e-08	1.00109e-08	4.33e-05	0.000152	0.000398	0
639	Dihydropteroate	c	1.00073e-08	1.00095e-08	1.00149e-08	1.00151e-08	0	0	0	0
366	2-Amino-4-hydroxy-6-(erythro-1,2,3-trihydroxypropyl)dihydropteridine triphosphate	c	1.00073e-08	1.00077e-08	1.00148e-08	1.00109e-08	0	0	0	0
1616	UDP-D-glucuronate	c	1.00073e-08	1.00077e-08	1.00148e-08	0	0.000566	0.000188	0.000375	0.000186946
284	L-alanine-D-glutamate-meso-2,6-diaminoheptanedioate	p	1.00073e-08	0	0	0	0	0	0	0
582	L-Cystathionine	c	1.00073e-08	1.00078e-08	1.00149e-08	1.0011e-08	0	0	0	0
372	beta-Alanine	c	1.00073e-08	1.00078e-08	1.00148e-08	1.00109e-08	0	0	0	0
1531	Oxidized thioredoxin	c	1.00073e-08	1e-08	1.00156e-08	1.00116e-08	0	0	0	0
908	Glycolate	c	1.00073e-08	1.00077e-08	1.00148e-08	1.03436e-08	0	0	0	0
404	N-Acetyl-D-glucosamine(anhydrous)N-Acetylmuramyl-tripeptide	p	1.00073e-08	0	0	0	0	0	0	0
1359	5-Phospho-beta-D-ribosylamine	c	1.00073e-08	1.28081e-08	1.00151e-08	1.49405e-08	0	0	0	0
637	Dihydroneopterin monophosphate	c	1.00073e-08	1.00078e-08	1.00149e-08	1.00111e-08	0	0	0	0
923	Guanosine	c	1.00073e-08	0	0	0	1.62e-06	0	0	0
700	D-erythro-1-(Imidazol-4-yl)glycerol 3-phosphate	c	1.00073e-08	1.00078e-08	1.00149e-08	1.0011e-08	0	0	0	0
410	1,6-anhydrous-N-Acetylmuramyl-tripeptide	c	1.00073e-08	0	0	0	0	0	0	0
384	(S)-2-Acetolactate	c	1.00073e-08	1.00078e-08	1.00149e-08	1.00113e-08	0	0	0	0
1187	Nicotinamide	c	1.00073e-08	0	0	0	0	0	0	0
413	Anthranilate	c	1.00073e-08	1.00077e-08	1.00148e-08	1.00109e-08	3.48e-06	3.44e-06	2.66e-06	0
1454	Sulfate	c	1.00073e-08	1.00078e-08	1.00149e-08	1.00113e-08	0	0	0	0
901	Glycerol 3-phosphate	p	1.00073e-08	0	0	0	0	0	0	0
1329	Phenylpyruvate	c	1.00073e-08	1.00077e-08	1.00149e-08	1.00109e-08	8.98e-05	0.000148	0.000195	0.000216808
73	2,3-Dihydrodipicolinate	c	1.00073e-08	1.00077e-08	1.00149e-08	1.00108e-08	0	0	0	0
579	L-Cysteine	c	1.00073e-08	1.00088e-08	1.00149e-08	1.0011e-08	0	0	0	0
238	4-Aminobenzoate	c	1.00073e-08	1.00077e-08	1.00149e-08	1.0011e-08	0	0	0	0
617	Dodecanoate (n-C12:0)	p	1.00073e-08	0	0	0	0	0	0	0
1327	O-Phospho-L-homoserine	c	1.00073e-08	1.00078e-08	1.00186e-08	1.0011e-08	0	0	0	0
1447	N-Succinyl-2-L-amino-6-oxoheptanedioate	c	1.00073e-08	1.00077e-08	1.00149e-08	1.00111e-08	0	0	0	0
1041	kdo-phospho-heptosyl-phospho-heptosyl-heptosyl-kdo2-lipidA	c	1.00073e-08	1.00077e-08	1.00148e-08	0	0	0	0	0
116	2-Dehydro-3-deoxy-D-arabino-heptonate 7-phosphate	c	1.00073e-08	1.00078e-08	1.00149e-08	1.00112e-08	0	0	0	0
1399	Quinolinate	c	1.00073e-08	1.00077e-08	1.00149e-08	1.00111e-08	1.15e-05	8.96e-07	4.66e-06	0
166	3-(4-Hydroxyphenyl)pyruvate	c	1.00073e-08	1.00077e-08	1.00149e-08	1.00109e-08	0	0	0	0
592	dAMP	c	1.00073e-08	0	0	0	8.84e-06	0	0	0
315	N-Acetyl-D-glucosamine 6-phosphate	c	1.00073e-08	0	0	0	0	0	0	0
74	(R)-2,3-Dihydroxy-3-methylbutanoate	c	1.00073e-08	1.00077e-08	1.00148e-08	1.00109e-08	0	0	0	0
1383	O-Phospho-L-serine	c	1.00073e-08	2.40784e-08	0	0	0	0	0	0
316	N-Acetyl-D-glucosamine	c	1.00073e-08	0	0	0	0	0	0	0
1456	Sulfate	p	1.00073e-08	1e-08	1.00001e-08	1.0011e-08	0	0	0	0
1532	Reduced thioredoxin	c	1.00073e-08	1.0102e-08	1.00142e-08	1.00108e-08	0	0	0	0
1066	2,3-Bis(3-hydroxytetradecanoyl)-beta-D-glucosaminyl 1-phosphate	c	1.00073e-08	1.00077e-08	1.00148e-08	1.00109e-08	0	0	0	0
368	5-amino-1-(5-phospho-D-ribosyl)imidazole	c	1.00072e-08	1.00077e-08	1.00148e-08	1.00113e-08	0	0	0	0
338	O-Acetyl-L-serine	c	1.00067e-08	1e-08	1.00143e-08	1e-08	0	0	0	0
857	glucosyl-glucosyl-galactosyl-glucosyl-inner core oligosaccharide lipid A	c	1.00059e-08	1.00078e-08	1.00149e-08	0	0	0	0	0
596	dATP	c	1.0004e-08	0	0	0	1.55e-05	6.85e-05	5.1e-05	0
992	trans-Hex-2-enoyl-CoA	c	1.00031e-08	0	0	0	0	0	0	0
859	glucosyl-inner core oligosaccharide lipid A	c	1.00012e-08	1.00078e-08	1.00149e-08	0	0	0	0	0
1133	methylisocitrate	c	1.00001e-08	1e-08	0	0	0	0	0	0
1029	ITP	c	1e-08	0	0	0	0.000205	0	0	0
676	dTDP-4-dehydro-6-deoxy-L-mannose	c	1e-08	1e-08	1.00001e-08	0	0	0	0	0
1507	Thiamin monophosphate	c	1e-08	1.00088e-08	1.00149e-08	1.00169e-08	0	0	0	0
139	2-Methyl-4-amino-5-hydroxymethylpyrimidine diphosphate	c	1e-08	1.00069e-08	1.00149e-08	1.0007e-08	0	0	0	0
260	5-Amino-6-(5'-phosphoribosylamino)uracil	c	1e-08	1.00067e-08	1.00149e-08	1.00064e-08	0	0	0	0
973	heptosyl-heptosyl-kdo2-lipidA	c	1e-08	1e-08	1e-08	0	0	0	0	0
225	3-Oxohexadecanoyl-[acyl-carrier protein]	c	1e-08	1.00078e-08	1.00148e-08	1e-08	0	0	0	0
833	D-Glucosamine 1-phosphate	c	1e-08	1e-08	1.00144e-08	1e-08	0	0	0	0
1471	O-Succinyl-L-homoserine	c	1e-08	1e-08	1.00144e-08	1e-08	0	0	0	0
456	L-Aspartate 4-semialdehyde	c	1e-08	1e-08	1e-08	1e-08	0	0	0	0
609	dCTP	c	1e-08	1e-08	1e-08	0	3.45e-05	0	0	0
1347	Propanoyl-CoA	c	1e-08	1.00078e-08	0	0	5.32e-06	0	0	0
1435	L-Serine	c	1e-08	2.40775e-06	1e-08	1.63491e-08	6.8e-05	9.55e-05	0.00015	3.15694e-05
1609	UDPglucose	c	1e-08	1e-08	1e-08	0	0.0025	0.000553	0.00112	0.00216842
1619	UDP-N-acetylmuramoyl-L-alanyl-D-gamma-glutamyl-meso-2,6-diaminopimelate	c	1e-08	1e-08	1.00149e-08	1e-08	0	0	0	0
999	Hexanoyl-CoA (n-C6:0CoA)	c	1e-08	0	0	0	0	0	0	0
217	3-Oxohexanoyl-CoA	c	1e-08	0	0	0	0	0	0	0
1481	trans-3-cis-7-myristoleoyl-[acyl-carrier protein]	c	1e-08	1e-08	1.00103e-08	1e-08	0	0	0	0
514	L-Citrulline	c	1e-08	1e-08	1e-08	1e-08	0.00135	0.000516	0.000931	0.00119329
683	dTTP	c	1e-08	1.00078e-08	1.00149e-08	1e-08	0.00462	0.000667	0.000525	0.00211458
291	Acetoacetyl-CoA	c	1e-08	0	0	0	2.18e-05	0	0	0
1177	Sodium	c	1e-08	1.00006e-08	1e-08	1e-08	0	0	0	0
306	N-Acetyl-L-glutamyl 5-phosphate	c	1e-08	1e-08	1.00101e-08	1e-08	0	0	0	0
845	GDP	c	1e-08	1e-08	1e-08	1e-08	0.000676	1.77e-05	2.32e-05	0
177	3-Dehydroshikimate	c	1e-08	1e-08	1.001e-08	1e-08	0	0	0	0
1238	2-Oxo-3-hydroxy-4-phosphobutanoate	c	1e-08	1e-08	1e-08	1e-08	0	0	0	0
1185	Nicotinamide adenine dinucleotide phosphate	c	1e-08	1e-08	1.72519e-08	1e-08	2.08e-06	0	0	5.70246e-07
555	L-Carnitine	p	1e-08	0	0	0	0	0	0	0
926	Oxidized glutathione	c	1e-08	1e-08	1e-08	0	0.00237	0.00168	0.00731	0.000476689
273	6-hydroxymethyl dihydropterin	c	1e-08	1e-08	1.00105e-08	1e-08	0	0	0	0
211	3-oxo-cis-palm-9-eoyl-[acyl-carrier protein]	c	1e-08	1.00078e-08	1.00149e-08	1e-08	0	0	0	0
405	N-Acetyl-D-glucosamine(anhydrous)N-Acetylmuramyl-tetrapeptide	c	1e-08	0	0	0	0	0	0	0
215	3-Oxododecanoyl-[acyl-carrier protein]	c	1e-08	1e-08	1.00144e-08	1e-08	0	0	0	0
114	L-2-Amino-3-oxobutanoate	c	1e-08	0	1e-08	0	0	0	0	0
990	Hydroxypyruvate	c	1e-08	0	0	0	0	0	0	0
1601	Undecaprenyl phosphate	c	1e-08	1e-08	1e-08	1.016e-08	0	0	0	0
210	3-oxo-cis-myristol-7-eoyl-[acyl-carrier protein]	c	1e-08	1.00078e-08	1.00149e-08	1.00114e-08	0	0	0	0
219	3-Oxohexanoyl-[acyl-carrier protein]	c	1e-08	1e-08	1.0014e-08	1e-08	0	0	0	0
222	3-Oxooctanoyl-[acyl-carrier protein]	c	1e-08	1e-08	1.00149e-08	1e-08	0	0	0	0
221	3-Oxooctanoyl-CoA	c	1e-08	0	0	0	0	0	0	0
214	3-Oxododecanoyl-CoA	c	1e-08	0	0	0	0	0	0	0
922	glutaredoxin (reduced)	c	1e-08	1e-08	1e-08	0	0	0	0	0
1582	UDP-2,3-bis(3-hydroxytetradecanoyl)glucosamine	c	1e-08	1e-08	1e-08	1e-08	0	0	0	0
1082	Malonyl-CoA	c	1e-08	1.7201e-08	1e-08	2.55675e-08	3.54e-05	0	0	0
213	3-Oxodecanoyl-CoA	c	1e-08	0	0	0	0	0	0	0
1121	5,10-Methenyltetrahydrofolate	c	1e-08	9.2615e-07	1.00101e-08	1e-08	0	0	0	0
720	Flavin adenine dinucleotide reduced	c	1e-08	1.00078e-08	1.00149e-08	0	0	0	0	0
230	5-O-(1-Carboxyvinyl)-3-phosphoshikimate	c	1e-08	1e-08	1e-08	1e-08	0	0	0	0
1589	UDP-N-acetyl-3-O-(1-carboxyvinyl)-D-glucosamine	c	1e-08	1e-08	1e-08	1e-08	0	0	0	0
262	5-Dehydro-D-gluconate	c	1e-08	0	0	0	0	0	0	0
171	3-Carboxy-4-methyl-2-oxopentanoate	c	1e-08	1e-08	1e-08	1e-08	0	0	0	0
341	Acetoacetyl-ACP	c	1e-08	1.00077e-08	1.00147e-08	1.00113e-08	0	0	0	0
209	3-oxo-cis-dodec-5-enoyl-[acyl-carrier protein]	c	1e-08	1e-08	1.00145e-08	1e-08	0	0	0	0
1650	Xanthosine 5'-phosphate	c	1e-08	1.00078e-08	1.0015e-08	1e-08	0	0	0	0
369	2-Oxoglutarate	c	1e-08	1e-08	2.84477e-07	1e-08	0.000443	0.000446	0.000616	0.000390039
839	N1-(5-Phospho-D-ribosyl)glycinamide	c	1e-08	1e-08	1e-08	1e-08	0	0	0	0
229	3-Phosphohydroxypyruvate	c	1e-08	1e-08	0	0	0	0	0	0
69	2,3-Dihydro-2,3-dihydroxybenzoate	c	1e-08	0	0	0	0	0	0	0
115	1-(2-Carboxyphenylamino)-1-deoxy-D-ribulose 5-phosphate	c	1e-08	1e-08	1e-08	1e-08	0	0	0	0
149	2-Octaprenyl-6-hydroxyphenol	c	1e-08	1e-08	1e-08	1e-08	0	0	0	0
154	2-Octaprenylphenol	c	1e-08	1e-08	1e-08	1e-08	0	0	0	0
155	2-phospho-4-(cytidine 5'-diphospho)-2-C-methyl-D-erythritol	c	1e-08	1e-08	1e-08	1e-08	0	0	0	0
239	4-amino-4-deoxychorismate	c	1e-08	1e-08	1e-08	1e-08	0	0	0	0
242	4-(cytidine 5'-diphospho)-2-C-methyl-D-erythritol	c	1e-08	1e-08	1e-08	1e-08	0	0	0	0
256	4-(1-D-Ribitylamino)-5-aminouracil	c	1e-08	1e-08	1e-08	1e-08	0	0	0	0
257	5-amino-1-(5-phospho-D-ribosyl)imidazole-4-carboxylate	c	1e-08	1e-08	1e-08	1e-08	0	0	0	0
258	5-Amino-4-oxopentanoate	c	1e-08	1e-08	1e-08	1e-08	0	0	0	0
259	5-Amino-6-(5'-phosphoribitylamino)uracil	c	1e-08	1e-08	1e-08	1e-08	0	0	0	0
295	Acetate	e	1e-08	7.19446e-05	0	1e-08	0	0	0	0
301	Acetaldehyde	e	1e-08	0	0	0	0	0	0	0
326	N-acetylmuramate 6-phosphate	c	1e-08	0	0	0	0	0	0	0
332	4-Amino-4-deoxy-L-arabinose modified core oligosaccharide lipid A	e	1e-08	1e-08	1e-08	0	0	0	0	0
358	ADPribose	c	1e-08	0	0	0	0	0	0	0
365	S-Adenosyl-L-homocysteine	c	1e-08	1e-08	1e-08	1e-08	0	0	0	0
383	D-Alanyl-D-alanine	p	1e-08	0	0	0	0	0	0	0
408	N-Acetyl-D-glucosamine(anhydrous)N-Acetylmuramic acid	e	1e-08	0	0	0	0	0	0	0
425	D-Arabinose 5-phosphate	c	1e-08	1e-08	1e-08	1e-08	0	0	0	0
438	L-Arginine	e	1e-08	0	0	0	0	0	0	0
468	But-2-enoyl-[acyl-carrier protein]	c	1e-08	1e-08	1.001e-08	1e-08	0	0	0	0
476	Calcium	c	1e-08	1e-08	1e-08	1e-08	0	0	0	0
495	CDP-1,2-dihexadec-9-enoylglycerol	c	1e-08	1e-08	1e-08	1e-08	0	0	0	0
496	CDP-1,2-dihexadecanoylglycerol	c	1e-08	1e-08	1e-08	1e-08	0	0	0	0
516	Chloride	c	1e-08	1e-08	1e-08	1e-08	0	0	0	0
533	Co2+	c	1e-08	1e-08	1e-08	1e-08	0	0	0	0
535	Co2+	p	1e-08	1e-08	1e-08	1e-08	0	0	0	0
536	core oligosaccharide lipid A	c	1e-08	1e-08	1e-08	0	0	0	0	0
564	Cu2+	c	1e-08	1e-08	1e-08	1e-08	0	0	0	0
566	Cu2+	p	1e-08	1e-08	1e-08	1e-08	0	0	0	0
590	5'-Deoxyadenosine	c	1e-08	0	0	1e-08	0	0	0	0
597	3,4-dihydroxy-2-butanone 4-phosphate	c	1e-08	1e-08	1e-08	1e-08	0	0	0	0
626	dGTP	c	1e-08	1e-08	1e-08	0	0	0	0	0
640	4,5-dihydroxy-2,3-pentanedione	c	1e-08	1e-08	1e-08	1e-08	0	0	0	0
651	6,7-Dimethyl-8-(1-D-ribityl)lumazine	c	1e-08	1e-08	1e-08	1e-08	0	0	0	0
652	Dimethylallyl diphosphate	c	1e-08	1e-08	1e-08	1e-08	0	0	0	0
678	dTDPglucose	c	1e-08	1e-08	1e-08	0	0	0	0	0
688	Deoxyuridine	c	1e-08	0	0	0	0	0	0	0
703	Enterochelin	c	1e-08	1.00077e-08	1.00148e-08	0	0	0	0	0
704	Enterochelin	e	1e-08	0	0	0	0	0	0	0
705	Enterochelin	p	1e-08	0	0	0	0	0	0	0
713	Ethanol	e	1e-08	0	0	1e-08	0	0	0	0
727	Fe2+	c	1e-08	1e-08	1e-08	1e-08	0	0	0	0
729	Fe2+	p	1e-08	0	0	1e-08	0	0	0	0
732	Fe3+	p	1e-08	1e-08	1e-08	1e-08	0	0	0	0
766	Formate	e	1e-08	0	0	1e-08	0	0	0	0
768	2-(Formamido)-N1-(5-phospho-D-ribosyl)acetamidine	c	1e-08	1e-08	1e-08	1e-08	0	0	0	0
770	Farnesyl diphosphate	c	1e-08	1e-08	1e-08	1e-08	0	0	0	0
844	Glycolaldehyde	c	1e-08	1e-08	1e-08	1e-08	0	0	0	0
920	Geranyl diphosphate	c	1e-08	1e-08	1e-08	1e-08	0	0	0	0
942	1-hydroxy-2-methyl-2-(E)-butenyl 4-diphosphate	c	1e-08	1e-08	1e-08	1e-08	0	0	0	0
943	Hydrogen peroxide	c	1e-08	0	0	0	0	0	0	0
950	Hydrogen sulfide	e	1e-08	0	0	0	0	0	0	0
977	L-Histidinol phosphate	c	1e-08	1e-08	1e-08	1e-08	0	0	0	0
983	Hydroxymethylbilane	c	1e-08	1e-08	1e-08	1e-08	0	0	0	0
984	4-hydroxy-5-methyl-3(2H)-furanone	c	1e-08	1e-08	1e-08	1e-08	0	0	0	0
989	heptosyl-phospho-heptosyl-heptosyl-kdo2-lipidA	c	1e-08	1e-08	1e-08	0	0	0	0	0
1000	Iminoaspartate	c	1e-08	1e-08	1e-08	1e-08	0	0	0	0
1001	Isochorismate	c	1e-08	0	0	0	0	0	0	0
1005	L-Idonate	e	1e-08	0	0	0	0	0	0	0
1025	Isopentenyl diphosphate	c	1e-08	1e-08	1e-08	1e-08	0	0	0	0
1030	potassium	c	1e-08	1e-08	1e-08	1e-08	0	0	0	0
1032	potassium	p	1e-08	1e-08	1e-08	1e-08	0	0	0	0
1035	KDO(2)-lipid IV(A)	e	1e-08	1e-08	1e-08	1e-08	0	0	0	0
1038	3-Deoxy-D-manno-octulosonate 8-phosphate	c	1e-08	1e-08	1e-08	1e-08	0	0	0	0
1039	3-Deoxy-D-manno-2-octulosonate	c	1e-08	1e-08	1e-08	1e-08	0	0	0	0
1042	D-Lactate	c	1e-08	0	8.95722e-06	0	0	0	0	0
1053	L-Leucine	c	1e-08	1e-08	1e-08	1e-08	0	0	0	0.000145679
1064	2,3,2'3'-Tetrakis(beta-hydroxymyristoyl)-D-glucosaminyl-1,6-beta-D-glucosamine 1,4'-bisphosphate	c	1e-08	1e-08	1e-08	1e-08	0	0	0	0
1065	Lipid A Disaccharide	c	1e-08	1e-08	1e-08	1e-08	0	0	0	0
1129	magnesium	c	1e-08	1e-08	1e-08	1e-08	0	0	0	0
1131	magnesium	p	1e-08	1.01703e-08	1e-08	1e-08	0	0	0	0
1142	Mn2+	c	1e-08	1e-08	1e-08	1e-08	0	0	0	0
1144	Mn2+	p	1e-08	1e-08	1e-08	1e-08	0	0	0	0
1148	Molybdate-MoO4	c	1e-08	1e-08	1e-08	1e-08	0	0	0	0
1150	Molybdate-MoO4	p	1e-08	1e-08	1e-08	1e-08	0	0	0	0
1152	Menaquinone 8	c	1e-08	1.00077e-08	1.00148e-08	1e-08	0	0	0	0
1160	two linked disacharide tetrapeptide and tripeptide murein units (uncrosslinked, middle of chain)	p	1e-08	0	0	0	0	0	0	0
1161	two linked disacharide tetrapeptide murein units (uncrosslinked, middle of chain)	p	1e-08	0	0	0	0	0	0	0
1165	two linked disacharide pentapeptide and tripeptide murein units (uncrosslinked, middle of chain)	p	1e-08	0	0	0	0	0	0	0
1166	two linked disacharide pentapeptide and tetrapeptide murein units (uncrosslinked, middle of chain)	p	1e-08	0	0	0	0	0	0	0
1168	two linked disacharide pentapeptide murein units (uncrosslinked, middle of chain)	p	1e-08	0	0	0	0	0	0	0
1234	all-trans-Octaprenyl diphosphate	c	1e-08	1e-08	1e-08	1e-08	0	0	0	0
1243	Orotidine 5'-phosphate	c	1e-08	1e-08	1e-08	1e-08	0	0	0	0
1249	1,2-didodecanoyl-sn-glycerol 3-phosphate	c	1e-08	0	0	0	0	0	0	0
1272	Pyridoxine 5'-phosphate	c	1e-08	2.3488e-05	2.59084e-06	0.000172935	0	0	0	0
1279	phosphatidylethanolamine (dihexadecanoyl, n-C16:0)	c	1e-08	1e-08	1e-08	1e-08	0	0	0	0
1280	phosphatidylethanolamine (dihexadecanoyl, n-C16:0)	p	1e-08	1e-08	1e-08	1e-08	0	0	0	0
1281	phosphatidylethanolamine (dihexadec-9enoyl, n-C16:1)	c	1e-08	1e-08	1e-08	1e-08	0	0	0	0
1282	phosphatidylethanolamine (dihexadec-9enoyl, n-C16:1)	p	1e-08	1e-08	1e-08	1e-08	0	0	0	0
1328	phospho-heptosyl-phospho-heptosyl-heptosyl-kdo2-lipidA	c	1e-08	1e-08	1e-08	0	0	0	0	0
1330	O-Phospho-4-hydroxy-L-threonine	c	1e-08	1e-08	1e-08	1e-08	0	0	0	0
1346	Porphobilinogen	c	1e-08	1e-08	1e-08	1e-08	0	0	0	0
1349	Prephenate	c	1e-08	1e-08	1e-08	1e-08	0	0	0	0
1361	1-(5-Phosphoribosyl)-AMP	c	1e-08	1e-08	1e-08	1e-08	0	0	0	0
1362	1-(5-Phosphoribosyl)-ATP	c	1e-08	1e-08	1e-08	1e-08	0	0	0	0
1364	5-[(5-phospho-1-deoxyribulos-1-ylamino)methylideneamino]-1-(5-phosphoribosyl)imidazole-4-carboxamide	c	1e-08	1e-08	1e-08	1e-08	0	0	0	0
1366	L-Proline	e	1e-08	0	0	0	0	0	0	0
1389	Pyridoxamine 5'-phosphate	c	1e-08	0	0	0	0	0	0	0
1395	Pyruvate	e	1e-08	0	0	0	0	0	0	0
1398	Ubiquinol-8	c	1e-08	1e-08	1e-08	0	0	0	0	0
1409	S-Ribosyl-L-homocysteine	c	1e-08	1e-08	1e-08	1e-08	0	0	0	0
1438	L-seryl-AMP	c	1e-08	1e-08	1e-08	0	0	0	0	0
1480	trans-3-cis-5-dodecenoyl-[acyl-carrier protein]	c	1e-08	1e-08	1.00103e-08	1e-08	0	0	0	0
1482	trans-3-cis-9-palmitoleoyl-[acyl-carrier protein]	c	1e-08	1e-08	1.00103e-08	1e-08	0	0	0	0
1497	trans-Dodec-2-enoyl-[acyl-carrier protein]	c	1e-08	1e-08	1.00142e-08	1e-08	0	0	0	0
1501	2,3,4,5-Tetrahydrodipicolinate	c	1e-08	1e-08	1e-08	1e-08	0	0	0	0
1502	trans-Hex-2-enoyl-[acyl-carrier protein]	c	1e-08	1e-08	1.00138e-08	1e-08	0	0	0	0
1508	Thiamine diphosphate	c	1e-08	1e-08	1e-08	1e-08	0	0	0	0
1530	trans-Hexadec-2-enoyl-[acyl-carrier protein]	c	1e-08	1e-08	1.00103e-08	1e-08	0	0	0	0
1583	UDP-3-O-(3-hydroxytetradecanoyl)-N-acetylglucosamine	c	1e-08	1e-08	1e-08	1e-08	0	0	0	0
1595	Undecaprenyl-diphospho-N-acetylmuramoyl-L-alanyl-D-glutamyl-meso-2,6-diaminopimeloyl-D-alanyl-D-alanine	c	1e-08	1e-08	1e-08	1e-08	0	0	0	0
1599	Undecaprenyl diphosphate	c	1e-08	1e-08	1e-08	1.0011e-08	0	0	0	0
1603	uridine 5''-diphospho-{beta}-4-deoxy-4-formamido-L-arabinose	c	1e-08	1e-08	1e-08	0	0	0	0	0
1666	Zinc	c	1e-08	1e-08	1e-08	1e-08	0	0	0	0
1668	Zinc	p	1e-08	1e-08	1e-08	1e-08	0	0	0	0
623	Deoxyguanosine	c	1e-08	0	0	0	5.22e-07	0	0	0
355	ADPglucose	c	1e-08	0	0	0	4.27e-06	0	0	0
636	(S)-Dihydroorotate	c	1e-08	1e-08	1e-08	1e-08	1.19e-05	3.59e-06	4.58e-06	2.24359e-05
1558	L-Tryptophan	c	1e-08	1e-08	1e-08	1e-08	1.21e-05	2.05e-05	2.36e-05	8.64782e-06
978	L-Histidinol	c	1e-08	1e-08	1e-08	1e-08	1.28e-05	1.96e-05	1.92e-05	0
1319	L-Phenylalanine	c	1e-08	1e-08	1e-08	1e-08	1.82e-05	2.74e-05	4.21e-05	4.60166e-05
1413	Riboflavin	c	1e-08	1e-08	1e-08	1e-08	1.9e-05	1.88e-05	2.21e-05	0
1576	L-Tyrosine	c	1e-08	1e-08	1e-08	1e-08	2.89e-05	5.22e-05	8.74e-05	2.11061e-05
479	cAMP	c	1e-08	1e-08	1e-08	0	3.52e-05	0.000146	8.3e-05	0
620	dGMP	c	1e-08	0	0	0	5.07e-05	0	0	0
226	3-Octaprenyl-4-hydroxybenzoate	c	1e-08	1e-08	1e-08	1e-08	5.22e-05	0.000294	0.000787	0
245	4-Hydroxybenzoate	c	1e-08	1e-08	1e-08	1e-08	5.22e-05	0.000294	0.000787	0
974	L-Histidine	c	1e-08	1e-08	1e-08	1e-08	6.76e-05	9.75e-05	0.000175	5.56107e-05
70	2,3-Dihydroxybenzoate	c	1e-08	1e-08	1e-08	0	0.000138	0.000274	0.000414	9.76328e-05
1118	L-Methionine	c	1e-08	1e-08	1e-08	1e-08	0.000145	6.59e-05	0.000129	9.18861e-05
266	5'-deoxyribose	c	1e-08	0	0	1e-08	0.000303	0	0	0
1008	L-Isoleucine	c	1e-08	1e-08	1e-08	1e-08	0.000303	0.000341	0.000438	0.000145679
1068	L-Lysine	c	1e-08	1e-08	1e-08	1e-08	0.000405	0.000554	0.000762	0.000370567
445	L-Asparagine	c	1e-08	1e-08	1e-08	1e-08	0.000511	0.00054	0.00097	0.000300918
1642	L-Valine	c	1e-08	1e-08	1e-08	1e-08	0.00402	0.00107	0.00229	0.00847826
2	1,2-Diacyl-sn-glycerol (didodecanoyl, n-C12:0)	c	0	0	0	0	0	0	0	0
3	1,2-Diacyl-sn-glycerol (didodecanoyl, n-C12:0)	p	0	0	0	0	0	0	0	0
4	1,2-Diacyl-sn-glycerol (ditetradecanoyl, n-C14:0)	c	0	0	0	0	0	0	0	0
5	1,2-Diacyl-sn-glycerol (ditetradecanoyl, n-C14:0)	p	0	0	0	0	0	0	0	0
6	1,2-Diacyl-sn-glycerol (ditetradec-7-enoyl, n-C14:1)	c	0	0	0	0	0	0	0	0
7	1,2-Diacyl-sn-glycerol (ditetradec-7-enoyl, n-C14:1)	p	0	0	0	0	0	0	0	0
8	1,2-Diacyl-sn-glycerol (dihexadecanoyl, n-C16:0)	c	0	0	0	0	0	0	0	0
9	1,2-Diacyl-sn-glycerol (dihexadecanoyl, n-C16:0)	p	0	0	0	0	0	0	0	0
10	1,2-Diacyl-sn-glycerol (dihexadec-9-enoyl, n-C16:1)	c	0	0	0	0	0	0	0	0
11	1,2-Diacyl-sn-glycerol (dihexadec-9-enoyl, n-C16:1)	p	0	0	0	0	0	0	0	0
12	1,2-Diacyl-sn-glycerol (dioctadecanoyl, n-C18:0)	c	0	0	0	0	0	0	0	0
13	1,2-Diacyl-sn-glycerol (dioctadecanoyl, n-C18:0)	p	0	0	0	0	0	0	0	0
14	1,2-Diacyl-sn-glycerol (dioctadec-11-enoyl, n-C18:1)	c	0	0	0	0	0	0	0	0
15	1,2-Diacyl-sn-glycerol (dioctadec-11-enoyl, n-C18:1)	p	0	0	0	0	0	0	0	0
16	(R)-Propane-1,2-diol	c	0	0	0	0	0	0	0	0
17	(R)-Propane-1,2-diol	e	0	0	0	0	0	0	0	0
18	(R)-Propane-1,2-diol	p	0	0	0	0	0	0	0	0
19	(S)-Propane-1,2-diol	c	0	0	0	0	0	0	0	0
20	(S)-Propane-1,2-diol	e	0	0	0	0	0	0	0	0
21	(S)-Propane-1,2-diol	p	0	0	0	0	0	0	0	0
23	1,4-alpha-D-glucan	c	0	0	0	0	0	0	0	0
24	1,4-alpha-D-glucan	e	0	0	0	0	0	0	0	0
25	1,4-alpha-D-glucan	p	0	0	0	0	0	0	0	0
26	1,5-Diaminopentane	c	0	0	0	0	0	0	0	0
27	1,5-Diaminopentane	e	0	0	0	0	0	0	0	0
28	1,5-Diaminopentane	p	0	0	0	0	0	0	0	0
29	1-Acyl-sn-glycero-3-phosphoethanolamine (n-C12:0)	p	0	0	0	0	0	0	0	0
30	1-Acyl-sn-glycero-3-phosphoethanolamine (n-C14:0)	p	0	0	0	0	0	0	0	0
31	1-Acyl-sn-glycero-3-phosphoethanolamine (n-C14:1)	p	0	0	0	0	0	0	0	0
32	1-Acyl-sn-glycero-3-phosphoethanolamine (n-C16:0)	p	0	0	0	0	0	0	0	0
33	1-Acyl-sn-glycero-3-phosphoethanolamine (n-C16:1)	p	0	0	0	0	0	0	0	0
34	1-Acyl-sn-glycero-3-phosphoethanolamine (n-C18:0)	p	0	0	0	0	0	0	0	0
35	1-Acyl-sn-glycero-3-phosphoethanolamine (n-C18:1)	p	0	0	0	0	0	0	0	0
36	1-Acyl-sn-glycero-3-phosphoglycerol (n-C12:0)	p	0	0	0	0	0	0	0	0
37	1-Acyl-sn-glycero-3-phosphoglycerol (n-C14:0)	p	0	0	0	0	0	0	0	0
38	1-Acyl-sn-glycero-3-phosphoglycerol (n-C14:1)	p	0	0	0	0	0	0	0	0
39	1-Acyl-sn-glycero-3-phosphoglycerol (n-C16:0)	p	0	0	0	0	0	0	0	0
40	1-Acyl-sn-glycero-3-phosphoglycerol (n-C16:1)	p	0	0	0	0	0	0	0	0
41	1-Acyl-sn-glycero-3-phosphoglycerol (n-C18:0)	p	0	0	0	0	0	0	0	0
42	1-Acyl-sn-glycero-3-phosphoglycerol (n-C18:1)	p	0	0	0	0	0	0	0	0
46	1-hexadec-9-enoyl-sn-glycerol 3-phosphate	p	0	0	0	0	0	0	0	0
48	1-hexadecanoyl-sn-glycerol 3-phosphate	p	0	0	0	0	0	0	0	0
49	1-octadec-11-enoyl-sn-glycerol 3-phosphate	c	0	0	0	0	0	0	0	0
50	1-octadec-11-enoyl-sn-glycerol 3-phosphate	p	0	0	0	0	0	0	0	0
51	1-octadecanoyl-sn-glycerol 3-phosphate	c	0	0	0	0	0	0	0	0
52	1-octadecanoyl-sn-glycerol 3-phosphate	p	0	0	0	0	0	0	0	0
54	1-tetradec-7-enoyl-sn-glycerol 3-phosphate	c	0	0	0	0	0	0	0	0
55	1-tetradec-7-enoyl-sn-glycerol 3-phosphate	p	0	0	0	0	0	0	0	0
56	1-tetradecanoyl-sn-glycerol 3-phosphate	c	0	0	0	0	0	0	0	0
57	1-tetradecanoyl-sn-glycerol 3-phosphate	p	0	0	0	0	0	0	0	0
58	2',3'-Cyclic AMP	e	0	0	0	0	0	0	0	0
59	2',3'-Cyclic AMP	p	0	0	0	0	0	0	0	0
60	2',3'-Cyclic CMP	e	0	0	0	0	0	0	0	0
61	2',3'-Cyclic CMP	p	0	0	0	0	0	0	0	0
62	2',3'-Cyclic GMP	e	0	0	0	0	0	0	0	0
63	2',3'-Cyclic GMP	p	0	0	0	0	0	0	0	0
64	2',3'-Cyclic UMP	e	0	0	0	0	0	0	0	0
65	2',3'-Cyclic UMP	p	0	0	0	0	0	0	0	0
66	2,3-diaminopropionate	c	0	0	0	0	0	0	0	0
67	2,3-diaminopropionate	e	0	0	0	0	0	0	0	0
68	2,3-diaminopropionate	p	0	0	0	0	0	0	0	0
71	(2,3-Dihydroxybenzoyl)adenylate	c	0	0	0	0	0	0	0	0
72	2,3-dihydroxybenzoylserine	c	0	1.00079e-08	1.00151e-08	0	0	0	0	0
76	2,3-Dioxo-L-gulonate	c	0	0	0	0	0	0	0	0
78	2,5-diketo-D-gluconate	c	0	0	0	0	0	0	0	0
82	meso-2,6-Diaminoheptanedioate	e	0	0	0	0	0	0	0	0
83	meso-2,6-Diaminoheptanedioate	p	0	0	0	0	0	0	0	0
84	2-Acyl-sn-glycero-3-phosphoethanolamine (n-C12:0)	c	0	0	0	0	0	0	0	0
85	2-Acyl-sn-glycero-3-phosphoethanolamine (n-C12:0)	p	0	0	0	0	0	0	0	0
86	2-Acyl-sn-glycero-3-phosphoethanolamine (n-C14:0)	c	0	0	0	0	0	0	0	0
87	2-Acyl-sn-glycero-3-phosphoethanolamine (n-C14:0)	p	0	0	0	0	0	0	0	0
88	2-Acyl-sn-glycero-3-phosphoethanolamine (n-C14:1)	c	0	0	0	0	0	0	0	0
89	2-Acyl-sn-glycero-3-phosphoethanolamine (n-C14:1)	p	0	0	0	0	0	0	0	0
90	2-Acyl-sn-glycero-3-phosphoethanolamine (n-C16:0)	c	0	0	0	0	0	0	0	0
91	2-Acyl-sn-glycero-3-phosphoethanolamine (n-C16:0)	p	0	0	0	0	0	0	0	0
92	2-Acyl-sn-glycero-3-phosphoethanolamine (n-C16:1)	c	0	0	0	0	0	0	0	0
93	2-Acyl-sn-glycero-3-phosphoethanolamine (n-C16:1)	p	0	0	0	0	0	0	0	0
94	2-Acyl-sn-glycero-3-phosphoethanolamine (n-C18:0)	c	0	0	0	0	0	0	0	0
95	2-Acyl-sn-glycero-3-phosphoethanolamine (n-C18:0)	p	0	0	0	0	0	0	0	0
96	2-Acyl-sn-glycero-3-phosphoethanolamine (n-C18:1)	c	0	0	0	0	0	0	0	0
97	2-Acyl-sn-glycero-3-phosphoethanolamine (n-C18:1)	p	0	0	0	0	0	0	0	0
98	2-Acyl-sn-glycero-3-phosphoglycerol (n-C12:0)	c	0	0	0	0	0	0	0	0
99	2-Acyl-sn-glycero-3-phosphoglycerol (n-C12:0)	p	0	0	0	0	0	0	0	0
100	2-Acyl-sn-glycero-3-phosphoglycerol (n-C14:0)	c	0	0	0	0	0	0	0	0
101	2-Acyl-sn-glycero-3-phosphoglycerol (n-C14:0)	p	0	0	0	0	0	0	0	0
102	2-Acyl-sn-glycero-3-phosphoglycerol (n-C14:1)	c	0	0	0	0	0	0	0	0
103	2-Acyl-sn-glycero-3-phosphoglycerol (n-C14:1)	p	0	0	0	0	0	0	0	0
104	2-Acyl-sn-glycero-3-phosphoglycerol (n-C16:0)	c	0	0	0	0	0	0	0	0
105	2-Acyl-sn-glycero-3-phosphoglycerol (n-C16:0)	p	0	0	0	0	0	0	0	0
106	2-Acyl-sn-glycero-3-phosphoglycerol (n-C16:1)	c	0	0	0	0	0	0	0	0
107	2-Acyl-sn-glycero-3-phosphoglycerol (n-C16:1)	p	0	0	0	0	0	0	0	0
108	2-Acyl-sn-glycero-3-phosphoglycerol (n-C18:0)	c	0	0	0	0	0	0	0	0
109	2-Acyl-sn-glycero-3-phosphoglycerol (n-C18:0)	p	0	0	0	0	0	0	0	0
110	2-Acyl-sn-glycero-3-phosphoglycerol (n-C18:1)	c	0	0	0	0	0	0	0	0
111	2-Acyl-sn-glycero-3-phosphoglycerol (n-C18:1)	p	0	0	0	0	0	0	0	0
113	2-Aminomalonate semialdehyde	c	0	0	0	0	0	0	0	0
117	2-dodecanoyl-sn-glycerol 3-phosphate	c	0	0	0	0	0	0	0	0
118	2-dodecanoyl-sn-glycerol 3-phosphate	p	0	0	0	0	0	0	0	0
119	2-Dehydro-3-deoxy-D-gluconate 6-phosphate	c	0	0	1.00149e-08	7.06575e-07	0	0	0	0
120	2-Dehydro-3-deoxy-D-gluconate	c	0	0	0	0	0	0	0	0
121	2-Dehydro-3-deoxy-D-gluconate	e	0	0	0	0	0	0	0	0
122	2-Dehydro-3-deoxy-D-gluconate	p	0	0	0	0	0	0	0	0
123	2-Dehydro-3-deoxy-D-galactonate 6-phosphate	c	0	0	0	0	0	0	0	0
124	2-Dehydro-3-deoxy-D-galactonate	c	0	0	0	0	0	0	0	0
125	2-Dehydro-D-gluconate	c	0	0	0	0	0	0	0	0
126	2-Dehydro-L-gulonate	c	0	0	0	0	0	0	0	0
128	2-Demethylmenaquinone 8	c	0	0	0	0	0	0	0	0
129	2-Demethylmenaquinol 8	c	0	0	0	0	0	0	0	0
131	2-Deoxy-D-ribose 5-phosphate	c	0	0	0	0	0	0	0	0
133	2-hexadec-9-enoyl-sn-glycerol 3-phosphate	c	0	0	0	0	0	0	0	0
134	2-hexadec-9-enoyl-sn-glycerol 3-phosphate	p	0	0	0	0	0	0	0	0
135	2-hexadecanoyl-sn-glycerol 3-phosphate	c	0	0	0	0	0	0	0	0
136	2-hexadecanoyl-sn-glycerol 3-phosphate	p	0	0	0	0	0	0	0	0
138	2-keto-4-methylthiobutyrate	c	0	0	0	0	0	0	0	0
143	2-C-methyl-D-erythritol 2,4-cyclodiphosphate	c	0	0	0	0	0	0	0	0
145	2-octadec-11-enoyl-sn-glycerol 3-phosphate	c	0	0	0	0	0	0	0	0
146	2-octadec-11-enoyl-sn-glycerol 3-phosphate	p	0	0	0	0	0	0	0	0
147	2-octadecanoyl-sn-glycerol 3-phosphate	c	0	0	0	0	0	0	0	0
148	2-octadecanoyl-sn-glycerol 3-phosphate	p	0	0	0	0	0	0	0	0
150	2-Octaprenyl-6-methoxy-1,4-benzoquinol	c	0	0	0	0	0	0	0	0
151	2-Octaprenyl-3-methyl-5-hydroxy-6-methoxy-1,4-benzoquinol	c	0	0	0	0	0	0	0	0
152	2-Octaprenyl-3-methyl-6-methoxy- 1,4-benzoquinol	c	0	0	0	0	0	0	0	0
153	2-Octaprenyl-6-methoxyphenol	c	0	0	0	0	0	0	0	0
157	2-Phosphoglycolate	c	0	0	0	0	0	0	0	0
158	2-Succinyl-6-hydroxy-2,4-cyclohexadiene-1-carboxylate	c	0	0	0	0	0	0	0	0
159	2-tetradec-7-enoyl-sn-glycerol 3-phosphate	c	0	0	0	0	0	0	0	0
160	2-tetradec-7-enoyl-sn-glycerol 3-phosphate	p	0	0	0	0	0	0	0	0
161	2-tetradecanoyl-sn-glycerol 3-phosphate	c	0	0	0	0	0	0	0	0
162	2-tetradecanoyl-sn-glycerol 3-phosphate	p	0	0	0	0	0	0	0	0
163	2'-(5''-triphosphoribosyl)-3'-dephospho-CoA	c	0	0	0	0	0	0	0	0
164	3,4-Dihydroxyphenylacetaldehyde	e	0	0	0	0	0	0	0	0
165	3,4-Dihydroxyphenylacetaldehyde	p	0	0	0	0	0	0	0	0
167	3'-AMP	e	0	0	0	0	0	0	0	0
168	3'-AMP	p	0	0	0	0	0	0	0	0
172	3'-cmp	e	0	0	0	0	0	0	0	0
173	3'-cmp	p	0	0	0	0	0	0	0	0
174	3-Dehydro-L-gulonate	c	0	0	0	0	0	0	0	0
175	3-keto-L-gulonate-6-phosphate	c	0	0	0	0	0	0	0	0
178	3'-GMP	e	0	0	0	0	0	0	0	0
179	3'-GMP	p	0	0	0	0	0	0	0	0
183	3-hydroxycinnamic acid	c	0	0	0	0	0	0	0	0
184	3-hydroxycinnamic acid	e	0	0	0	0	0	0	0	0
185	3-hydroxycinnamic acid	p	0	0	0	0	0	0	0	0
188	(R)-3-hydroxy-cis-vacc-11-enoyl-[acyl-carrier protein]	c	0	0	0	0	0	0	0	0
194	(S)-3-Hydroxyhexadecanoyl-CoA	c	0	0	0	0	0	0	0	0
199	(R)-3-Hydroxyoctadecanoyl-[acyl-carrier protein]	c	0	0	0	0	0	0	0	0
200	(S)-3-Hydroxyoctadecanoyl-CoA	c	0	0	0	0	0	0	0	0
202	3-(3-hydroxy-phenyl)propionate	c	0	0	0	0	0	0	0	0
203	3-(3-hydroxy-phenyl)propionate	e	0	0	0	0	0	0	0	0
204	3-(3-hydroxy-phenyl)propionate	p	0	0	0	0	0	0	0	0
205	(S)-3-Hydroxytetradecanoyl-CoA	c	0	0	0	0	0	0	0	0
212	3-oxo-cis-vacc-11-enoyl-[acyl-carrier protein]	c	0	0	0	0	0	0	0	0
218	3-Oxohexadecanoyl-CoA	c	0	0	0	0	0	0	0	0
223	3-Oxooctadecanoyl-[acyl-carrier protein]	c	0	0	0	0	0	0	0	0
224	3-Oxooctadecanoyl-CoA	c	0	0	0	0	0	0	0	0
227	3-Oxotetradecanoyl-CoA	c	0	0	0	0	0	0	0	0
231	3-Sulfino-L-alanine	c	0	0	0	0	0	0	0	0
232	3'-UMP	e	0	0	0	0	0	0	0	0
233	3'-UMP	p	0	0	0	0	0	0	0	0
234	4-Aminobutanoate	c	0	0	0	0	0	0	0	0
235	4-Aminobutanoate	e	0	0	0	0	0	0	0	0
236	4-Aminobutanoate	p	0	0	0	0	0	0	0	0
237	4-Aminobutanal	c	0	0	0	0	0	0	0	0
240	4-Amino-5-hydroxymethyl-2-methylpyrimidine	c	0	0	0	0	0	0	0	0
243	4-Hydroxy-2-oxopentanoate	c	0	0	0	0	0	0	0	0
244	4-Hydroxy-benzyl alcohol	c	0	0	0	0	0	0	0	0
246	4-Hydroxyphenylacetaldehyde	e	0	0	0	0	0	0	0	0
247	4-Hydroxyphenylacetaldehyde	p	0	0	0	0	0	0	0	0
248	4-Hydroxy-L-threonine	c	0	0	0	0	0	0	0	0
249	4-Methyl-5-(2-hydroxyethyl)-thiazole	c	0	0	0	0	0	0	0	0
263	5-Dehydro-D-gluconate	e	0	0	0	0	0	0	0	0
264	5-Dehydro-D-gluconate	p	0	0	0	0	0	0	0	0
265	5-Dehydro-4-deoxy-D-glucarate	c	0	0	0	0	0	0	0	0
267	5-Methylthio-5-deoxy-D-ribose 1-phosphate	c	0	0	0	0	0	0	0	0
268	5-Methylthio-5-deoxy-D-ribulose 1-phosphate	c	0	0	0	0	0	0	0	0
269	5-Methylthioadenosine	c	0	0	0	0	0	0	0	0
271	5-Methylthio-D-ribose	c	0	0	0	0	0	0	0	0
272	N1-(5-Phospho-alpha-D-ribosyl)-5,6-dimethylbenzimidazole	c	0	0	0	0	0	0	0	0
277	8-Amino-7-oxononanoate	c	0	0	0	0	0	0	0	0
279	L-alanine-D-glutamate-meso-2,6-diaminoheptanedioate-D-alanine	c	0	0	0	0	0	0	0	0
280	L-alanine-D-glutamate-meso-2,6-diaminoheptanedioate-D-alanine	e	0	0	0	0	0	0	0	0
281	L-alanine-D-glutamate-meso-2,6-diaminoheptanedioate-D-alanine	p	0	0	0	0	0	0	0	0
283	L-alanine-D-glutamate-meso-2,6-diaminoheptanedioate	e	0	0	0	0	0	0	0	0
285	L-alanine-D-glutamate	c	0	0	0	0	0	0	0	0
286	L-alanine-L-glutamate	c	0	0	0	0	0	0	0	0
287	N1-Acetylspermidine	c	0	0	0	0	0	0	0	0
288	N-Methyltryptophan	c	0	0	0	0	0	0	0	0
289	S-Formylglutathione	c	0	0	0	0	0	0	0	0
290	Aminoacetaldehyde	c	0	0	0	0	0	0	0	0
292	Aminoacetone	c	0	0	0	0	0	0	0	0
293	Acetyl-ACP	c	0	0	0	0	0	0	0	0
297	Acetoacetate	c	0	0	0	0	0	0	0	0
298	Acetoacetate	e	0	0	0	0	0	0	0	0
299	Acetoacetate	p	0	0	0	0	0	0	0	0
303	N-Acetylanthranilate	c	0	0	0	0	0	0	0	0
305	Acetol	c	0	0	0	0	0	0	0	0
308	N-Acetyl-D-galactosamine 1-phosphate	e	0	0	0	0	0	0	0	0
309	N-Acetyl-D-galactosamine 1-phosphate	p	0	0	0	0	0	0	0	0
310	N-Acetyl-D-galactosamine	e	0	0	0	0	0	0	0	0
311	N-Acetyl-D-galactosamine	p	0	0	0	0	0	0	0	0
313	N-Acetyl-D-glucosamine 1-phosphate	e	0	0	0	0	0	0	0	0
314	N-Acetyl-D-glucosamine 1-phosphate	p	0	0	0	0	0	0	0	0
317	N-Acetyl-D-glucosamine	e	0	0	0	0	0	0	0	0
318	N-Acetyl-D-glucosamine	p	0	0	0	0	0	0	0	0
319	6-Acetyl-D-glucose	c	0	0	0	0	0	0	0	0
321	Acetyl-maltose	c	0	0	0	0	0	0	0	0
322	N-Acetyl-D-mannosamine	c	0	0	0	0	0	0	0	0
323	N-Acetyl-D-mannosamine	e	0	0	0	0	0	0	0	0
324	N-Acetyl-D-mannosamine	p	0	0	0	0	0	0	0	0
325	N-Acetyl-D-mannosamine 6-phosphate	c	0	0	0	0	0	0	0	0
327	N-Acetylmuramate	e	0	0	0	0	0	0	0	0
328	N-Acetylmuramate	p	0	0	0	0	0	0	0	0
329	N-Acetylneuraminate	c	0	0	0	0	0	0	0	0
330	N-Acetylneuraminate	e	0	0	0	0	0	0	0	0
331	N-Acetylneuraminate	p	0	0	0	0	0	0	0	0
335	trans-Aconitate	c	0	0	0	0	0	0	0	0
336	E-3-carboxy-2-pentenedioate 6-methyl ester	c	0	0	0	0	0	0	0	0
339	O-Acetyl-L-serine	e	0	0	0	0	0	0	0	0
340	O-Acetyl-L-serine	p	0	0	0	0	0	0	0	0
344	Adenine	e	0	0	0	0	0	0	0	0
345	Adenine	p	0	0	0	0	0	0	0	0
347	Adenosine	e	0	0	0	0	0	0	0	0
348	Adenosine	p	0	0	0	0	0	0	0	0
349	Adenosyl cobinamide	c	0	0	0	0	0	0	0	0
350	Adenosyl cobinamide phosphate	c	0	0	0	0	0	0	0	0
351	Adenosylcobalamin	c	0	0	0	0	0	0	0	0
352	Adenosylcobalamin	e	0	0	0	0	0	0	0	0
353	Adenosylcobalamin	p	0	0	0	0	0	0	0	0
359	silver	c	0	0	0	0	0	0	0	0
360	silver	e	0	0	0	0	0	0	0	0
361	Adenosine-GDP-cobinamide	c	0	0	0	0	0	0	0	0
362	Agmatine	c	0	0	0	0	0	0	0	0
363	Agmatine	e	0	0	0	0	0	0	0	0
364	Agmatine	p	0	0	0	0	0	0	0	0
370	2-Oxoglutarate	e	0	0	0	0	0	0	0	0
371	2-Oxoglutarate	p	0	0	0	0	0	0	0	0
373	beta-Alanine	e	0	0	0	0	0	0	0	0
374	beta-Alanine	p	0	0	0	0	0	0	0	0
376	D-Alanine	e	0	0	0	0	0	0	0	0
379	L-Alanine	e	0	0	0	0	0	0	0	0
380	L-Alanine	p	0	0	0	0	0	0	0	0
382	D-Alanyl-D-alanine	e	0	0	0	0	0	0	0	0
385	L-Alanyl-tRNA(Ala)	c	0	0	0	0	0	0	0	0
386	D-Allose 6-phosphate	c	0	0	0	0	0	0	0	0
387	D-Allose	c	0	0	0	0	0	0	0	0
388	D-Allose	e	0	0	0	0	0	0	0	0
389	D-Allose	p	0	0	0	0	0	0	0	0
390	Allantoin	c	0	0	0	0	0	0	0	0
391	Allantoin	e	0	0	0	0	0	0	0	0
392	Allantoin	p	0	0	0	0	0	0	0	0
393	Allantoate	c	0	0	0	0	0	0	0	0
394	Allulose 6-phosphate	c	0	0	0	0	0	0	0	0
395	applipoprotein	p	0	0	0	0	0	0	0	0
396	D-Altronate	c	0	0	0	0	0	0	0	0
398	S-Adenosylmethioninamine	c	0	0	0	0	0	0	0	0
399	S-Adenosyl-4-methylthio-2-oxobutanoate	c	0	0	0	0	0	0	0	0
401	AMP	e	0	0	0	0	0	0	0	0
402	AMP	p	0	0	0	0	0	0	0	0
407	N-Acetyl-D-glucosamine(anhydrous)N-Acetylmuramic acid	c	0	0	0	0	0	0	0	0
411	1,6-anhydrous-N-Acetylmuramyl-tetrapeptide	c	0	0	0	0	0	0	0	0
414	P1,P4-Bis(5'-adenosyl) tetraphosphate	c	0	0	0	0	0	0	0	0
415	P1,P5-Bis(5'-adenosyl) pentaphosphate	c	0	0	0	0	0	0	0	0
416	acyl phosphatidylglycerol (n-C12:0)	c	0	0	0	0	0	0	0	0
417	acyl phosphatidylglycerol (n-C14:0)	c	0	0	0	0	0	0	0	0
418	acyl phosphatidylglycerol (n-C14:1)	c	0	0	0	0	0	0	0	0
419	acyl phosphatidylglycerol (n-C16:0)	c	0	0	0	0	0	0	0	0
420	acyl phosphatidylglycerol (n-C16:1)	c	0	0	0	0	0	0	0	0
421	acyl phosphatidylglycerol (n-C18:0)	c	0	0	0	0	0	0	0	0
422	acyl phosphatidylglycerol (n-C18:1)	c	0	0	0	0	0	0	0	0
423	apoprotein [acyl carrier protein]	c	0	0	0	0	0	0	0	0
426	L-Arabinose	c	0	0	0	0	0	0	0	0
427	L-Arabinose	e	0	0	0	0	0	0	0	0
428	L-Arabinose	p	0	0	0	0	0	0	0	0
429	O-acetyl-rhamanosyl-N-acetylglucosamyl-undecaprenyl diphosphate	c	0	0	0	0	0	0	0	0
430	Arbutin 6-phosphate	c	0	0	0	0	0	0	0	0
431	Aerobactin	c	0	0	0	0	0	0	0	0
432	Aerobactin	e	0	0	0	0	0	0	0	0
433	Aerobactin	p	0	0	0	0	0	0	0	0
434	aerobactin minus Fe3	c	0	0	0	0	0	0	0	0
435	aerobactin minus Fe3	e	0	0	0	0	0	0	0	0
436	aerobactin minus Fe3	p	0	0	0	0	0	0	0	0
441	L-Arginyl-tRNA(Arg)	c	0	0	0	0	0	0	0	0
442	L-ascorbate-6-phosphate	c	0	0	0	0	0	0	0	0
443	L-Ascorbate	e	0	0	0	0	0	0	0	0
444	L-Ascorbate	p	0	0	0	0	0	0	0	0
446	L-Asparagine	e	0	0	0	0	0	0	0	0
447	L-Asparagine	p	0	0	0	0	0	0	0	0
448	L-Asparaginyl-tRNA(Asn)	c	0	0	0	0	0	0	0	0
449	arsenite	c	0	0	0	0	0	0	0	0
450	arsenite	e	0	0	0	0	0	0	0	0
451	arsenite	p	0	0	0	0	0	0	0	0
452	arsenate	c	0	0	0	0	0	0	0	0
454	L-Aspartate	e	0	0	0	0	0	0	0	0
455	L-Aspartate	p	0	0	0	0	0	0	0	0
457	L-Aspartyl-tRNA(Asp)	c	0	0	0	0	0	0	0	0
458	L-Allo-threonine	c	0	0	0	0	0	0	0	0
461	gamma-butyrobetainyl-CoA	c	0	0	0	0	0	0	0	0
462	Betaine aldehyde	c	0	0	0	0	0	0	0	0
463	branching glycogen	c	0	0	0	0	0	0	0	0
464	Butanal	c	0	0	0	0	0	0	0	0
466	Biotin	c	0	0	0	0	0	0	0	0
467	d-biotin d-sulfoxide	c	0	0	0	0	0	0	0	0
470	Butyrate (n-C4:0)	c	0	0	0	0	0	0	0	0
471	Butyrate (n-C4:0)	e	0	0	0	0	0	0	0	0
472	Butyrate (n-C4:0)	p	0	0	0	0	0	0	0	0
473	butanesulfonate	c	0	0	0	0	0	0	0	0
474	butanesulfonate	e	0	0	0	0	0	0	0	0
475	butanesulfonate	p	0	0	0	0	0	0	0	0
481	Cobinamide	c	0	0	0	0	0	0	0	0
482	Cobinamide	e	0	0	0	0	0	0	0	0
483	Cobinamide	p	0	0	0	0	0	0	0	0
484	Cob(I)alamin	c	0	0	0	0	0	0	0	0
485	Cob(I)alamin	e	0	0	0	0	0	0	0	0
486	Cob(I)alamin	p	0	0	0	0	0	0	0	0
488	Cadmium	c	0	0	0	0	0	0	0	0
489	Cadmium	e	0	0	0	0	0	0	0	0
490	Cadmium	p	0	0	0	0	0	0	0	0
494	CDP-1,2-didodecanoylglycerol	c	0	0	0	0	0	0	0	0
497	CDP-1,2-dioctadec-11-enoylglycerol	c	0	0	0	0	0	0	0	0
498	CDP-1,2-dioctadecanoylglycerol	c	0	0	0	0	0	0	0	0
499	CDP-1,2-ditetradec-7-enoylglycerol	c	0	0	0	0	0	0	0	0
500	CDP-1,2-ditetradecanoylglycerol	c	0	0	0	0	0	0	0	0
501	cis-3-(3-carboxyethyl)-3,5-cyclohexadiene-1,2-diol	c	0	0	0	0	0	0	0	0
502	cis-3-(3-carboxyethenyl)-3,5-cyclohexadiene-1,2-diol	c	0	0	0	0	0	0	0	0
503	Cys-Gly	c	0	0	0	0	0	0	0	0
504	Cys-Gly	e	0	0	0	0	0	0	0	0
505	Cys-Gly	p	0	0	0	0	0	0	0	0
506	Choline	c	0	0	0	0	0	0	0	0
507	Choline	e	0	0	0	0	0	0	0	0
508	Choline	p	0	0	0	0	0	0	0	0
510	trans-Cinnamate	c	0	0	0	0	0	0	0	0
512	Citrate	e	0	0	0	0	0	0	0	0
513	Citrate	p	0	0	0	0	0	0	0	0
515	CMP-3-deoxy-D-manno-octulosonate	c	0	0	0	0	0	0	0	0
519	cardiolipin (tetradodecanoyl, n-C12:0)	p	0	0	0	0	0	0	0	0
520	cardiolipin (tetratetradecanoyl, n-C14:0)	p	0	0	0	0	0	0	0	0
521	cardiolipin (tetratetradec-7-enoyl, n-C14:1)	p	0	0	0	0	0	0	0	0
522	cardiolipin (tetrahexadecanoyl, n-C16:0)	p	0	0	0	0	0	0	0	0
523	cardiolipin (tetrahexadec-9-enoyl, n-C16:1)	p	0	0	0	0	0	0	0	0
524	cardiolipin (tetraoctadecanoyl, n-C18:0)	p	0	0	0	0	0	0	0	0
525	cardiolipin (tetraoctadec-11-enoyl, n-C18:1)	p	0	0	0	0	0	0	0	0
527	CMP	e	0	0	0	0	0	0	0	0
528	CMP	p	0	0	0	0	0	0	0	0
537	core oligosaccharide lipid A	e	0	0	0	0	0	0	0	0
539	cyclopropane phosphatidylethanolamine (dihexadec-9,10-cyclo-anoyl, n-C16:0 cyclo)	c	0	0	0	0	0	0	0	0
540	cyclopropane phosphatidylethanolamine (dioctadec-11,12-cyclo-anoyl, n-C18:0 cyclo)	c	0	0	0	0	0	0	0	0
541	cyclopropane phosphatidylglycerol (dihexadec-9,10-cyclo-anoyl, n-C16:0 cyclo)	c	0	0	0	0	0	0	0	0
542	cyclopropane phosphatidylglycerol (dioctadec-11,12-cyclo-anoyl, n-C18:0 cyclo)	c	0	0	0	0	0	0	0	0
543	coprogen unloaded (no Fe(III))	c	0	0	0	0	0	0	0	0
544	coprogen unloaded (no Fe(III))	e	0	0	0	0	0	0	0	0
545	coprogen unloaded (no Fe(III))	p	0	0	0	0	0	0	0	0
546	coprogen	c	0	0	0	0	0	0	0	0
547	coprogen	e	0	0	0	0	0	0	0	0
548	coprogen	p	0	0	0	0	0	0	0	0
549	Coproporphyrinogen III	c	0	0	0	0	0	0	0	0
550	D-carnitinyl-CoA	c	0	0	0	0	0	0	0	0
551	D-Carnitine	c	0	0	0	0	0	0	0	0
552	D-Carnitine	p	0	0	0	0	0	0	0	0
554	L-Carnitine	e	0	0	0	0	0	0	0	0
556	L-Carnitinyl-CoA	c	0	0	0	0	0	0	0	0
558	Cytosine	e	0	0	0	0	0	0	0	0
559	Cytosine	p	0	0	0	0	0	0	0	0
560	crotonobetaine	c	0	0	0	0	0	0	0	0
561	crotonobetaine	p	0	0	0	0	0	0	0	0
562	crotonobetainyl-CoA	c	0	0	0	0	0	0	0	0
567	Cu+	c	0	0	0	0	0	0	0	0
568	Cu+	e	0	0	0	0	0	0	0	0
569	Cu+	p	0	0	0	0	0	0	0	0
570	Hydrogen cyanide	c	0	0	0	0	0	0	0	0
571	Hydrogen cyanide	e	0	0	0	0	0	0	0	0
572	Hydrogen cyanide	p	0	0	0	0	0	0	0	0
573	Cyanate	c	0	0	0	0	0	0	0	0
574	Cyanate	e	0	0	0	0	0	0	0	0
575	Cyanate	p	0	0	0	0	0	0	0	0
576	D-Cysteine	c	0	0	0	0	0	0	0	0
577	D-Cysteine	e	0	0	0	0	0	0	0	0
578	D-Cysteine	p	0	0	0	0	0	0	0	0
580	L-Cysteine	e	0	0	0	0	0	0	0	0
581	L-Cysteine	p	0	0	0	0	0	0	0	0
583	L-Cysteinyl-tRNA(Cys)	c	0	0	0	0	0	0	0	0
585	Cytidine	e	0	0	0	0	0	0	0	0
586	Cytidine	p	0	0	0	0	0	0	0	0
588	Deoxyadenosine	e	0	0	0	0	0	0	0	0
589	Deoxyadenosine	p	0	0	0	0	0	0	0	0
593	dAMP	e	0	0	0	0	0	0	0	0
594	dAMP	p	0	0	0	0	0	0	0	0
595	7,8-Diaminononanoate	c	0	0	0	0	0	0	0	0
600	Decanoate (n-C10:0)	c	0	0	0	0	0	0	0	0
601	Decanoate (n-C10:0)	e	0	0	0	0	0	0	0	0
602	Decanoate (n-C10:0)	p	0	0	0	0	0	0	0	0
607	dCMP	e	0	0	0	0	0	0	0	0
608	dCMP	p	0	0	0	0	0	0	0	0
610	Deoxycytidine	c	0	0	0	0	0	0	0	0
611	Deoxycytidine	e	0	0	0	0	0	0	0	0
612	Deoxycytidine	p	0	0	0	0	0	0	0	0
615	Dodecanoate (n-C12:0)	c	0	0	0	0	0	0	0	0
616	Dodecanoate (n-C12:0)	e	0	0	0	0	0	0	0	0
621	dGMP	e	0	0	0	0	0	0	0	0
622	dGMP	p	0	0	0	0	0	0	0	0
624	Deoxyguanosine	e	0	0	0	0	0	0	0	0
625	Deoxyguanosine	p	0	0	0	0	0	0	0	0
627	Dihydroxyacetone	c	0	0	0	0	0	0	0	0
628	Dihydroxyacetone	e	0	0	0	0	0	0	0	0
629	Dihydroxyacetone	p	0	0	0	0	0	0	0	0
631	2,3-dihydroxicinnamic acid	c	0	0	0	0	0	0	0	0
633	dihydromonapterin-triphosphate	c	0	0	0	0	0	0	0	0
634	1,4-Dihydroxy-2-naphthoate	c	0	0	0	0	0	0	0	0
638	3-(2,3-Dihydroxyphenyl)propanoate	c	0	0	0	0	0	0	0	0
641	dIDP	c	0	0	0	0	0	0	0	0
642	dIMP	c	0	0	0	0	0	0	0	0
643	dIMP	e	0	0	0	0	0	0	0	0
644	dIMP	p	0	0	0	0	0	0	0	0
645	Deoxyinosine	c	0	0	0	0	0	0	0	0
646	Deoxyinosine	e	0	0	0	0	0	0	0	0
647	Deoxyinosine	p	0	0	0	0	0	0	0	0
648	dITP	c	0	0	0	0	0	0	0	0
649	2,3-diketo-5-methylthio-1-phosphopentane	c	0	0	0	0	0	0	0	0
650	5,6-Dimethylbenzimidazole	c	0	0	0	0	0	0	0	0
653	Dimethyl sulfide	c	0	0	0	0	0	0	0	0
654	Dimethyl sulfide	e	0	0	0	0	0	0	0	0
655	Dimethyl sulfide	p	0	0	0	0	0	0	0	0
656	Dimethyl sulfoxide	c	0	0	0	0	0	0	0	0
657	Dimethyl sulfoxide	e	0	0	0	0	0	0	0	0
658	Dimethyl sulfoxide	p	0	0	0	0	0	0	0	0
660	Dopamine	e	0	0	0	0	0	0	0	0
661	Dopamine	p	0	0	0	0	0	0	0	0
663	periplasmic protein disulfide isomerase I (oxidized)	p	0	0	0	0	0	0	0	0
664	periplasmic protein disulfide isomerase I (reduced)	p	0	0	0	0	0	0	0	0
665	protein disulfide isomerase II (oxidized)	p	0	0	0	0	0	0	0	0
666	protein disulfide isomerase II (reduced)	p	0	0	0	0	0	0	0	0
667	fused thiol:disulfide interchange protein (oxidized)	c	0	0	0	0	0	0	0	0
668	fused thiol:disulfide interchange protein (reduced)	c	0	0	0	0	0	0	0	0
669	periplasmic disulfide isomerase/thiol-disulphide oxidase (oxidized)	p	0	0	0	0	0	0	0	0
670	periplasmic disulfide isomerase/thiol-disulphide oxidase (reduced)	p	0	0	0	0	0	0	0	0
671	dihydrosirohydrochlorin	c	0	0	0	0	0	0	0	0
672	Dethiobiotin	c	0	0	0	0	0	0	0	0
673	dTDP-4-acetamido-4,6-dideoxy-D-galactose	c	0	0	0	0	0	0	0	0
674	dTDP-4-amino-4,6-dideoxy-D-galactose	c	0	0	0	0	0	0	0	0
681	dTMP	e	0	0	0	0	0	0	0	0
682	dTMP	p	0	0	0	0	0	0	0	0
686	dUMP	e	0	0	0	0	0	0	0	0
687	dUMP	p	0	0	0	0	0	0	0	0
689	Deoxyuridine	e	0	0	0	0	0	0	0	0
690	Deoxyuridine	p	0	0	0	0	0	0	0	0
691	dUTP	c	0	0	0	0	0	0	0	0
693	1-deoxy-D-xylulose	c	0	0	0	0	0	0	0	0
695	(enterobacterial common antigen)x2 undecaprenyl-diphosphate	p	0	0	0	0	0	0	0	0
696	(enterobacterial common antigen)x3 undecaprenyl-diphosphate	p	0	0	0	0	0	0	0	0
697	(enterobacterial common antigen)x4 core oligosaccharide lipid A	e	0	0	0	0	0	0	0	0
698	(enterobacterial common antigen)x4 core oligosaccharide lipid A	p	0	0	0	0	0	0	0	0
699	(enterobacterial common antigen)x4 undecaprenyl-diphosphate	p	0	0	0	0	0	0	0	0
701	phosphoethanolamine KDO(2)-lipid (A)	e	0	0	0	0	0	0	0	0
702	phosphoethanolamine KDO(2)-lipid (A)	p	0	0	0	0	0	0	0	0
706	Ethanolamine	c	0	0	0	0	0	0	0	0
707	Ethanolamine	e	0	0	0	0	0	0	0	0
708	Ethanolamine	p	0	0	0	0	0	0	0	0
709	ethanesulfonate	c	0	0	0	0	0	0	0	0
710	ethanesulfonate	e	0	0	0	0	0	0	0	0
711	ethanesulfonate	p	0	0	0	0	0	0	0	0
715	D-Fructose 1-phosphate	c	0	0	0	0	0	0	0	0
717	D-Fructose 6-phosphate	e	0	0	0	0	0	0	0	0
718	D-Fructose 6-phosphate	p	0	0	0	0	0	0	0	0
721	Formaldehyde	c	0	0	0	0	0	0	0	0
722	Formaldehyde	e	0	0	0	0	0	0	0	0
723	Formaldehyde	p	0	0	0	0	0	0	0	0
724	L-Fuculose 1-phosphate	c	0	0	0	0	0	0	0	0
725	L-fuculose	c	0	0	0	0	0	0	0	0
733	Fe(III)dicitrate	e	0	0	0	0	0	0	0	0
734	Fe(III)dicitrate	p	0	0	0	0	0	0	0	0
735	ferric 2,3-dihydroxybenzoylserine	c	0	0	0	0	0	0	0	0
736	ferric 2,3-dihydroxybenzoylserine	e	0	0	0	0	0	0	0	0
737	ferric 2,3-dihydroxybenzoylserine	p	0	0	0	0	0	0	0	0
738	Fe(III)hydoxamate, unloaded	c	0	0	0	0	0	0	0	0
739	Fe(III)hydoxamate, unloaded	e	0	0	0	0	0	0	0	0
740	Fe(III)hydoxamate, unloaded	p	0	0	0	0	0	0	0	0
741	Fe(III)hydroxamate	c	0	0	0	0	0	0	0	0
742	Fe(III)hydroxamate	e	0	0	0	0	0	0	0	0
743	Fe(III)hydroxamate	p	0	0	0	0	0	0	0	0
744	Ferrichrome minus Fe(III)	c	0	0	0	0	0	0	0	0
745	Ferrichrome minus Fe(III)	e	0	0	0	0	0	0	0	0
746	Ferrichrome minus Fe(III)	p	0	0	0	0	0	0	0	0
747	Ferrichrome	c	0	0	0	0	0	0	0	0
748	Ferrichrome	e	0	0	0	0	0	0	0	0
749	Ferrichrome	p	0	0	0	0	0	0	0	0
750	Fe-enterobactin	c	0	0	0	0	0	0	0	0
751	Fe-enterobactin	e	0	0	0	0	0	0	0	0
752	Fe-enterobactin	p	0	0	0	0	0	0	0	0
753	ferroxamine minus Fe(3)	c	0	0	0	0	0	0	0	0
754	ferroxamine minus Fe(3)	e	0	0	0	0	0	0	0	0
755	ferroxamine minus Fe(3)	p	0	0	0	0	0	0	0	0
756	ferroxamine	c	0	0	0	0	0	0	0	0
757	ferroxamine	e	0	0	0	0	0	0	0	0
758	ferroxamine	p	0	0	0	0	0	0	0	0
760	flavodoxin (oxidized)	c	0	0	0	0	0	0	0	0
761	flavodoxin (reduced)	c	0	0	0	0	0	0	0	0
762	N-Formylmethionyl-tRNA	c	0	0	0	0	0	0	0	0
764	Reduced FMN	c	0	0	0	0	0	0	0	0
772	D-Fructose	e	0	0	0	0	0	0	0	0
773	D-Fructose	p	0	0	0	0	0	0	0	0
774	fructoselysine	c	0	0	0	0	0	0	0	0
775	fructoselysine	e	0	0	0	0	0	0	0	0
776	fructoselysine	p	0	0	0	0	0	0	0	0
777	fructoselysine Phosphate	c	0	0	0	0	0	0	0	0
778	D-Fructuronate	c	0	0	0	0	0	0	0	0
779	D-Fructuronate	e	0	0	0	0	0	0	0	0
780	D-Fructuronate	p	0	0	0	0	0	0	0	0
781	L-Fucose	c	0	0	0	0	0	0	0	0
782	L-Fucose	e	0	0	0	0	0	0	0	0
783	L-Fucose	p	0	0	0	0	0	0	0	0
785	Fumarate	e	0	0	0	0	0	0	0	0
786	Fumarate	p	0	0	0	0	0	0	0	0
788	D-Glucose 1-phosphate	e	0	0	0	0	0	0	0	0
789	D-Glucose 1-phosphate	p	0	0	0	0	0	0	0	0
791	sn-Glycero-3-phosphocholine	c	0	0	0	0	0	0	0	0
792	sn-Glycero-3-phosphocholine	e	0	0	0	0	0	0	0	0
793	sn-Glycero-3-phosphocholine	p	0	0	0	0	0	0	0	0
794	sn-Glycero-3-phosphoethanolamine	c	0	0	0	0	0	0	0	0
795	sn-Glycero-3-phosphoethanolamine	e	0	0	0	0	0	0	0	0
796	sn-Glycero-3-phosphoethanolamine	p	0	0	0	0	0	0	0	0
797	Glycerophosphoglycerol	c	0	0	0	0	0	0	0	0
798	Glycerophosphoglycerol	e	0	0	0	0	0	0	0	0
799	Glycerophosphoglycerol	p	0	0	0	0	0	0	0	0
800	sn-Glycero-3-phospho-1-inositol	c	0	0	0	0	0	0	0	0
801	sn-Glycero-3-phospho-1-inositol	e	0	0	0	0	0	0	0	0
802	sn-Glycero-3-phospho-1-inositol	p	0	0	0	0	0	0	0	0
803	Glycerophosphoserine	c	0	0	0	0	0	0	0	0
804	Glycerophosphoserine	e	0	0	0	0	0	0	0	0
805	Glycerophosphoserine	p	0	0	0	0	0	0	0	0
807	D-Glucose 6-phosphate	e	0	0	0	0	0	0	0	0
808	D-Glucose 6-phosphate	p	0	0	0	0	0	0	0	0
810	alpha-D-Galactose 1-phosphate	c	0	0	0	0	0	0	0	0
811	alpha-D-Galactose 1-phosphate	e	0	0	0	0	0	0	0	0
812	alpha-D-Galactose 1-phosphate	p	0	0	0	0	0	0	0	0
813	beta D-Galactose	e	0	0	0	0	0	0	0	0
814	beta D-Galactose	p	0	0	0	0	0	0	0	0
815	D-Galactose	c	0	0	0	0	0	0	0	0
816	D-Galactose	e	0	0	0	0	0	0	0	0
817	D-Galactose	p	0	0	0	0	0	0	0	0
818	D-Galactarate	c	0	0	0	0	0	0	0	0
819	D-Galactarate	e	0	0	0	0	0	0	0	0
820	D-Galactarate	p	0	0	0	0	0	0	0	0
821	D-Galactonate	c	0	0	0	0	0	0	0	0
822	D-Galactonate	e	0	0	0	0	0	0	0	0
823	D-Galactonate	p	0	0	0	0	0	0	0	0
824	L-Galactonate	c	0	0	0	0	0	0	0	0
825	L-Galactonate	e	0	0	0	0	0	0	0	0
826	L-Galactonate	p	0	0	0	0	0	0	0	0
827	Galactitol 1-phosphate	c	0	0	0	0	0	0	0	0
828	Galactitol	e	0	0	0	0	0	0	0	0
829	Galactitol	p	0	0	0	0	0	0	0	0
830	D-Galacturonate	c	0	0	0	0	0	0	0	0
831	D-Galacturonate	e	0	0	0	0	0	0	0	0
832	D-Galacturonate	p	0	0	0	0	0	0	0	0
835	D-Glucosamine 6-phosphate	e	0	0	0	0	0	0	0	0
836	D-Glucosamine 6-phosphate	p	0	0	0	0	0	0	0	0
837	D-Glucosamine	e	0	0	0	0	0	0	0	0
838	D-Glucosamine	p	0	0	0	0	0	0	0	0
840	glucosyl-O-acetyl-rhamanosyl-N-acetylglucosamyl-undecaprenyl diphosphate	c	0	0	0	0	0	0	0	0
841	gamma-butyrobetaine	c	0	0	0	0	0	0	0	0
842	gamma-butyrobetaine	e	0	0	0	0	0	0	0	0
843	gamma-butyrobetaine	p	0	0	0	0	0	0	0	0
846	GDP	e	0	0	0	0	0	0	0	0
847	GDP	p	0	0	0	0	0	0	0	0
848	GDP-4-dehydro-6-deoxy-D-mannose	c	0	0	0	0	0	0	0	0
849	GDP-L-fucose	c	0	0	0	0	0	0	0	0
850	GDP-D-mannose	c	0	0	0	0	0	0	0	0
851	GDP-4-oxo-L-fucose	c	0	0	0	0	0	0	0	0
852	Guanosine 3'-diphosphate 5'-triphosphate	c	0	0	0	0	0	0	0	0
853	galactofuranosyl-glucosyl-O-acetyl-rhamanosyl-N-acetylglucosamyl-undecaprenyl diphosphate	c	0	0	0	0	0	0	0	0
854	gamma-glutamyl-gamma aminobutyric acid	c	0	0	0	0	0	0	0	0
856	gamma-glutamyl-gamma-butyraldehyde	c	0	0	0	0	0	0	0	0
858	gamma-glutamyl-putrescine	c	0	0	0	0	0	0	0	0
864	D-Gluconate	e	0	0	0	0	0	0	0	0
866	D-Glucarate	c	0	0	0	0	0	0	0	0
867	D-Glucarate	e	0	0	0	0	0	0	0	0
868	D-Glucarate	p	0	0	0	0	0	0	0	0
869	D-Glucuronate 1-phosphate	e	0	0	0	0	0	0	0	0
870	D-Glucuronate 1-phosphate	p	0	0	0	0	0	0	0	0
871	D-Glucuronate	c	0	0	0	0	0	0	0	0
872	D-Glucuronate	e	0	0	0	0	0	0	0	0
873	D-Glucuronate	p	0	0	0	0	0	0	0	0
875	L-Glutamine	e	0	0	0	0	0	0	0	0
876	L-Glutamine	p	0	0	0	0	0	0	0	0
877	L-Glutaminyl-tRNA(Gln)	c	0	0	0	0	0	0	0	0
883	L-Glutamate	e	0	0	0	0	0	0	0	0
884	L-Glutamate	p	0	0	0	0	0	0	0	0
885	gamma-L-Glutamyl-L-cysteine	c	0	0	0	0	0	0	0	0
889	Glycine	e	0	0	0	0	0	0	0	0
890	Glycine	p	0	0	0	0	0	0	0	0
891	D-Glyceraldehyde	c	0	0	0	0	0	0	0	0
892	D-Glyceraldehyde	e	0	0	0	0	0	0	0	0
893	D-Glyceraldehyde	p	0	0	0	0	0	0	0	0
894	Glycine betaine	c	0	0	0	0	0	0	0	0
895	Glycine betaine	e	0	0	0	0	0	0	0	0
896	Glycine betaine	p	0	0	0	0	0	0	0	0
897	Glycerol 2-phosphate	e	0	0	0	0	0	0	0	0
898	Glycerol 2-phosphate	p	0	0	0	0	0	0	0	0
900	Glycerol 3-phosphate	e	0	0	0	0	0	0	0	0
903	(R)-Glycerate	e	0	0	0	0	0	0	0	0
904	(R)-Glycerate	p	0	0	0	0	0	0	0	0
905	Glycerol	c	0	0	1.78273e-08	0	0	0	0	0
906	Glycerol	e	0	0	1.84397e-08	0	0	0	0	0
907	Glycerol	p	0	0	1.81309e-08	0	0	0	0	0
909	Glycolate	e	0	0	0	1e-08	0	0	0	0
910	Glycolate	p	0	0	0	1.01703e-08	0	0	0	0
911	glycogen	c	0	0	0	0	0	0	0	0
912	Glycyl-tRNA(Gly)	c	0	0	0	0	0	0	0	0
917	GMP	e	0	0	0	0	0	0	0	0
918	GMP	p	0	0	0	0	0	0	0	0
919	P1,P4-Bis(5'-guanosyl) tetraphosphate	c	0	0	0	0	0	0	0	0
924	Guanosine	e	0	0	0	0	0	0	0	0
925	Guanosine	p	0	0	0	0	0	0	0	0
927	Oxidized glutathione	e	0	0	0	0	0	0	0	0
928	Oxidized glutathione	p	0	0	0	0	0	0	0	0
930	Reduced glutathione	e	0	0	0	0	0	0	0	0
931	Reduced glutathione	p	0	0	0	0	0	0	0	0
933	GTP	e	0	0	0	0	0	0	0	0
934	GTP	p	0	0	0	0	0	0	0	0
935	Glutathionylspermidine	c	0	0	0	0	0	0	0	0
937	Guanine	e	0	0	0	0	0	0	0	0
938	Guanine	p	0	0	0	0	0	0	0	0
939	H2	c	0	0	0	0	0	0	0	0
940	H2	e	0	0	0	0	0	0	0	0
941	H2	p	0	0	0	0	0	0	0	0
944	Hydrogen peroxide	e	0	0	0	0	0	0	0	0
945	Hydrogen peroxide	p	0	0	0	0	0	0	0	0
947	H2O	e	0	0	0	0	0	0	0	0
952	H+	c	0	0	0	0	0	0	0	0
953	H+	e	0	0	0	0	0	0	0	0
954	H+	p	0	0	0	0	0	0	0	0
955	hepta-acylated core oligosaccharide lipid A (E. coli)	e	0	0	0	0	0	0	0	0
956	hepta-acylated KDO(2)-lipid (A)	e	0	0	0	0	0	0	0	0
959	Hexadecanoate (n-C16:0)	c	0	0	0	0	0	0	0	0
960	Hexadecanoate (n-C16:0)	e	0	0	0	0	0	0	0	0
961	Hexadecanoate (n-C16:0)	p	0	0	0	0	0	0	0	0
962	Hexadecenoate (n-C16:1)	c	0	0	0	0	0	0	0	0
963	Hexadecenoate (n-C16:1)	e	0	0	0	0	0	0	0	0
964	Hexadecenoate (n-C16:1)	p	0	0	0	0	0	0	0	0
965	Hexadecenoyl-CoA (n-C16:1CoA)	c	0	0	0	0	0	0	0	0
966	trans-Hexadec-2-enoyl-CoA	c	0	0	0	0	0	0	0	0
968	Heme O	c	0	0	0	0	0	0	0	0
970	Hg2+	c	0	0	0	0	0	0	0	0
971	Hg2+	e	0	0	0	0	0	0	0	0
972	Hg2+	p	0	0	0	0	0	0	0	0
975	L-Histidine	e	0	0	0	0	0	0	0	0
976	L-Histidine	p	0	0	0	0	0	0	0	0
979	L-Histidyl-tRNA(His)	c	0	0	0	0	0	0	0	0
980	2-Hydroxy-6-oxonona-2,4-diene-1,9-dioate	c	0	0	0	0	0	0	0	0
981	2-hydroxy-6-ketononatrienedioate	c	0	0	0	0	0	0	0	0
985	hydroxymethylglutathione	c	0	0	0	0	0	0	0	0
987	L-Homoserine	e	0	0	0	0	0	0	0	0
988	L-Homoserine	p	0	0	0	0	0	0	0	0
991	Hydroquinone	c	0	0	0	0	0	0	0	0
994	Hexanoate (n-C6:0)	e	0	0	0	0	0	0	0	0
995	Hexanoate (n-C6:0)	p	0	0	0	0	0	0	0	0
996	Hypoxanthine	c	0	0	0	0	0	0	0	0
997	Hypoxanthine	e	0	0	0	0	0	0	0	0
998	Hypoxanthine	p	0	0	0	0	0	0	0	0
1009	L-Isoleucine	e	0	0	0	0	0	0	0	0
1010	L-Isoleucine	p	0	0	0	0	0	0	0	0
1011	L-Isoleucyl-tRNA(Ile)	c	0	0	0	0	0	0	0	0
1014	IMP	e	0	0	0	0	0	0	0	0
1015	IMP	p	0	0	0	0	0	0	0	0
1017	Indole	e	0	0	0	0	0	0	0	0
1018	Indole	p	0	0	0	0	0	0	0	0
1019	myo-Inositol	c	0	0	0	0	0	0	0	0
1020	myo-Inositol	e	0	0	0	0	0	0	0	0
1021	myo-Inositol	p	0	0	0	0	0	0	0	0
1022	Inosine	c	0	0	0	0	0	0	0	0
1023	Inosine	e	0	0	0	0	0	0	0	0
1024	Inosine	p	0	0	0	0	0	0	0	0
1026	Isethionic acid	c	0	0	0	0	0	0	0	0
1027	Isethionic acid	e	0	0	0	0	0	0	0	0
1028	Isethionic acid	p	0	0	0	0	0	0	0	0
1037	KDO(2)-lipid IV(A) with palmitoleoyl	c	0	0	0	0	0	0	0	0
1040	KDO-lipid IV(A)	c	0	0	0	0	0	0	0	0
1043	D-Lactate	e	0	0	0	0	0	0	0	0
1044	D-Lactate	p	0	0	0	0	0	0	0	0
1045	L-Lactate	c	0	0	0	0	0	0	0	0
1046	L-Lactate	e	0	0	0	0	0	0	0	0
1047	L-Lactate	p	0	0	0	0	0	0	0	0
1048	D-Lactaldehyde	c	0	0	0	0	0	0	0	0
1049	L-Lactaldehyde	c	0	0	0	0	0	0	0	0
1050	Lactose	c	0	0	0	0	0	0	0	0
1051	Lactose	e	0	0	0	0	0	0	0	0
1052	Lactose	p	0	0	0	0	0	0	0	0
1054	L-Leucine	e	0	0	0	0	0	0	0	0
1055	L-Leucine	p	0	0	0	0	0	0	0	0
1056	L-Leucyl-tRNA(Leu)	c	0	0	0	0	0	0	0	0
1057	(R)-S-Lactoylglutathione	c	0	0	0	0	0	0	0	0
1059	cold adapted KDO(2)-lipid (A)	c	0	0	0	0	0	0	0	0
1060	cold adapted KDO(2)-lipid (A)	e	0	0	0	0	0	0	0	0
1061	cold adapted KDO(2)-lipid (A)	p	0	0	0	0	0	0	0	0
1062	KDO(2)-lipid (A)	e	0	0	0	0	0	0	0	0
1063	KDO(2)-lipid (A)	p	0	0	0	0	0	0	0	0
1067	lipoprotein	p	0	0	0	0	0	0	0	0
1069	L-Lysine	e	0	0	0	0	0	0	0	0
1070	L-Lysine	p	0	0	0	0	0	0	0	0
1071	L-Lysine-tRNA (Lys)	c	0	0	0	0	0	0	0	0
1072	L-Lyxose	c	0	0	0	0	0	0	0	0
1073	L-Lyxose	e	0	0	0	0	0	0	0	0
1074	L-Lyxose	p	0	0	0	0	0	0	0	0
1076	D-Malate	c	0	0	0	0	0	0	0	0
1077	D-Malate	e	0	0	0	0	0	0	0	0
1078	D-Malate	p	0	0	0	0	0	0	0	0
1080	L-Malate	e	0	0	0	0	0	0	0	0
1081	L-Malate	p	0	0	0	0	0	0	0	0
1083	Maltose 6'-phosphate	c	0	0	0	0	0	0	0	0
1084	Maltose	c	0	0	0	0	0	0	0	0
1085	Maltose	e	0	0	0	0	0	0	0	0
1086	Maltose	p	0	0	0	0	0	0	0	0
1087	Maltoheptaose	c	0	0	0	0	0	0	0	0
1088	Maltohexaose	c	0	0	0	0	0	0	0	0
1089	Maltohexaose	e	0	0	0	0	0	0	0	0
1090	Maltohexaose	p	0	0	0	0	0	0	0	0
1091	Maltopentaose	c	0	0	0	0	0	0	0	0
1092	Maltopentaose	e	0	0	0	0	0	0	0	0
1093	Maltopentaose	p	0	0	0	0	0	0	0	0
1094	Maltotriose	c	0	0	0	0	0	0	0	0
1095	Maltotriose	e	0	0	0	0	0	0	0	0
1096	Maltotriose	p	0	0	0	0	0	0	0	0
1097	Maltotetraose	c	0	0	0	0	0	0	0	0
1098	Maltotetraose	e	0	0	0	0	0	0	0	0
1099	Maltotetraose	p	0	0	0	0	0	0	0	0
1100	D-Mannose 1-phosphate	c	0	0	0	0	0	0	0	0
1101	D-Mannose 6-phosphate	c	0	0	0	0	0	0	0	0
1102	D-Mannose 6-phosphate	e	0	0	0	0	0	0	0	0
1103	D-Mannose 6-phosphate	p	0	0	0	0	0	0	0	0
1104	2(alpha-D-Mannosyl-6-phosphate)-D-glycerate	c	0	0	0	0	0	0	0	0
1105	D-Mannose	c	0	0	0	0	0	0	0	0
1106	D-Mannose	e	0	0	0	0	0	0	0	0
1107	D-Mannose	p	0	0	0	0	0	0	0	0
1108	D-Mannonate	c	0	0	0	0	0	0	0	0
1109	2(alpha-D-Mannosyl)-D-glycerate	e	0	0	0	0	0	0	0	0
1110	2(alpha-D-Mannosyl)-D-glycerate	p	0	0	0	0	0	0	0	0
1111	Melibiose	c	0	0	0	0	0	0	0	0
1112	Melibiose	e	0	0	0	0	0	0	0	0
1113	Melibiose	p	0	0	0	0	0	0	0	0
1114	Mercaptopyruvate	c	0	0	0	0	0	0	0	0
1115	D-Methionine	c	0	0	0	0	0	0	0	9.18861e-05
1116	D-Methionine	e	0	0	0	0	0	0	0	0
1117	D-Methionine	p	0	0	0	0	0	0	0	0
1119	L-Methionine	e	0	0	0	0	0	0	0	0
1120	L-Methionine	p	0	0	0	0	0	0	0	0
1122	L-methionine-R-sulfoxide	c	0	0	0	0	0	0	0	0
1123	L-methionine-R-sulfoxide	e	0	0	0	0	0	0	0	0
1124	L-methionine-R-sulfoxide	p	0	0	0	0	0	0	0	0
1125	L-Methionine Sulfoxide	c	0	0	0	0	0	0	0	0
1126	L-Methionine Sulfoxide	e	0	0	0	0	0	0	0	0
1127	L-Methionine Sulfoxide	p	0	0	0	0	0	0	0	0
1128	L-Methionyl-tRNA (Met)	c	0	0	0	0	0	0	0	0
1132	1D-myo-Inositol 1-phosphate	c	0	0	0	0	0	0	0	0
1134	myo-Inositol hexakisphosphate	e	0	0	0	0	0	0	0	0
1135	myo-Inositol hexakisphosphate	p	0	0	0	0	0	0	0	0
1137	(R)-Methylmalonyl-CoA	c	0	0	0	0	0	0	0	0
1138	(S)-Methylmalonyl-CoA	c	0	0	0	0	0	0	0	0
1139	S-Methyl-L-methionine	c	0	0	0	0	0	0	0	0
1140	S-Methyl-L-methionine	e	0	0	0	0	0	0	0	0
1141	S-Methyl-L-methionine	p	0	0	0	0	0	0	0	0
1145	D-Mannitol 1-phosphate	c	0	0	0	0	0	0	0	0
1146	D-Mannitol	e	0	0	0	0	0	0	0	0
1147	D-Mannitol	p	0	0	0	0	0	0	0	0
1153	methanesulfonate	c	0	0	0	0	0	0	0	0
1154	methanesulfonate	e	0	0	0	0	0	0	0	0
1155	methanesulfonate	p	0	0	0	0	0	0	0	0
1156	Methylglyoxal	c	0	0	1e-08	0	0	0	0	0
1157	two linked disacharide tripeptide murein units (uncrosslinked, middle of chain)	p	0	0	0	0	0	0	0	0
1158	two disacharide linked murein units, tripeptide crosslinked tripeptide (A2pm->A2pm) (middle of chain)	p	0	0	0	0	0	0	0	0
1159	two disacharide linked murein units, tripeptide crosslinked tetrapeptide (A2pm->D-ala) (middle of chain)	p	0	0	0	0	0	0	0	0
1162	three disacharide linked murein units (tetrapeptide crosslinked tetrapeptide (A2pm->D-ala), one uncrosslinked tetrapaptide) (middle of chain)	p	0	0	0	0	0	0	0	0
1163	two disacharide linked murein units, tetrapeptide corsslinked tetrapeptide (A2pm->D-ala) (middle of chain)	p	0	0	0	0	0	0	0	0
1164	three disacharide linked murein units (tetrapeptide crosslinked tetrapeptide (A2pm->D-ala) & tetrapeptide corsslinked tetrapeptide (A2pm->D-ala)) (middle of chain)	p	0	0	0	0	0	0	0	0
1167	three linked disacharide pentapeptide murein units (uncrosslinked, middle of chain)	p	0	0	0	0	0	0	0	0
1169	two disacharide linked murein units, pentapeptide corsslinked tripeptide (A2pm->A2pm) (middle of chain)	p	0	0	0	0	0	0	0	0
1170	two disacharide linked murein units, pentapeptide crosslinked tetrapeptide (A2pm->D-ala) (middle of chain)	p	0	0	0	0	0	0	0	0
1171	three disacharide linked murein units (pentapeptide crosslinked tetrapeptide (A2pm->D-ala) tetrapeptide corsslinked tetrapeptide (A2pm->D-ala)) (middle of chain)	p	0	0	0	0	0	0	0	0
1173	Nitrous oxide	c	0	0	0	0	0	0	0	0
1174	Nitrous oxide	e	0	0	0	0	0	0	0	0
1175	Nitrous oxide	p	0	0	0	0	0	0	0	0
1176	N8-Acetylspermidine	c	0	0	0	0	0	0	0	0
1178	Sodium	e	0	0	0	0	0	0	0	0
1181	Nicotinate	e	0	0	0	0	0	0	0	0
1182	Nicotinate	p	0	0	0	0	0	0	0	0
1191	nickel	c	0	0	0	0	0	0	0	0
1192	nickel	e	0	0	0	0	0	0	0	0
1193	nickel	p	0	0	0	0	0	0	0	0
1195	NMN	c	0	0	0	0	0	0	0	0
1196	NMN	e	0	0	0	0	0	0	0	0
1197	NMN	p	0	0	0	0	0	0	0	0
1198	Nitrite	c	0	0	0	0	0	0	0	0
1199	Nitrite	e	0	0	0	0	0	0	0	0
1200	Nitrite	p	0	0	0	0	0	0	0	0
1201	Nitrate	c	0	0	0	0	0	0	0	0
1202	Nitrate	e	0	0	0	0	0	0	0	0
1203	Nitrate	p	0	0	0	0	0	0	0	0
1204	Nitric oxide	c	0	0	0	0	0	0	0	0
1205	Nitric oxide	e	0	0	0	0	0	0	0	0
1206	Nitric oxide	p	0	0	0	0	0	0	0	0
1207	(O16 antigen)x2 undecaprenyl diphosphate	p	0	0	0	0	0	0	0	0
1208	(O16 antigen)x3 undecaprenyl diphosphate	p	0	0	0	0	0	0	0	0
1209	(O16 antigen)x4 core oligosaccharide lipid A	e	0	0	0	0	0	0	0	0
1210	(O16 antigen)x4 core oligosaccharide lipid A	p	0	0	0	0	0	0	0	0
1211	(O16 antigen)x4 undecaprenyl diphosphate	p	0	0	0	0	0	0	0	0
1212	O16 antigen undecaprenyl diphosphate	c	0	0	0	0	0	0	0	0
1213	O16 antigen undecaprenyl diphosphate	p	0	0	0	0	0	0	0	0
1217	Superoxide anion	c	0	0	0	0	0	0	0	0
1218	Superoxide anion	e	0	0	0	0	0	0	0	0
1219	Superoxide anion	p	0	0	0	0	0	0	0	0
1224	Octadecanoyl-ACP (n-C18:0ACP)	c	0	0	0	0	0	0	0	0
1225	octadecanoate (n-C18:0)	c	0	0	0	0	0	0	0	0
1226	octadecanoate (n-C18:0)	e	0	0	0	0	0	0	0	0
1227	octadecanoate (n-C18:0)	p	0	0	0	0	0	0	0	0
1228	octadecenoate (n-C18:1)	c	0	0	0	0	0	0	0	0
1229	octadecenoate (n-C18:1)	e	0	0	0	0	0	0	0	0
1230	octadecenoate (n-C18:1)	p	0	0	0	0	0	0	0	0
1231	octanoate (n-C8:0)	c	0	0	0	0	0	0	0	0
1232	octanoate (n-C8:0)	e	0	0	0	0	0	0	0	0
1233	octanoate (n-C8:0)	p	0	0	0	0	0	0	0	0
1235	cis-octadec-11-enoyl-[acyl-carrier protein] (n-C18:1)	c	0	0	0	0	0	0	0	0
1236	trans-Octadec-2-enoyl-CoA	c	0	0	0	0	0	0	0	0
1237	Octadecenoyl-CoA (n-C18:1CoA)	c	0	0	0	0	0	0	0	0
1239	2-Oxopent-4-enoate	c	0	0	0	0	0	0	0	0
1241	Ornithine	e	0	0	0	0	0	0	0	0
1242	Ornithine	p	0	0	0	0	0	0	0	0
1245	Orotate	e	0	0	0	0	0	0	0	0
1246	Orotate	p	0	0	0	0	0	0	0	0
1247	Oxamate	c	0	0	0	0	0	0	0	0
1248	Oxalureate	c	0	0	0	0	0	0	0	0
1251	1,2-ditetradecanoyl-sn-glycerol 3-phosphate	c	0	0	0	0	0	0	0	0
1252	1,2-ditetradecanoyl-sn-glycerol 3-phosphate	p	0	0	0	0	0	0	0	0
1253	1,2-ditetradec-7-enoyl-sn-glycerol 3-phosphate	c	0	0	0	0	0	0	0	0
1254	1,2-ditetradec-7-enoyl-sn-glycerol 3-phosphate	p	0	0	0	0	0	0	0	0
1256	1,2-dihexadecanoyl-sn-glycerol 3-phosphate	p	0	0	0	0	0	0	0	0
1258	1,2-dihexadec-9-enoyl-sn-glycerol 3-phosphate	p	0	0	0	0	0	0	0	0
1259	1,2-dioctadecanoyl-sn-glycerol 3-phosphate	c	0	0	0	0	0	0	0	0
1260	1,2-dioctadecanoyl-sn-glycerol 3-phosphate	p	0	0	0	0	0	0	0	0
1261	1,2-dioctadec-11-enoyl-sn-glycerol 3-phosphate	c	0	0	0	0	0	0	0	0
1262	1,2-dioctadec-11-enoyl-sn-glycerol 3-phosphate	p	0	0	0	0	0	0	0	0
1263	Phenylacetic acid	c	0	0	0	0	0	0	0	0
1264	Phenylacetaldehyde	c	0	0	0	0	0	0	0	0
1265	Phenylacetaldehyde	e	0	0	0	0	0	0	0	0
1266	Phenylacetaldehyde	p	0	0	0	0	0	0	0	0
1273	phosphatidylethanolamine (didodecanoyl, n-C12:0)	c	0	0	0	0	0	0	0	0
1274	phosphatidylethanolamine (didodecanoyl, n-C12:0)	p	0	0	0	0	0	0	0	0
1275	phosphatidylethanolamine (ditetradecanoyl, n-C14:0)	c	0	0	0	0	0	0	0	0
1276	phosphatidylethanolamine (ditetradecanoyl, n-C14:0)	p	0	0	0	0	0	0	0	0
1277	phosphatidylethanolamine (ditetradec-7-enoyl, n-C14:1)	c	0	0	0	0	0	0	0	0
1278	phosphatidylethanolamine (ditetradec-7-enoyl, n-C14:1)	p	0	0	0	0	0	0	0	0
1283	phosphatidylethanolamine (dioctadecanoyl, n-C18:0)	c	0	0	0	0	0	0	0	0
1284	phosphatidylethanolamine (dioctadecanoyl, n-C18:0)	p	0	0	0	0	0	0	0	0
1285	phosphatidylethanolamine (dioctadec-11-enoyl, n-C18:1)	c	0	0	0	0	0	0	0	0
1286	phosphatidylethanolamine (dioctadec-11-enoyl, n-C18:1)	p	0	0	0	0	0	0	0	0
1287	Phenethylamine	e	0	0	0	0	0	0	0	0
1288	Phenethylamine	p	0	0	0	0	0	0	0	0
1290	Phosphatidylglycerol (didodecanoyl, n-C12:0)	c	0	0	0	0	0	0	0	0
1291	Phosphatidylglycerol (didodecanoyl, n-C12:0)	p	0	0	0	0	0	0	0	0
1292	Phosphatidylglycerol (ditetradecanoyl, n-C14:0)	c	0	0	0	0	0	0	0	0
1293	Phosphatidylglycerol (ditetradecanoyl, n-C14:0)	p	0	0	0	0	0	0	0	0
1294	Phosphatidylglycerol (ditetradec-7-enoyl, n-C14:1)	c	0	0	0	0	0	0	0	0
1295	Phosphatidylglycerol (ditetradec-7-enoyl, n-C14:1)	p	0	0	0	0	0	0	0	0
1296	Phosphatidylglycerol (dihexadecanoyl, n-C16:0)	c	0	0	0	0	0	0	0	0
1297	Phosphatidylglycerol (dihexadecanoyl, n-C16:0)	p	0	0	0	0	0	0	0	0
1298	Phosphatidylglycerol (dihexadec-9-enoyl, n-C16:1)	c	0	0	0	0	0	0	0	0
1299	Phosphatidylglycerol (dihexadec-9-enoyl, n-C16:1)	p	0	0	0	0	0	0	0	0
1300	Phosphatidylglycerol (dioctadecanoyl, n-C18:0)	c	0	0	0	0	0	0	0	0
1301	Phosphatidylglycerol (dioctadecanoyl, n-C18:0)	p	0	0	0	0	0	0	0	0
1302	Phosphatidylglycerol (dioctadec-11-enoyl, n-C18:1)	c	0	0	0	0	0	0	0	0
1303	Phosphatidylglycerol (dioctadec-11-enoyl, n-C18:1)	p	0	0	0	0	0	0	0	0
1304	Phosphatidylglycerophosphate (didodecanoyl, n-C12:0)	c	0	0	0	0	0	0	0	0
1305	Phosphatidylglycerophosphate (didodecanoyl, n-C12:0)	p	0	0	0	0	0	0	0	0
1306	Phosphatidylglycerophosphate (ditetradecanoyl, n-C14:0)	c	0	0	0	0	0	0	0	0
1307	Phosphatidylglycerophosphate (ditetradecanoyl, n-C14:0)	p	0	0	0	0	0	0	0	0
1308	Phosphatidylglycerophosphate (ditetradec-7-enoyl, n-C14:1)	c	0	0	0	0	0	0	0	0
1309	Phosphatidylglycerophosphate (ditetradec-7-enoyl, n-C14:1)	p	0	0	0	0	0	0	0	0
1310	Phosphatidylglycerophosphate (dihexadecanoyl, n-C16:0)	c	0	0	0	0	0	0	0	0
1311	Phosphatidylglycerophosphate (dihexadecanoyl, n-C16:0)	p	0	0	0	0	0	0	0	0
1312	Phosphatidylglycerophosphate (dihexadec-9-enoyl, n-C16:1)	c	0	0	0	0	0	0	0	0
1313	Phosphatidylglycerophosphate (dihexadec-9-enoyl, n-C16:1)	p	0	0	0	0	0	0	0	0
1314	Phosphatidylglycerophosphate (dioctadecanoyl, n-C18:0)	c	0	0	0	0	0	0	0	0
1315	Phosphatidylglycerophosphate (dioctadecanoyl, n-C18:0)	p	0	0	0	0	0	0	0	0
1316	Phosphatidylglycerophosphate (dioctadec-11-enoyl, n-C18:1)	c	0	0	0	0	0	0	0	0
1317	Phosphatidylglycerophosphate (dioctadec-11-enoyl, n-C18:1)	p	0	0	0	0	0	0	0	0
1318	Phenylacetyl-CoA	c	0	0	0	0	0	0	0	0
1320	L-Phenylalanine	e	0	0	0	0	0	0	0	0
1321	L-Phenylalanine	p	0	0	0	0	0	0	0	0
1322	Protoheme	c	0	0	0	0	0	0	0	0
1323	Protoheme	e	0	0	0	0	0	0	0	0
1324	Protoheme	p	0	0	0	0	0	0	0	0
1325	L-Phenylalanyl-tRNA(Phe)	c	0	0	0	0	0	0	0	0
1334	Pimeloyl-CoA	c	0	0	0	0	0	0	0	0
1335	Palmitoyl-CoA (n-C16:0CoA)	c	0	0	0	0	0	0	0	0
1337	(R)-Pantothenate	e	0	0	0	0	0	0	0	0
1338	(R)-Pantothenate	p	0	0	0	0	0	0	0	0
1339	Propionate (n-C3:0)	c	0	0	0	0	0	0	0	0
1340	Propionate (n-C3:0)	e	0	0	0	0	0	0	0	0
1341	Propionate (n-C3:0)	p	0	0	0	0	0	0	0	0
1342	Propanal	c	0	0	0	0	0	0	0	0
1343	Propanal	e	0	0	0	0	0	0	0	0
1344	Propanal	p	0	0	0	0	0	0	0	0
1345	Propanoyl phosphate	c	0	0	0	0	0	0	0	0
1348	Guanosine 3',5'-bis(diphosphate)	c	0	0	0	0	0	0	0	0
1351	Protoporphyrin	c	0	0	0	0	0	0	0	0
1352	Protoporphyrinogen IX	c	0	0	0	0	0	0	0	0
1353	Inorganic triphosphate	c	0	0	0	0	0	0	0	0
1354	Phenylpropanoate	c	0	0	0	0	0	0	0	0
1355	Phenylpropanoate	e	0	0	0	0	0	0	0	0
1356	Phenylpropanoate	p	0	0	0	0	0	0	0	0
1357	Phosphonate	e	0	0	0	0	0	0	0	0
1358	Phosphonate	p	0	0	0	0	0	0	0	0
1368	L-Prolinylglycine	c	0	0	0	0	0	0	0	0
1369	L-Prolinylglycine	e	0	0	0	0	0	0	0	0
1370	L-Prolinylglycine	p	0	0	0	0	0	0	0	0
1371	L-Prolyl-tRNA(Pro)	c	0	0	0	0	0	0	0	0
1373	phosphatidylserine (didodecanoyl, n-C12:0)	c	0	0	0	0	0	0	0	0
1374	phosphatidylserine (ditetradecanoyl, n-C14:0)	c	0	0	0	0	0	0	0	0
1375	phosphatidylserine (ditetradec-7-enoyl, n-C14:1)	c	0	0	0	0	0	0	0	0
1378	phosphatidylserine (dioctadecanoyl, n-C18:0)	c	0	0	0	0	0	0	0	0
1379	phosphatidylserine (dioctadec-11-enoyl, n-C18:1)	c	0	0	0	0	0	0	0	0
1380	psicoselysine	c	0	0	0	0	0	0	0	0
1381	psicoselysine	e	0	0	0	0	0	0	0	0
1382	psicoselysine	p	0	0	0	0	0	0	0	0
1384	O-Phospho-L-serine	e	0	0	0	0	0	0	0	0
1385	O-Phospho-L-serine	p	0	0	0	0	0	0	0	0
1386	Putrescine	c	0	0	0	0	0	0	0	0
1387	Putrescine	e	0	0	0	0	0	0	0	0
1388	Putrescine	p	0	0	0	0	0	0	0	0
1390	Pyridoxamine	c	0	0	0	0	0	0	0	0
1392	Pyridoxal	c	0	0	0	0	0	0	0	0
1393	Pyridoxine	c	0	0	0	0	0	0	0	0
1400	D-Ribose 1,5-bisphosphate	c	0	0	0	0	0	0	0	0
1403	alpha-D-Ribose 5-phosphate	e	0	0	0	0	0	0	0	0
1404	alpha-D-Ribose 5-phosphate	p	0	0	0	0	0	0	0	0
1405	rhamanosyl-N-acetylglucosamyl-undecaprenyl diphosphate	c	0	0	0	0	0	0	0	0
1406	Reduced riboflavin	c	0	0	0	0	0	0	0	0
1407	L-Ribulose	c	0	0	0	0	0	0	0	0
1408	N1-(alpha-D-ribosyl)-5,6-dimethylbenzimidazole	c	0	0	0	0	0	0	0	0
1410	D-Ribose	c	0	0	0	0	0	0	0	0
1411	D-Ribose	e	0	0	0	0	0	0	0	0
1412	D-Ribose	p	0	0	0	0	0	0	0	0
1414	L-Rhamnulose 1-phosphate	c	0	0	0	0	0	0	0	0
1415	L-Rhamnulose	c	0	0	0	0	0	0	0	0
1416	L-Rhamnose	c	0	0	0	0	0	0	0	0
1417	L-Rhamnose	e	0	0	0	0	0	0	0	0
1418	L-Rhamnose	p	0	0	0	0	0	0	0	0
1420	L-Ribulose 5-phosphate	c	0	0	0	0	0	0	0	0
1422	Sulfur	c	0	0	0	0	0	0	0	0
1423	Sarcosine	c	0	0	0	0	0	0	0	0
1424	D-Sorbitol 6-phosphate	c	0	0	0	0	0	0	0	0
1425	D-Sorbitol	e	0	0	0	0	0	0	0	0
1426	D-Sorbitol	p	0	0	0	0	0	0	0	0
1427	O-Succinylbenzoyl-CoA	c	0	0	0	0	0	0	0	0
1428	sirohydrochlorin	c	0	0	0	0	0	0	0	0
1429	L-Selenocysteinyl-tRNA(Sec)	c	0	0	0	0	0	0	0	0
1430	Selenide	c	0	0	0	0	0	0	0	0
1431	Selenophosphate	c	0	0	0	0	0	0	0	0
1432	D-Serine	c	0	0	0	0	0	0	0	0
1433	D-Serine	e	0	0	0	0	0	0	0	0
1434	D-Serine	p	0	0	0	0	0	0	0	0
1436	L-Serine	e	0	0	0	0	0	0	0	0
1437	L-Serine	p	0	0	0	0	0	0	0	0
1439	L-Seryl-tRNA(Sec)	c	0	0	0	0	0	0	0	0
1440	L-Seryl-tRNA(Ser)	c	0	0	0	0	0	0	0	0
1441	Siroheme	c	0	0	0	0	0	0	0	0
1444	Shikimate	e	0	0	0	0	0	0	0	0
1445	Shikimate	p	0	0	0	0	0	0	0	0
1448	sulfur dioxide	c	0	0	0	0	0	0	0	0
1449	sulfur dioxide	e	0	0	0	0	0	0	0	0
1450	sulfur dioxide	p	0	0	0	0	0	0	0	0
1452	Sulfite	e	0	0	0	0	0	0	0	0
1453	Sulfite	p	0	0	0	0	0	0	0	0
1457	Spermidine	c	0	0	0	0	0	0	0	0
1458	Spermidine	e	0	0	0	0	0	0	0	0
1459	Spermidine	p	0	0	0	0	0	0	0	0
1460	Succinate semialdehyde-thiamin diphosphate anion	c	0	0	0	0	0	0	0	0
1461	Stearoyl-CoA (n-C18:0CoA)	c	0	0	0	0	0	0	0	0
1462	Sucrose 6-phosphate	c	0	0	0	0	0	0	0	0
1463	N2-Succinyl-L-arginine	c	0	0	0	0	0	0	0	0
1464	o-Succinylbenzoate	c	0	0	0	0	0	0	0	0
1466	Succinate	e	0	0	0	1e-08	0	0	0	0
1467	Succinate	p	0	0	0	1.01703e-08	0	0	0	0
1469	N2-Succinyl-L-glutamate	c	0	0	0	0	0	0	0	0
1470	N2-Succinyl-L-glutamate 5-semialdehyde	c	0	0	0	0	0	0	0	0
1472	N2-Succinyl-L-ornithine	c	0	0	0	0	0	0	0	0
1473	Sucrose	e	0	0	0	0	0	0	0	0
1474	Sucrose	p	0	0	0	0	0	0	0	0
1475	Succinic semialdehyde	c	0	0	0	0	0	0	0	0
1476	sulfoacetate	c	0	0	0	0	0	0	0	0
1477	sulfoacetate	e	0	0	0	0	0	0	0	0
1478	sulfoacetate	p	0	0	0	0	0	0	0	0
1479	trans-3-cis-11-vacceoyl-[acyl-carrier protein]	c	0	0	0	0	0	0	0	0
1483	D-Tagatose 6-phosphate	c	0	0	0	0	0	0	0	0
1484	D-Tagatose 1,6-biphosphate	c	0	0	0	0	0	0	0	0
1485	D-Tagaturonate	c	0	0	0	0	0	0	0	0
1486	L-tartrate	c	0	0	0	0	0	0	0	0
1487	L-tartrate	e	0	0	0	0	0	0	0	0
1488	L-tartrate	p	0	0	0	0	0	0	0	0
1489	Taurine	c	0	0	0	0	0	0	0	0
1490	Taurine	e	0	0	0	0	0	0	0	0
1491	Taurine	p	0	0	0	0	0	0	0	0
1492	Thiocyanate	c	0	0	0	0	0	0	0	0
1493	Thiocyanate	e	0	0	0	0	0	0	0	0
1494	Thiocyanate	p	0	0	0	0	0	0	0	0
1495	trans-Tetradec-2-enoyl-CoA	c	0	0	0	0	0	0	0	0
1496	Tetradecanoyl-CoA (n-C14:0CoA)	c	0	0	0	0	0	0	0	0
1500	Tetradecenoyl-CoA (n-C14:1CoA)	c	0	0	0	0	0	0	0	0
1504	Thiamin	c	0	0	0	0	0	0	0	0
1505	Thiamin	e	0	0	0	0	0	0	0	0
1506	Thiamin	p	0	0	0	0	0	0	0	0
1510	L-Threonine	e	0	0	0	0	0	0	0	0
1511	L-Threonine	p	0	0	8.364e-08	0	0	0	0	0
1512	L-Threonine O-3-phosphate	e	0	0	0	0	0	0	0	0
1513	L-Threonine O-3-phosphate	p	0	0	0	0	0	0	0	0
1514	L-Threonyl-tRNA(Thr)	c	0	0	0	0	0	0	0	0
1515	Thymine	c	0	0	0	0	0	0	0	0
1516	Thymine	e	0	0	0	0	0	0	0	0
1517	Thymine	p	0	0	0	0	0	0	0	0
1518	Thymidine	c	0	0	0	0	0	0	0	0
1519	Thymidine	e	0	0	0	0	0	0	0	0
1520	Thymidine	p	0	0	0	0	0	0	0	0
1521	trimethylamine	c	0	0	0	0	0	0	0	0
1522	trimethylamine	e	0	0	0	0	0	0	0	0
1523	trimethylamine	p	0	0	0	0	0	0	0	0
1524	Trimethylamine N-oxide	c	0	0	0	0	0	0	0	0
1525	Trimethylamine N-oxide	e	0	0	0	0	0	0	0	0
1526	Trimethylamine N-oxide	p	0	0	0	0	0	0	0	0
1529	trans-octadec-2-enoyl-[acyl-carrier protein]	c	0	0	0	0	0	0	0	0
1533	alpha,alpha'-Trehalose 6-phosphate	c	0	0	0	0	0	0	0	0
1534	Trehalose	c	0	0	0	0	0	0	0	0
1535	Trehalose	e	0	0	0	0	0	0	0	0
1536	Trehalose	p	0	0	0	0	0	0	0	0
1537	tRNA(Ala)	c	0	0	0	0	0	0	0	0
1538	tRNA(Arg)	c	0	0	0	0	0	0	0	0
1539	tRNA(Asn)	c	0	0	0	0	0	0	0	0
1540	tRNA(Asp)	c	0	0	0	0	0	0	0	0
1541	tRNA(Cys)	c	0	0	0	0	0	0	0	0
1542	tRNA(Gln)	c	0	0	0	0	0	0	0	0
1544	tRNA(Gly)	c	0	0	0	0	0	0	0	0
1545	tRNA(His)	c	0	0	0	0	0	0	0	0
1546	tRNA(Ile)	c	0	0	0	0	0	0	0	0
1547	tRNA(Leu)	c	0	0	0	0	0	0	0	0
1548	tRNA(Lys)	c	0	0	0	0	0	0	0	0
1549	tRNA(Met)	c	0	0	0	0	0	0	0	0
1550	tRNA(Phe)	c	0	0	0	0	0	0	0	0
1551	tRNA(Pro)	c	0	0	0	0	0	0	0	0
1552	tRNA(SeCys)	c	0	0	0	0	0	0	0	0
1553	tRNA(Ser)	c	0	0	0	0	0	0	0	0
1554	tRNA(Thr)	c	0	0	0	0	0	0	0	0
1555	tRNA(Trp)	c	0	0	0	0	0	0	0	0
1556	tRNA(Tyr)	c	0	0	0	0	0	0	0	0
1557	tRNA(Val)	c	0	0	0	0	0	0	0	0
1559	L-Tryptophan	e	0	0	0	0	0	0	0	0
1560	L-Tryptophan	p	0	0	0	0	0	0	0	0
1561	L-Tryptophanyl-tRNA(Trp)	c	0	0	0	0	0	0	0	0
1562	Thiosulfate	c	0	0	0	0	0	0	0	0
1563	Thiosulfate	e	0	0	0	0	0	0	0	0
1564	Thiosulfate	p	0	0	0	0	0	0	0	0
1565	tetradecanoate (n-C14:0)	c	0	0	0	0	0	0	0	0
1566	tetradecanoate (n-C14:0)	e	0	0	0	0	0	0	0	0
1567	tetradecanoate (n-C14:0)	p	0	0	0	0	0	0	0	0
1568	tetradecenoate (n-C14:1)	c	0	0	0	0	0	0	0	0
1569	tetradecenoate (n-C14:1)	e	0	0	0	0	0	0	0	0
1570	tetradecenoate (n-C14:1)	p	0	0	0	0	0	0	0	0
1571	tungstate	c	0	0	0	0	0	0	0	0
1572	tungstate	e	0	0	0	0	0	0	0	0
1573	tungstate	p	0	0	0	0	0	0	0	0
1574	Tyramine	e	0	0	0	0	0	0	0	0
1575	Tyramine	p	0	0	0	0	0	0	0	0
1577	L-Tyrosine	e	0	0	0	0	0	0	0	0
1578	L-Tyrosine	p	0	0	0	0	0	0	0	0
1579	Phosphotyrosine	e	0	0	0	0	0	0	0	0
1580	Phosphotyrosine	p	0	0	0	0	0	0	0	0
1581	L-Tyrosyl-tRNA(Tyr)	c	0	0	0	0	0	0	0	0
1588	Undecaprenyl-diphospho-N-acetylmuramoyl-(N-acetylglucosamine)-L-ala-D-glu-meso-2,6-diaminopimeloyl-D-ala-D-ala	c	0	0	0	0	0	0	0	0
1591	UDP-N-acetyl-D-glucosamine	e	0	0	0	0	0	0	0	0
1592	UDP-N-acetyl-D-glucosamine	p	0	0	0	0	0	0	0	0
1593	UDP-N-acetyl-D-mannosamine	c	0	0	0	0	0	0	0	0
1594	UDP-N-acetyl-D-mannosaminouronate	c	0	0	0	0	0	0	0	0
1600	Undecaprenyl diphosphate	p	0	0	0	0	0	0	0	0
1607	UDP-N-acetyl-D-galactosamine	e	0	0	0	0	0	0	0	0
1608	UDP-N-acetyl-D-galactosamine	p	0	0	0	0	0	0	0	0
1610	UDPglucose	e	0	0	0	0	0	0	0	0
1611	UDPglucose	p	0	0	0	0	0	0	0	0
1612	UDPgalactose	c	0	0	0	0	0	0	0	0
1613	UDPgalactose	e	0	0	0	0	0	0	0	0
1614	UDPgalactose	p	0	0	0	0	0	0	0	0
1615	UDP-D-galacto-1,4-furanose	c	0	0	0	0	0	0	0	0
1617	UDP-D-glucuronate	e	0	0	0	0	0	0	0	0
1618	UDP-D-glucuronate	p	0	0	0	0	0	0	0	0
1621	UDP-N-acetylmuramoyl-L-alanyl-D-gamma-glutamyl-meso-2,6-diaminopimelate-D-alanine	c	0	0	0	0	0	0	0	0
1623	UMP	e	0	0	0	0	0	0	0	0
1624	UMP	p	0	0	0	0	0	0	0	0
1625	Undecaprenyl diphospho N-acetyl-glucosamine	c	0	0	0	0	0	0	0	0
1626	Undecaprenyl-diphospho-N-acetylglucosamine-N-acetylmannosaminuronate	c	0	0	0	0	0	0	0	0
1627	Undecaprenyl-diphospho N-acetylglucosamine-N-acetylmannosaminuronate-N-acetamido-4,6-dideoxy-D-galactose	c	0	0	0	0	0	0	0	0
1628	Undecaprenyl-diphospho N-acetylglucosamine-N-acetylmannosaminuronate-N-acetamido-4,6-dideoxy-D-galactose	p	0	0	0	0	0	0	0	0
1629	Uroporphyrinogen III	c	0	0	0	0	0	0	0	0
1631	Uracil	e	0	0	0	0	0	0	0	0
1632	Uracil	p	0	0	0	0	0	0	0	0
1633	Urate	c	0	0	0	0	0	0	0	0
1634	(-)-Ureidoglycolate	c	0	0	0	0	0	0	0	0
1635	Urea	c	0	0	0	0	0	0	0	0
1636	Urea	e	0	0	0	0	0	0	0	0
1637	Urea	p	0	0	0	0	0	0	0	0
1639	Uridine	e	0	0	0	0	0	0	0	0
1640	Uridine	p	0	0	0	0	0	0	0	0
1643	L-Valine	e	0	0	0	0	0	0	0	0
1644	L-Valine	p	0	0	0	0	0	0	0	0
1645	L-Valyl-tRNA(Val)	c	0	0	0	0	0	0	0	0
1646	Xanthine	c	0	0	0	0	0	0	0	0
1647	Xanthine	e	0	0	0	0	0	0	0	0
1648	Xanthine	p	0	0	0	0	0	0	0	0
1649	XDP	c	0	0	0	0	0	0	0	0
1651	Xanthosine 5'-phosphate	e	0	0	0	0	0	0	0	0
1652	Xanthosine 5'-phosphate	p	0	0	0	0	0	0	0	0
1653	XTP	c	0	0	0	0	0	0	0	0
1654	Xanthosine	c	0	0	0	0	0	0	0	0
1655	Xanthosine	e	0	0	0	0	0	0	0	0
1656	Xanthosine	p	0	0	0	0	0	0	0	0
1658	L-Xylulose 5-phosphate	c	0	0	0	0	0	0	0	0
1659	D-Xylose	c	0	0	0	0	0	0	0	0
1660	D-Xylose	e	0	0	0	0	0	0	0	0
1661	D-Xylose	p	0	0	0	0	0	0	0	0
1662	D-Xylulose	c	0	0	0	0	0	0	0	0
1663	L-Xylulose	c	0	0	0	0	0	0	0	0
1664	L-Xylulose	e	0	0	0	0	0	0	0	0
1665	L-Xylulose	p	0	0	0	0	0	0	0	0
763	FMN	c	0	0	0	0	5.37e-05	5.31e-05	2.74e-06	0
397	S-Adenosyl-L-methionine	c	0	0	0	0	0.000184	0.000388	0.0011	0
936	Guanine	c	0	0	0	0	0.000188	3.31e-06	3.31e-06	0

## Sheet: E. coli rxns pred
Reactions predictions
Reaction index	Reaction name	Formula	Sub-System	flux - glucose aerobic (mM/gr(DW)h)	flux - acetate aerobic (mM/gr(DW)h)	flux - glycerol aerobic (mM/gr(DW)h)	flux - glucose anaerobic (mM/gr(DW)h)	Gibbs energy - glucose aerobic (Kj/mol)	Gibbs energy - acetate aerobic (Kj/mol)	Gibbs energy - glycerol aerobic (Kj/mol)	Gibbs energy - glycerol aerobic (Kj/mol)	Enzyme mass fraction [gr/gr(DW)] - glucose aerobic	Enzyme mass fraction [gr/gr(DW)] - acetate aerobic	Enzyme mass fraction [gr/gr(DW)] - glycerol aerobic	Enzyme mass fraction [gr/gr(DW)] - glucose anaerobic
2306	Undecaprenyl diphosphate synthase	(-1) frdp[c] + (-8) ipdp[c] <=> (8) ppi[c] + (1) udcpdp[c]	Cofactor and Prosthetic Group Biosynthesis	4.158e-05	2.409e-05	3.267e-05	3.57677e-05	-544.715	-544.715	-502.887	-524.44	4.158e-08	2.409e-08	3.267e-08	0
1836	Octaprenyl pyrophosphate synthase	(-1) frdp[c] + (-5) ipdp[c] <=> (1) octdp[c] + (5) ppi[c]	Cofactor and Prosthetic Group Biosynthesis	0.000168588	9.7674e-05	0.000132462	0.000145022	-340.447	-340.447	-314.304	-327.777	1.68588e-07	9.7674e-08	1.32462e-07	0
2224	hydrogen peroxide reductase (thioredoxin)	(-1) h2o2[c] + (-1) trdrd[c] <=> (2) h2o[c] + (1) trdox[c]	Unassigned	0.000173588	0	0	0	-269.639	0	0	0	1.73588e-07	0	0	0
427	Chorismate pyruvate lyase	(-1) chor[c] <=> (1) 4hbz[c] + (1) pyr[c]	Cofactor and Prosthetic Group Biosynthesis	0.000168588	9.7674e-05	0.000132462	0.000145022	-252.803	-252.925	-269.252	-260.619	1.68588e-07	9.7674e-08	1.32462e-07	0
1893	Pyridoxine 5'-phosphate synthase	(-1) dxyl5p[c] + (-1) nad[c] + (-1) phthr[c] <=> (1) co2[c] + (2) h2o[c] + (1) nadh[c] + (1) pdx5p[c] + (1) pi[c]	Cofactor and Prosthetic Group Biosynthesis	0.000168588	9.7674e-05	0.000132462	0.000145022	-232.444	-214.738	-221.336	-203.542	1.68588e-07	9.7674e-08	1.32462e-07	0
313	anthranilate synthase	(-1) chor[c] + (-1) gln-DASH-L[c] <=> (1) anth[c] + (1) glu-DASH-L[c] + (1) pyr[c]	Tyrosine, Tryptophan, and Phenylalanine Metabolism	0.042971	0.0248959	0.033763	0.0369643	-226.348	-222.446	-239.428	-227.787	4.2971e-05	2.48959e-05	3.3763e-05	0
202	4-aminobenzoate synthase	(-1) 4adcho[c] <=> (1) 4abz[c] + (1) pyr[c]	Cofactor and Prosthetic Group Biosynthesis	0.000505764	0.000293022	0.000397386	0.000435066	-218.225	-214.328	-231.31	-219.668	5.05764e-07	2.93022e-07	3.97386e-07	0
2031	prephenate dehydratase	(-1) pphn[c] <=> (1) co2[c] + (1) h2o[c] + (1) phpyr[c]	Tyrosine, Tryptophan, and Phenylalanine Metabolism	0.13298	0.0770442	0.104485	0.114392	-209.511	-212.356	-212.093	-215.115	0.00013298	7.70442e-05	0.000104485	0
2019	porphobilinogen synthase	(-2) 5aop[c] <=> (2) h2o[c] + (1) ppbng[c]	Cofactor and Prosthetic Group Biosynthesis	0.0013487	0.000781392	0.0010597	0.00116018	-188.108	-188.108	-188.108	-188.108	1.3487e-06	7.81392e-07	1.0597e-06	0
1330	GTP cyclohydrolase II (25drapp)	(-1) gtp[c] + (-3) h2o[c] <=> (1) 25drapp[c] + (1) for[c] + (1) ppi[c]	Cofactor and Prosthetic Group Biosynthesis	0.000337176	0.000195348	0.000264924	0.000290044	-183.669	-220.713	-178.566	-186.949	3.37176e-07	1.95348e-07	2.64924e-07	0
2030	prephenate dehydrogenase	(-1) nad[c] + (-1) pphn[c] <=> (1) 34hpp[c] + (1) co2[c] + (1) nadh[c]	Tyrosine, Tryptophan, and Phenylalanine Metabolism	0.104421	0.0604979	0.0820451	0.0898245	-165.067	-166.593	-167.727	-160.342	0.000104421	6.04979e-05	8.20451e-05	0
2043	phosphoribosyl-AMP cyclohydrolase	(-1) h2o[c] + (-1) prbamp[c] <=> (1) prfp[c]	Histidine Metabolism	0.0716234	0.0414961	0.0562756	0.0616116	-164.922	-164.804	-164.919	-120.601	7.16234e-05	4.14961e-05	5.62756e-05	0
1849	2-Octaprenylphenol hydroxylase	(-1) 2oph[c] + (-5.000000e-001) o2[c] <=> (1) 2ohph[c]	Cofactor and Prosthetic Group Biosynthesis	0.000168588	9.7674e-05	0.000132462	0	-164.843	-167.172	-167.172	0	1.68588e-07	9.7674e-08	1.32462e-07	0
2105	quinolinate synthase	(-1) dhap[c] + (-1) iasp[c] <=> (2) h2o[c] + (1) pi[c] + (1) quln[c]	Cofactor and Prosthetic Group Biosynthesis	0.00172217	0.000997764	0.00135313	0.00148143	-162.401	-144.433	-151.253	-170.538	1.72217e-06	9.97764e-07	1.35313e-06	0
1427	Imidazole-glycerol-3-phosphate synthase	(-1) gln-DASH-L[c] + (-1) prlp[c] <=> (1) aicar[c] + (1) eig3p[c] + (1) glu-DASH-L[c]	Histidine Metabolism	0.0716234	0.0414961	0.0562756	0.0616116	-151.372	-149.068	-148.003	-144.995	7.16234e-05	4.14961e-05	5.62756e-05	0
1329	GTP cyclohydrolase I	(-1) gtp[c] + (-1) h2o[c] <=> (1) ahdt[c] + (1) for[c]	Cofactor and Prosthetic Group Biosynthesis	0.000505764	0.000293022	0.000397386	0.000435066	-147.508	-184.549	-147.63	-153.32	5.05764e-07	2.93022e-07	3.97386e-07	0
578	2,3-dihydro-2,3-dihydroxybenzoate dehydrogenase	(-1) 23ddhb[c] + (-1) nad[c] <=> (1) 23dhb[c] + (1) nadh[c]	Cofactor and Prosthetic Group Biosynthesis	0.0770968	0	0	0	-140.797	0	0	0	7.70968e-05	0	0	0
2046	phosphoribosylformylglycinamidine synthase	(-1) atp[c] + (-1) fgam[c] + (-1) gln-DASH-L[c] + (-1) h2o[c] <=> (1) adp[c] + (1) fpram[c] + (1) glu-DASH-L[c] + (1) pi[c]	Purine and Pyrimidine Biosynthesis	0.337878	0.195754	0.265475	0.290647	-122.546	-79.7748	-119.599	-108.468	0.000337878	0.000195754	0.000265475	0
457	core oligosaccharide lipid A transport via ABC system (periplasm)	(-1) atp[c] + (-1) colipa[c] + (-1) h2o[c] <=> (1) adp[c] + (1) colipa[p] + (1) pi[c]	Lipopolysaccharide Biosynthesis / Recycling	5e-06	5e-06	5e-06	0	-122.021	-122.598	-125.106	0	5e-09	5e-09	5e-09	0
554	3,4-Dihydroxy-2-butanone-4-phosphate synthase	(-1) ru5p-DASH-D[c] <=> (1) db4p[c] + (1) for[c]	Cofactor and Prosthetic Group Biosynthesis	0.000674352	0.000390696	0.000529848	0.000580088	-116.957	-146.365	-115.441	-120.609	6.74352e-07	3.90696e-07	5.29848e-07	0
590	dihydroorotic acid (menaquinone-8)	(-1) dhor-DASH-S[c] + (-1) mqn8[c] <=> (1) mql8[c] + (1) orot[c]	Purine and Pyrimidine Biosynthesis	0.250077	0	0.196489	0.21512	-114.478	0	-111.872	-100.472	0.000250077	0	0.000196489	0
1456	KDO(2)-lipid IV A transport via ABC system (periplasm)	(-1) atp[c] + (-1) h2o[c] + (-1) kdo2lipid4[c] <=> (1) adp[c] + (1) kdo2lipid4[p] + (1) pi[c]	Transport, Inner Membrane	0.0147042	0.0085191	0.0115533	0.0126488	-106.207	-110.735	-112.729	-103.74	1.47042e-05	8.5191e-06	1.15533e-05	0
1251	glutamine phosphoribosyldiphosphate amidotransferase	(-1) gln-DASH-L[c] + (-1) h2o[c] + (-1) prpp[c] <=> (1) glu-DASH-L[c] + (1) ppi[c] + (1) pram[c]	Purine and Pyrimidine Biosynthesis	0.337878	0.195754	0.265475	0.290647	-105.881	-101.25	-99.9018	-97.249	0.000337878	0.000195754	0.000265475	0
1892	pyridoxine 5'-phosphate oxidase	(-1) o2[c] + (-1) pdx5p[c] <=> (1) h2o2[c] + (1) pydx5p[c]	Cofactor and Prosthetic Group Biosynthesis	0.000168588	0	0	0	-100.7	0	0	0	1.68588e-07	0	0	0
2094	pyridoxamine 5'-phosphate oxidase	(-1) h2o[c] + (-1) o2[c] + (-1) pyam5p[c] <=> (1) h2o2[c] + (1) nh4[c] + (1) pydx5p[c]	Cofactor and Prosthetic Group Biosynthesis	5e-06	0	0	0	-99.4003	0	0	0	5e-09	0	0	0
361	L-aspartate oxidase	(-1) asp-DASH-L[c] + (-1) fum[c] <=> (1) iasp[c] + (1) succ[c]	Cofactor and Prosthetic Group Biosynthesis	0.00172217	0	0	0.00148143	-98.9211	0	0	-93.9795	1.72217e-06	0	0	0
2352	UDP-sugar hydrolase	(-1) h2o[c] + (-1) u23ga[c] <=> (1) lipidX[c] + (1) ump[c]	Lipopolysaccharide Biosynthesis / Recycling	0.0147092	0.0085241	0.0115583	0.0126488	-98.2468	-98.2515	-98.248	-94.6006	1.47092e-05	8.5241e-06	1.15583e-05	0
2152	(L-seryl)adenylate synthase	(-1) atp[c] + (-1) ser-DASH-L[c] <=> (1) ppi[c] + (1) seramp[c]	Cofactor and Prosthetic Group Biosynthesis	0.0770968	5e-06	5e-06	0	-97.3262	-108.82	-91.9246	0	7.70968e-05	5e-09	5e-09	0
1216	Glucose dehydrogenase (ubiquinone-8 as acceptor) (periplasm)	(-1) glc-DASH-D[p] + (-1) h2o[p] + (-1) q8[c] <=> (1) glcn[p] + (1) q8h2[c]	Oxidative Phosphorylation	5e-06	0	0	0	-95.8962	0	0	0	5e-09	0	0	0
1719	NAD nucleosidase	(-1) h2o[c] + (-1) nad[c] <=> (1) adprib[c] + (1) ncam[c]	Cofactor and Prosthetic Group Biosynthesis	5e-06	0	0	0	-95.432	0	0	0	5e-09	0	0	0
2324	UDP-3-O-acetylglucosamine deacetylase	(-1) h2o[c] + (-1) u3aga[c] <=> (1) ac[c] + (1) u3hga[c]	Lipopolysaccharide Biosynthesis / Recycling	0.0294184	0.0170482	0.0231166	0.0252975	-94.9832	-73.1764	-74.3125	-81.7692	2.94184e-05	1.70482e-05	2.31166e-05	0
516	cytochrome oxidase bd (ubiquinol-8: 2 protons) (periplasm)	(-5.000000e-001) o2[c] + (-1) q8h2[c] <=> (1) h2o[c] + (1) q8[c]	Oxidative Phosphorylation	29.7392	6.6601	2.2318	0	-92.7592	-96.9114	-93.8666	0	0.0297392	0.0066601	0.0022318	0
2199	sulfite reductase (NADPH2)	(-3) nadph[c] + (-1) so3[c] <=> (3) h2o[c] + (1) h2s[c] + (3) nadp[c]	Cysteine Metabolism	10.2311	0.10788	0.146303	0.160176	-92.4528	-110.912	-107.78	-136.434	0.0102311	0.00010788	0.000146303	0
[truncated: 2,349 more rows]

## Sheet: enzyme proxy comp - Tomita
Comparison between Tomita protein levels and predicted enzyme levels
[truncated: 27 more rows]

## Sheet: enzyme proxy comp - Taniguchi
Comparison between taniguchi protein level and predicted enzyme level
[truncated: 236 more rows]

[truncated: 5 more sheets: E. coli concs pred - combined, Clostridium measurements, Clostridium concs pred, Clostridium rxns pred, MToW obj pred]
