# Supplementary material for: Steady-State Metabolite Concentrations Reflect a Balance between Maximizing Enzyme Efficiency and Minimizing Total Metabolite Load
Source: PLoS One. 2013 Sep 26;8(9):e75370. doi: 10.1371/journal.pone.0075370 (PMC3784570; doi:10.1371/journal.pone.0075370)
Supplement: File S3 — Gibbs energy estimations made by CCM. (XLSX) [file pone.0075370.s003.xlsx]

## Sheet: TECRDB
URL	publication ID	Method	Evaluation	EC	Enzyme	Reaction in KEGG IDs	Reaction	K	K'	T	I	pH	pMg
http://xpdb.nist.gov/enzyme_thermodynamics/enzyme_data1.pl?col=1.&T1=07LIN/ALG_1584	07LIN/ALG	spectrophotometry	A	1.1.1.87	homoisocitrate dehydrogenase	C05662 + C00003 = C00322 + C00288 + C00004	(1R,2S)-1-hydroxybutane-1,2,4-tricarboxylate(aq) + NAD(ox) = 2-oxoadipate(aq) + carbon dioxide(aq) + NAD(red)		0.45	298.15		7.5
http://xpdb.nist.gov/enzyme_thermodynamics/enzyme_data1.pl?col=1.&T1=63GRE_1058	63GRE	spectrophotometry	C	3.5.4.9	methenyltetrahydrofolate cyclohydrolase	C00445 + C00001 = C00234	5,10-methenyltetrahydrofolate(aq) + H2O(l) = 10-formyltetrahydrofolate(aq)		4.2	298.15		6.5
http://xpdb.nist.gov/enzyme_thermodynamics/enzyme_data1.pl?col=1.&T1=67ENG/DEN_1165	67ENG/DEN	spectrophotometry	B	4.2.1.3	aconitate hydratase	C00311 = C00158	isocitrate(aq) = citrate(aq)		18	310.15		7.3	2.96
http://xpdb.nist.gov/enzyme_thermodynamics/enzyme_data1.pl?col=1.&T1=67ENG/DEN_1165	67ENG/DEN	spectrophotometry	B	4.2.1.3	aconitate hydratase	C00311 = C00158	isocitrate(aq) = citrate(aq)		25	310.15		7.3	2.8
http://xpdb.nist.gov/enzyme_thermodynamics/enzyme_data1.pl?col=1.&T1=67ENG/DEN_1165	67ENG/DEN	spectrophotometry	B	4.2.1.3	aconitate hydratase	C00311 = C00158	isocitrate(aq) = citrate(aq)		33	310.15		7.3	2.3
http://xpdb.nist.gov/enzyme_thermodynamics/enzyme_data1.pl?col=1.&T1=67ENG/DEN_1165	67ENG/DEN	spectrophotometry	B	4.2.1.3	aconitate hydratase	C00311 = C00158	isocitrate(aq) = citrate(aq)		11	310.15		7.3
http://xpdb.nist.gov/enzyme_thermodynamics/enzyme_data1.pl?col=1.&T1=67ENG/DEN_1165	67ENG/DEN	spectrophotometry	B	4.2.1.3	aconitate hydratase	C00311 = C00158	isocitrate(aq) = citrate(aq)		25	310.15		7.3
http://xpdb.nist.gov/enzyme_thermodynamics/enzyme_data1.pl?col=1.&T1=67ENG/DEN_1165	67ENG/DEN	spectrophotometry	B	4.2.1.3	aconitate hydratase	C00311 = C00158	isocitrate(aq) = citrate(aq)		26	310.15		7.3
http://xpdb.nist.gov/enzyme_thermodynamics/enzyme_data1.pl?col=1.&T1=67ENG/DEN_1165	67ENG/DEN	spectrophotometry	B	4.2.1.3	aconitate hydratase	C00311 = C00158	isocitrate(aq) = citrate(aq)		30	310.15		7.3
http://xpdb.nist.gov/enzyme_thermodynamics/enzyme_data1.pl?col=1.&T1=67ENG/DEN_1165	67ENG/DEN	spectrophotometry	B	4.2.1.3	aconitate hydratase	C00311 = C00158	isocitrate(aq) = citrate(aq)		35	310.15		7.3	2.68
http://xpdb.nist.gov/enzyme_thermodynamics/enzyme_data1.pl?col=1.&T1=67ENG/DEN_1165	67ENG/DEN	spectrophotometry	B	4.2.1.3	aconitate hydratase	C00311 = C00158	isocitrate(aq) = citrate(aq)		14	310.15		7.3	3.19
http://xpdb.nist.gov/enzyme_thermodynamics/enzyme_data1.pl?col=1.&T1=67ENG/DEN_1165	67ENG/DEN	spectrophotometry	B	4.2.1.3	aconitate hydratase	C00311 = C00158	isocitrate(aq) = citrate(aq)		15	310.15		7.3
http://xpdb.nist.gov/enzyme_thermodynamics/enzyme_data1.pl?col=1.&T1=67ENG/DEN_1165	67ENG/DEN	spectrophotometry	B	4.2.1.3	aconitate hydratase	C00311 = C00158	isocitrate(aq) = citrate(aq)		19	310.15		7.3
http://xpdb.nist.gov/enzyme_thermodynamics/enzyme_data1.pl?col=1.&T1=67ENG/DEN_1165	67ENG/DEN	spectrophotometry	B	4.2.1.3	aconitate hydratase	C00311 = C00158	isocitrate(aq) = citrate(aq)		28	310.15		7.3	1.3
http://xpdb.nist.gov/enzyme_thermodynamics/enzyme_data1.pl?col=1.&T1=67ENG/DEN_1165	67ENG/DEN	spectrophotometry	B	4.2.1.3	aconitate hydratase	C00311 = C00158	isocitrate(aq) = citrate(aq)		7.5	310.15		7.3
http://xpdb.nist.gov/enzyme_thermodynamics/enzyme_data1.pl?col=1.&T1=67ENG/DEN_1165	67ENG/DEN	spectrophotometry	B	4.2.1.3	aconitate hydratase	C00311 = C00158	isocitrate(aq) = citrate(aq)		17	310.15		7.3
http://xpdb.nist.gov/enzyme_thermodynamics/enzyme_data1.pl?col=1.&T1=67ENG/DEN_1165	67ENG/DEN	spectrophotometry	B	4.2.1.3	aconitate hydratase	C00311 = C00158	isocitrate(aq) = citrate(aq)		35	310.15		7.3	2.51
http://xpdb.nist.gov/enzyme_thermodynamics/enzyme_data1.pl?col=1.&T1=57ROB/BOY_544	57ROB/BOY	radioactivity	A	2.7.1.1	hexokinase	C00002 + C00031 = C00008 + C00092	ATP(aq) + D-glucose(aq) = ADP(aq) + D-glucose 6-phosphate(aq)		203	303.15		6.02	1.96
http://xpdb.nist.gov/enzyme_thermodynamics/enzyme_data1.pl?col=1.&T1=57ROB/BOY_544	57ROB/BOY	radioactivity	A	2.7.1.1	hexokinase	C00002 + C00031 = C00008 + C00092	ATP(aq) + D-glucose(aq) = ADP(aq) + D-glucose 6-phosphate(aq)		430	303.15		6	2.6
http://xpdb.nist.gov/enzyme_thermodynamics/enzyme_data1.pl?col=1.&T1=57ROB/BOY_544	57ROB/BOY	radioactivity	A	2.7.1.1	hexokinase	C00002 + C00031 = C00008 + C00092	ATP(aq) + D-glucose(aq) = ADP(aq) + D-glucose 6-phosphate(aq)		300	303.15		6.01	2.31
http://xpdb.nist.gov/enzyme_thermodynamics/enzyme_data1.pl?col=1.&T1=57ROB/BOY_544	57ROB/BOY	radioactivity	A	2.7.1.1	hexokinase	C00002 + C00031 = C00008 + C00092	ATP(aq) + D-glucose(aq) = ADP(aq) + D-glucose 6-phosphate(aq)		230	303.15		5.94	2.66
http://xpdb.nist.gov/enzyme_thermodynamics/enzyme_data1.pl?col=1.&T1=57ROB/BOY_544	57ROB/BOY	radioactivity	A	2.7.1.1	hexokinase	C00002 + C00031 = C00008 + C00092	ATP(aq) + D-glucose(aq) = ADP(aq) + D-glucose 6-phosphate(aq)		277	303.15		6.12	2.69
http://xpdb.nist.gov/enzyme_thermodynamics/enzyme_data1.pl?col=1.&T1=57ROB/BOY_544	57ROB/BOY	radioactivity	A	2.7.1.1	hexokinase	C00002 + C00031 = C00008 + C00092	ATP(aq) + D-glucose(aq) = ADP(aq) + D-glucose 6-phosphate(aq)		154	303.15		6.04	0.92
http://xpdb.nist.gov/enzyme_thermodynamics/enzyme_data1.pl?col=1.&T1=57ROB/BOY_544	57ROB/BOY	radioactivity	A	2.7.1.1	hexokinase	C00002 + C00031 = C00008 + C00092	ATP(aq) + D-glucose(aq) = ADP(aq) + D-glucose 6-phosphate(aq)		205	303.15		6.03	0.75
http://xpdb.nist.gov/enzyme_thermodynamics/enzyme_data1.pl?col=1.&T1=57ROB/BOY_544	57ROB/BOY	radioactivity	A	2.7.1.1	hexokinase	C00002 + C00031 = C00008 + C00092	ATP(aq) + D-glucose(aq) = ADP(aq) + D-glucose 6-phosphate(aq)		1310	303.15		7	0.81
http://xpdb.nist.gov/enzyme_thermodynamics/enzyme_data1.pl?col=1.&T1=57ROB/BOY_544	57ROB/BOY	radioactivity	A	2.7.1.1	hexokinase	C00002 + C00031 = C00008 + C00092	ATP(aq) + D-glucose(aq) = ADP(aq) + D-glucose 6-phosphate(aq)		139	303.15		5.99	0.83
http://xpdb.nist.gov/enzyme_thermodynamics/enzyme_data1.pl?col=1.&T1=57ROB/BOY_544	57ROB/BOY	radioactivity	A	2.7.1.1	hexokinase	C00002 + C00031 = C00008 + C00092	ATP(aq) + D-glucose(aq) = ADP(aq) + D-glucose 6-phosphate(aq)		88	303.15		5.7	0.84
http://xpdb.nist.gov/enzyme_thermodynamics/enzyme_data1.pl?col=1.&T1=57ROB/BOY_544	57ROB/BOY	radioactivity	A	2.7.1.1	hexokinase	C00002 + C00031 = C00008 + C00092	ATP(aq) + D-glucose(aq) = ADP(aq) + D-glucose 6-phosphate(aq)		245	303.15		6.03	2.12
http://xpdb.nist.gov/enzyme_thermodynamics/enzyme_data1.pl?col=1.&T1=57ROB/BOY_544	57ROB/BOY	radioactivity	A	2.7.1.1	hexokinase	C00002 + C00031 = C00008 + C00092	ATP(aq) + D-glucose(aq) = ADP(aq) + D-glucose 6-phosphate(aq)		193	303.15		6	1.07
http://xpdb.nist.gov/enzyme_thermodynamics/enzyme_data1.pl?col=1.&T1=57ROB/BOY_544	57ROB/BOY	radioactivity	A	2.7.1.1	hexokinase	C00002 + C00031 = C00008 + C00092	ATP(aq) + D-glucose(aq) = ADP(aq) + D-glucose 6-phosphate(aq)		222	303.15		6	0.98
http://xpdb.nist.gov/enzyme_thermodynamics/enzyme_data1.pl?col=1.&T1=57ROB/BOY_544	57ROB/BOY	radioactivity	A	2.7.1.1	hexokinase	C00002 + C00031 = C00008 + C00092	ATP(aq) + D-glucose(aq) = ADP(aq) + D-glucose 6-phosphate(aq)		249	303.15		6.02	2.67
http://xpdb.nist.gov/enzyme_thermodynamics/enzyme_data1.pl?col=1.&T1=57ROB/BOY_544	57ROB/BOY	radioactivity	A	2.7.1.1	hexokinase	C00002 + C00031 = C00008 + C00092	ATP(aq) + D-glucose(aq) = ADP(aq) + D-glucose 6-phosphate(aq)		286	303.15		6.34	0.82
http://xpdb.nist.gov/enzyme_thermodynamics/enzyme_data1.pl?col=1.&T1=57ROB/BOY_544	57ROB/BOY	radioactivity	A	2.7.1.1	hexokinase	C00002 + C00031 = C00008 + C00092	ATP(aq) + D-glucose(aq) = ADP(aq) + D-glucose 6-phosphate(aq)		172	303.15		5.94	1
http://xpdb.nist.gov/enzyme_thermodynamics/enzyme_data1.pl?col=1.&T1=57ROB/BOY_544	57ROB/BOY	radioactivity	A	2.7.1.1	hexokinase	C00002 + C00031 = C00008 + C00092	ATP(aq) + D-glucose(aq) = ADP(aq) + D-glucose 6-phosphate(aq)		304	303.15		6	2.4
http://xpdb.nist.gov/enzyme_thermodynamics/enzyme_data1.pl?col=1.&T1=57ROB/BOY_544	57ROB/BOY	radioactivity	A	2.7.1.1	hexokinase	C00002 + C00031 = C00008 + C00092	ATP(aq) + D-glucose(aq) = ADP(aq) + D-glucose 6-phosphate(aq)		123	303.15		6.01	1.1
http://xpdb.nist.gov/enzyme_thermodynamics/enzyme_data1.pl?col=1.&T1=57ROB/BOY_544	57ROB/BOY	radioactivity	A	2.7.1.1	hexokinase	C00002 + C00031 = C00008 + C00092	ATP(aq) + D-glucose(aq) = ADP(aq) + D-glucose 6-phosphate(aq)		618	303.15		6	2.6
http://xpdb.nist.gov/enzyme_thermodynamics/enzyme_data1.pl?col=1.&T1=57ROB/BOY_544	57ROB/BOY	radioactivity	A	2.7.1.1	hexokinase	C00002 + C00031 = C00008 + C00092	ATP(aq) + D-glucose(aq) = ADP(aq) + D-glucose 6-phosphate(aq)		186	303.15		6.03	1.85
http://xpdb.nist.gov/enzyme_thermodynamics/enzyme_data1.pl?col=1.&T1=57ROB/BOY_544	57ROB/BOY	radioactivity	A	2.7.1.1	hexokinase	C00002 + C00031 = C00008 + C00092	ATP(aq) + D-glucose(aq) = ADP(aq) + D-glucose 6-phosphate(aq)		222	303.15		5.94	2.66
http://xpdb.nist.gov/enzyme_thermodynamics/enzyme_data1.pl?col=2.&T1=57ROB/BOY_544	57ROB/BOY	radioactivity	A	2.7.1.1	hexokinase	C00002 + C00031 = C00008 + C00092	ATP(aq) + D-glucose(aq) = ADP(aq) + D-glucose 6-phosphate(aq)		222	303.15		5.94	2.66
http://xpdb.nist.gov/enzyme_thermodynamics/enzyme_data1.pl?col=2.&T1=57ROB/BOY_544	57ROB/BOY	radioactivity	A	2.7.1.1	hexokinase	C00002 + C00031 = C00008 + C00092	ATP(aq) + D-glucose(aq) = ADP(aq) + D-glucose 6-phosphate(aq)		294	303.15		6.07	2.67
http://xpdb.nist.gov/enzyme_thermodynamics/enzyme_data1.pl?col=2.&T1=57ROB/BOY_544	57ROB/BOY	radioactivity	A	2.7.1.1	hexokinase	C00002 + C00031 = C00008 + C00092	ATP(aq) + D-glucose(aq) = ADP(aq) + D-glucose 6-phosphate(aq)		540	303.15		6.67	0.82
http://xpdb.nist.gov/enzyme_thermodynamics/enzyme_data1.pl?col=2.&T1=57ROB/BOY_544	57ROB/BOY	radioactivity	A	2.7.1.1	hexokinase	C00002 + C00031 = C00008 + C00092	ATP(aq) + D-glucose(aq) = ADP(aq) + D-glucose 6-phosphate(aq)		214	303.15		6.03	0.75
http://xpdb.nist.gov/enzyme_thermodynamics/enzyme_data1.pl?col=2.&T1=57ROB/BOY_544	57ROB/BOY	radioactivity	A	2.7.1.1	hexokinase	C00002 + C00031 = C00008 + C00092	ATP(aq) + D-glucose(aq) = ADP(aq) + D-glucose 6-phosphate(aq)		184	303.15		6.04	1.04
http://xpdb.nist.gov/enzyme_thermodynamics/enzyme_data1.pl?col=2.&T1=57ROB/BOY_544	57ROB/BOY	radioactivity	A	2.7.1.1	hexokinase	C00002 + C00031 = C00008 + C00092	ATP(aq) + D-glucose(aq) = ADP(aq) + D-glucose 6-phosphate(aq)		356	303.15		6.08	2.31
http://xpdb.nist.gov/enzyme_thermodynamics/enzyme_data1.pl?col=2.&T1=57ROB/BOY_544	57ROB/BOY	radioactivity	A	2.7.1.1	hexokinase	C00002 + C00031 = C00008 + C00092	ATP(aq) + D-glucose(aq) = ADP(aq) + D-glucose 6-phosphate(aq)		303	303.15		6.07	2.67
http://xpdb.nist.gov/enzyme_thermodynamics/enzyme_data1.pl?col=2.&T1=57ROB/BOY_544	57ROB/BOY	radioactivity	A	2.7.1.1	hexokinase	C00002 + C00031 = C00008 + C00092	ATP(aq) + D-glucose(aq) = ADP(aq) + D-glucose 6-phosphate(aq)		260	303.15		6.03	0.93
http://xpdb.nist.gov/enzyme_thermodynamics/enzyme_data1.pl?col=2.&T1=57ROB/BOY_544	57ROB/BOY	radioactivity	A	2.7.1.1	hexokinase	C00002 + C00031 = C00008 + C00092	ATP(aq) + D-glucose(aq) = ADP(aq) + D-glucose 6-phosphate(aq)		299	303.15		6.07	2.67
http://xpdb.nist.gov/enzyme_thermodynamics/enzyme_data1.pl?col=1.&T1=62ESP_704	62ESP	radioactivity and spectrophotometry	C	2.7.7.27	glucose-1-phosphate adenylyltransferase	C00002 + C00103 = C00498 + C00013	ATP(aq) + D-glucose 1-phosphate(aq) = ADPglucose(aq) + pyrophosphate(aq)		1.1	310.15		7.9
http://xpdb.nist.gov/enzyme_thermodynamics/enzyme_data1.pl?col=1.&T1=53STE/COO_718	53STE/COO	spectrophotometric	C	2.8.3.5	3-oxoacid CoA-transferase	C00091 + C00164 = C00042 + C00332	succinyl-CoA(aq) + acetoacetate(aq) = succinate(aq) + acetoacetyl-CoA(aq)		0.01	298.15		8.1
http://xpdb.nist.gov/enzyme_thermodynamics/enzyme_data1.pl?col=1.&T1=68SU/RUS_660	68SU/RUS	paper chromatography and spectrophotometry	B	2.7.4.3	adenylate kinase	2 C00206 = C00360 + C00131	2 dADP(aq) = dAMP(aq) + dATP(aq)		0.83	303.15		7	2.09
http://xpdb.nist.gov/enzyme_thermodynamics/enzyme_data1.pl?col=1.&T1=68SU/RUS_660	68SU/RUS	paper chromatography and spectrophotometry	B	2.7.4.3	adenylate kinase	2 C00206 = C00360 + C00131	2 dADP(aq) = dAMP(aq) + dATP(aq)		0.27	303.15		7	1.19
http://xpdb.nist.gov/enzyme_thermodynamics/enzyme_data1.pl?col=1.&T1=68SU/RUS_660	68SU/RUS	paper chromatography and spectrophotometry	B	2.7.4.3	adenylate kinase	2 C00206 = C00360 + C00131	2 dADP(aq) = dAMP(aq) + dATP(aq)		0.306	303.15		7	1.49
http://xpdb.nist.gov/enzyme_thermodynamics/enzyme_data1.pl?col=1.&T1=68SU/RUS_660	68SU/RUS	paper chromatography and spectrophotometry	B	2.7.4.3	adenylate kinase	2 C00206 = C00360 + C00131	2 dADP(aq) = dAMP(aq) + dATP(aq)		0.563	303.15		7	1.8
http://xpdb.nist.gov/enzyme_thermodynamics/enzyme_data1.pl?col=1.&T1=74FER/STR_1112	74FER/STR	enzymatic assay and spectrophotometry	B	4.1.2.-	D-arabino-3-hexulose phosphate formaldehyde lyase	C06019 = C00199 + C00067	D-arabino-3-hexulose 6-phosphate(aq) = D-ribulose 5-phosphate(aq) + formaldehyde(aq)		4.0e-05	303.15		7
http://xpdb.nist.gov/enzyme_thermodynamics/enzyme_data1.pl?col=1.&T1=80COO/BLA_286	80COO/BLA	spectrophotometry	B	1.4.1.3	glutamate dehydrogenase (NAD(P)+)	C00025 + C00006 + C00001 = C00026 + C00005 + C00014	L-glutamate(aq) + NADP(aq) + H2O(l) = 2-oxoglutarate(aq) + NADPH(aq) + ammonia(aq)		1.4e-05	298.15		8.5
http://xpdb.nist.gov/enzyme_thermodynamics/enzyme_data1.pl?col=1.&T1=65DAW/DIC_103	65DAW/DIC	spectrophotometry	C	1.1.1.27	L-lactate dehydrogenase	C00186 + C00003 = C00022 + C00004	(S)-lactate(aq) + NAD(aq) = pyruvate(aq) + NADH(aq)		0.0024	298.15		9
http://xpdb.nist.gov/enzyme_thermodynamics/enzyme_data1.pl?col=1.&T1=64ROS/RAP_311	64ROS/RAP	spectrophotometry	C	1.6.4.2	glutathione reductase (NAD(P)H)	2 C00051 + C00003 = C00127 + C00004	2 reduced glutathione(aq) + NAD(aq) = oxidized glutathione(aq) + NADH(aq)		0.001	313.15		7
http://xpdb.nist.gov/enzyme_thermodynamics/enzyme_data1.pl?col=1.&T1=60FEI/NEU_1270	60FEI/NEU	electrophoresis and radioactivity	B	5.1.3.6	UDPglucuronate 4-epimerase	C00167 = C00617	UDP-D-glucuronate(aq) = UDP-D-galacturonate(aq)		1.1	310.15		7.5
http://xpdb.nist.gov/enzyme_thermodynamics/enzyme_data1.pl?col=1.&T1=52STA_394	52STA	spectrophotometry	C	2.3.1.8	phosphate acetyltransferase	C00024 + C00009 = C00010 + C00227	acetyl-CoA(aq) + orthophosphate(aq) = CoA(aq) + acetyl phosphate(aq)		0.017	301.15		8.1
http://xpdb.nist.gov/enzyme_thermodynamics/enzyme_data1.pl?col=1.&T1=51BLI_35	51BLI	spectrophotometry	C	1.1.1.1	alcohol dehydrogenase	C00473 + C00003 = C00376 + C00004	vitamin A alcohol(aq) + NAD(aq) = vitamin A aldehyde(aq) + NADH(aq)		0.033	310.15		7
http://xpdb.nist.gov/enzyme_thermodynamics/enzyme_data1.pl?col=1.&T1=51BLI_35	51BLI	spectrophotometry	C	1.1.1.1	alcohol dehydrogenase	C00473 + C00003 = C00376 + C00004	vitamin A alcohol(aq) + NAD(aq) = vitamin A aldehyde(aq) + NADH(aq)		0.33	310.15		8
http://xpdb.nist.gov/enzyme_thermodynamics/enzyme_data1.pl?col=1.&T1=51BLI_35	51BLI	spectrophotometry	C	1.1.1.1	alcohol dehydrogenase	C00473 + C00003 = C00376 + C00004	vitamin A alcohol(aq) + NAD(aq) = vitamin A aldehyde(aq) + NADH(aq)		3.3	310.15		9
http://xpdb.nist.gov/enzyme_thermodynamics/enzyme_data1.pl?col=1.&T1=93LAR/TEW_759	93LAR/TEW	HPLC	A	3.1.3.1	alkaline phosphatase	C00020 + C00001 = C00212 + C00009	AMP(aq) + H2O(l) = adenosine(aq) + orthophosphate(aq)		189	298.15		8.86	4.5
http://xpdb.nist.gov/enzyme_thermodynamics/enzyme_data1.pl?col=1.&T1=56KAP/CIO_110	56KAP/CIO	spectrophotometry	C	1.1.1.27	L-lactate dehydrogenase	C00186 + C80057 = C00022 + C80058	(S)-lactate(aq) + AP-NAD(aq)= pyruvate(aq) + AP-NADH(aq)		0.27	303.15		9
http://xpdb.nist.gov/enzyme_thermodynamics/enzyme_data1.pl?col=1.&T1=72CAG/FRI_570	72CAG/FRI	spectrophotometry	C	2.7.1.80	pyrophosphate-serine phosphotransferase	C00013 + C00065 = C00009 + C01005	pyrophosphate(aq) + L-serine(aq) = orthophosphate(aq) + O-phospho-L-serine(aq)		480	310.15		6.7
http://xpdb.nist.gov/enzyme_thermodynamics/enzyme_data1.pl?col=1.&T1=72CAG/FRI_570	72CAG/FRI	spectrophotometry	C	2.7.1.80	pyrophosphate-serine phosphotransferase	C00013 + C00065 = C00009 + C01005	pyrophosphate(aq) + L-serine(aq) = orthophosphate(aq) + O-phospho-L-serine(aq)		480	310.15		6.7
http://xpdb.nist.gov/enzyme_thermodynamics/enzyme_data1.pl?col=1.&T1=72CAG/FRI_570	72CAG/FRI	spectrophotometry	C	2.7.1.80	pyrophosphate-serine phosphotransferase	C00013 + C00065 = C00009 + C01005	pyrophosphate(aq) + L-serine(aq) = orthophosphate(aq) + O-phospho-L-serine(aq)		918	310.15		7.7
http://xpdb.nist.gov/enzyme_thermodynamics/enzyme_data1.pl?col=1.&T1=72CAG/FRI_570	72CAG/FRI	spectrophotometry	C	2.7.1.80	pyrophosphate-serine phosphotransferase	C00013 + C00065 = C00009 + C01005	pyrophosphate(aq) + L-serine(aq) = orthophosphate(aq) + O-phospho-L-serine(aq)		391	310.15		6.7
http://xpdb.nist.gov/enzyme_thermodynamics/enzyme_data1.pl?col=1.&T1=72CAG/FRI_570	72CAG/FRI	spectrophotometry	C	2.7.1.80	pyrophosphate-serine phosphotransferase	C00013 + C00065 = C00009 + C01005	pyrophosphate(aq) + L-serine(aq) = orthophosphate(aq) + O-phospho-L-serine(aq)		991	310.15		7.7
http://xpdb.nist.gov/enzyme_thermodynamics/enzyme_data1.pl?col=1.&T1=72CAG/FRI_570	72CAG/FRI	spectrophotometry	C	2.7.1.80	pyrophosphate-serine phosphotransferase	C00013 + C00065 = C00009 + C01005	pyrophosphate(aq) + L-serine(aq) = orthophosphate(aq) + O-phospho-L-serine(aq)		470	310.15		6.7
http://xpdb.nist.gov/enzyme_thermodynamics/enzyme_data1.pl?col=1.&T1=72CAG/FRI_570	72CAG/FRI	spectrophotometry	C	2.7.1.80	pyrophosphate-serine phosphotransferase	C00013 + C00065 = C00009 + C01005	pyrophosphate(aq) + L-serine(aq) = orthophosphate(aq) + O-phospho-L-serine(aq)		388	310.15		6.7
http://xpdb.nist.gov/enzyme_thermodynamics/enzyme_data1.pl?col=1.&T1=63SCO/DUN_313	63SCO/DUN	spectrophotometry	B	1.6.4.2	glutathione reductase (NAD(P)H)	2 C00051 + C00006 = C00127 + C00005	2 reduced glutathione(aq) + NADP(aq) = oxidized glutathione(aq) + NADPH(aq)		0.00644	283.15		6.8
http://xpdb.nist.gov/enzyme_thermodynamics/enzyme_data1.pl?col=1.&T1=63SCO/DUN_313	63SCO/DUN	spectrophotometry	B	1.6.4.2	glutathione reductase (NAD(P)H)	2 C00051 + C00006 = C00127 + C00005	2 reduced glutathione(aq) + NADP(aq) = oxidized glutathione(aq) + NADPH(aq)		0.00595	313.15		6.8
http://xpdb.nist.gov/enzyme_thermodynamics/enzyme_data1.pl?col=1.&T1=63SCO/DUN_313	63SCO/DUN	spectrophotometry	B	1.6.4.2	glutathione reductase (NAD(P)H)	2 C00051 + C00006 = C00127 + C00005	2 reduced glutathione(aq) + NADP(aq) = oxidized glutathione(aq) + NADPH(aq)		0.00644	298.15		6.8
http://xpdb.nist.gov/enzyme_thermodynamics/enzyme_data1.pl?col=1.&T1=63SLY/STA_401	63SLY/STA	spectrophotometric	B	2.3.1.8	phosphate acetyltransferase	C00798 + C00009 = C00010 + C02405	formyl-CoA(aq) + orthophosphate(aq) = CoA(aq) + formyl phosphate(aq)		0.14	303.15		6.85
http://xpdb.nist.gov/enzyme_thermodynamics/enzyme_data1.pl?col=1.&T1=87RAO/HAR_555	87RAO/HAR	enzymatic assay and spectrophotometry	B	2.7.1.11	6-phosphofructokinase	C00002 + C00085 = C00008 + C00354	ATP(aq) + D-fructose 6-phosphate(aq) = ADP(aq) + D-fructose 1,6-bisphosphate(aq)		150	303.15		6.8
http://xpdb.nist.gov/enzyme_thermodynamics/enzyme_data1.pl?col=1.&T1=87RAO/HAR_555	87RAO/HAR	enzymatic assay and spectrophotometry	B	2.7.1.11	6-phosphofructokinase	C00002 + C00085 = C00008 + C00354	ATP(aq) + D-fructose 6-phosphate(aq) = ADP(aq) + D-fructose 1,6-bisphosphate(aq)		2900	303.15		8
http://xpdb.nist.gov/enzyme_thermodynamics/enzyme_data1.pl?col=1.&T1=99HUT/OEH_1552	99HUT/OEH	calorimetry	B	3.2.1.26	-fructofuranosidase	C00089 + C00001 = C00031 + C00095	sucrose(aq) + H2O(l) = D-glucose(aq) + D-fructose(aq)			298.15		4.6
http://xpdb.nist.gov/enzyme_thermodynamics/enzyme_data1.pl?col=1.&T1=62HOR_1266	62HOR	radioactivity	C	5.1.3.4	L-ribulose-phosphate 4-epimerase	C01101 = C00231	L-ribulose 5-phosphate(aq) = D-xylulose 5-phosphate(aq)		1	310.15		6
http://xpdb.nist.gov/enzyme_thermodynamics/enzyme_data1.pl?col=1.&T1=55YAN/GIL_83	55YAN/GIL	spectrophotometry	B	1.1.1.25	shikimate dehydrogenase	C00493 + C00006 = C02652 + C00005	shikimate(aq) + NADP(aq) = 5-dehydroshikimate(aq) + NADPH(aq)		0.0361	303.15		7
http://xpdb.nist.gov/enzyme_thermodynamics/enzyme_data1.pl?col=1.&T1=55YAN/GIL_83	55YAN/GIL	spectrophotometry	B	1.1.1.25	shikimate dehydrogenase	C00493 + C00006 = C02652 + C00005	shikimate(aq) + NADP(aq) = 5-dehydroshikimate(aq) + NADPH(aq)		0.175	303.15		7.9
http://xpdb.nist.gov/enzyme_thermodynamics/enzyme_data1.pl?col=1.&T1=91SCH/GIF_69	91SCH/GIF	spectrophotometry	C	1.1.1.14	L-iditol dehydrogenase	C00794 + C00003 = C00095 + C00004	D-sorbitol(aq) + NAD(aq) = D-fructose(aq) + NADH(aq)		0.032	298.15		7
http://xpdb.nist.gov/enzyme_thermodynamics/enzyme_data1.pl?col=1.&T1=71KAT_220	71KAT	spectrophotometry	B	1.1.1.153	sepiapterin reductase	C02953 + C00006 = C00835 + C00005	7,8-dihydrobiopterin(aq) + NADP(aq) = sepiapterin(aq) + NADPH(aq)		0.043	298.15		7.65
http://xpdb.nist.gov/enzyme_thermodynamics/enzyme_data1.pl?col=1.&T1=71KAT_220	71KAT	spectrophotometry	B	1.1.1.153	sepiapterin reductase	C02953 + C00006 = C00835 + C00005	7,8-dihydrobiopterin(aq) + NADP(aq) = sepiapterin(aq) + NADPH(aq)		0.13	298.15		7.6
http://xpdb.nist.gov/enzyme_thermodynamics/enzyme_data1.pl?col=1.&T1=71KAT_220	71KAT	spectrophotometry	B	1.1.1.153	sepiapterin reductase	C02953 + C00006 = C00835 + C00005	7,8-dihydrobiopterin(aq) + NADP(aq) = sepiapterin(aq) + NADPH(aq)		0.021	298.15		7.8
http://xpdb.nist.gov/enzyme_thermodynamics/enzyme_data1.pl?col=1.&T1=67EPP/DAW_595	67EPP/DAW	spectrophotometry	C	2.7.3.2	creatine kinase	C00002 + C00300 = C00008 + C02305	ATP(aq) + creatine(aq) = ADP(aq) + phosphocreatine(aq)		0.0054	310.15		7
http://xpdb.nist.gov/enzyme_thermodynamics/enzyme_data1.pl?col=1.&T1=67EPP/DAW_595	67EPP/DAW	spectrophotometry	C	2.7.3.2	creatine kinase	C00002 + C00300 = C00008 + C02305	ATP(aq) + creatine(aq) = ADP(aq) + phosphocreatine(aq)		0.084	310.15		8
http://xpdb.nist.gov/enzyme_thermodynamics/enzyme_data1.pl?col=1.&T1=67EPP/DAW_595	67EPP/DAW	spectrophotometry	C	2.7.3.2	creatine kinase	C00002 + C00300 = C00008 + C02305	ATP(aq) + creatine(aq) = ADP(aq) + phosphocreatine(aq)		0.041	310.15		7.5
http://xpdb.nist.gov/enzyme_thermodynamics/enzyme_data1.pl?col=1.&T1=92KIM/KIN_829	92KIM/KIN	enzymatic assay	A	3.1.3.5	5'-nucleosidase	C00020 + C00001 = C00212 + C00009	AMP(aq) + H2O(l) = adenosine(aq) + orthophosphate(aq)		176	311.15	0.25	7	3
http://xpdb.nist.gov/enzyme_thermodynamics/enzyme_data1.pl?col=1.&T1=51THE/BON_12	51THE/BON	spectrophotometry	B	1.1.1.1	alcohol dehydrogenase	C00469 + C00003 = C00084 + C00004	ethanol(aq) + NAD(aq) = acetaldehyde(aq) + NADH(aq)		0.00011	293.15		7
http://xpdb.nist.gov/enzyme_thermodynamics/enzyme_data1.pl?col=1.&T1=51THE/BON_12	51THE/BON	spectrophotometry	B	1.1.1.1	alcohol dehydrogenase	C00469 + C00003 = C00084 + C00004	ethanol(aq) + NAD(aq) = acetaldehyde(aq) + NADH(aq)		0.0105	293.15		9
http://xpdb.nist.gov/enzyme_thermodynamics/enzyme_data1.pl?col=1.&T1=51THE/BON_12	51THE/BON	spectrophotometry	B	1.1.1.1	alcohol dehydrogenase	C00469 + C00003 = C00084 + C00004	ethanol(aq) + NAD(aq) = acetaldehyde(aq) + NADH(aq)		0.09	293.15		10
http://xpdb.nist.gov/enzyme_thermodynamics/enzyme_data1.pl?col=1.&T1=51THE/BON_12	51THE/BON	spectrophotometry	B	1.1.1.1	alcohol dehydrogenase	C00469 + C00003 = C00084 + C00004	ethanol(aq) + NAD(aq) = acetaldehyde(aq) + NADH(aq)		0.00071	293.15		8
http://xpdb.nist.gov/enzyme_thermodynamics/enzyme_data1.pl?col=1.&T1=35MEY_1101	35MEY	spectrophotometry	C	4.1.2.13&5.3.1.1	fructose-biphosphate aldolase and triose-phosphate isomerase	C00354 = 2 C00111	D-fructose 1,6-bisphosphate(aq) = 2 glycerone phosphate(aq)		0.00032	273.15		7
http://xpdb.nist.gov/enzyme_thermodynamics/enzyme_data1.pl?col=1.&T1=35MEY_1101	35MEY	spectrophotometry	C	4.1.2.13&5.3.1.1	fructose-biphosphate aldolase and triose-phosphate isomerase	C00354 = 2 C00111	D-fructose 1,6-bisphosphate(aq) = 2 glycerone phosphate(aq)		0.0064	313.15		7
http://xpdb.nist.gov/enzyme_thermodynamics/enzyme_data1.pl?col=1.&T1=35MEY_1101	35MEY	spectrophotometry	C	4.1.2.13&5.3.1.1	fructose-biphosphate aldolase and triose-phosphate isomerase	C00354 = 2 C00111	D-fructose 1,6-bisphosphate(aq) = 2 glycerone phosphate(aq)		0.019	333.15		7
http://xpdb.nist.gov/enzyme_thermodynamics/enzyme_data1.pl?col=1.&T1=35MEY_1101	35MEY	spectrophotometry	C	4.1.2.13&5.3.1.1	fructose-biphosphate aldolase and triose-phosphate isomerase	C00354 = 2 C00111	D-fructose 1,6-bisphosphate(aq) = 2 glycerone phosphate(aq)		0.0011	293.15		7
http://xpdb.nist.gov/enzyme_thermodynamics/enzyme_data1.pl?col=1.&T1=35MEY_1101	35MEY	spectrophotometry	C	4.1.2.13&5.3.1.1	fructose-biphosphate aldolase and triose-phosphate isomerase	C00354 = 2 C00111	D-fructose 1,6-bisphosphate(aq) = 2 glycerone phosphate(aq)		0.00075	293.15		7
http://xpdb.nist.gov/enzyme_thermodynamics/enzyme_data1.pl?col=1.&T1=35MEY_1101	35MEY	spectrophotometry	C	4.1.2.13&5.3.1.1	fructose-biphosphate aldolase and triose-phosphate isomerase	C00354 = 2 C00111	D-fructose 1,6-bisphosphate(aq) = 2 glycerone phosphate(aq)		0.00047	293.15		7
http://xpdb.nist.gov/enzyme_thermodynamics/enzyme_data1.pl?col=1.&T1=35MEY_1101	35MEY	spectrophotometry	C	4.1.2.13&5.3.1.1	fructose-biphosphate aldolase and triose-phosphate isomerase	C00354 = 2 C00111	D-fructose 1,6-bisphosphate(aq) = 2 glycerone phosphate(aq)		0.00055	293.15		7
http://xpdb.nist.gov/enzyme_thermodynamics/enzyme_data1.pl?col=1.&T1=35MEY_1101	35MEY	spectrophotometry	C	4.1.2.13&5.3.1.1	fructose-biphosphate aldolase and triose-phosphate isomerase	C00354 = 2 C00111	D-fructose 1,6-bisphosphate(aq) = 2 glycerone phosphate(aq)		0.00035	293.15		7
http://xpdb.nist.gov/enzyme_thermodynamics/enzyme_data1.pl?col=1.&T1=35MEY_1101	35MEY	spectrophotometry	C	4.1.2.13&5.3.1.1	fructose-biphosphate aldolase and triose-phosphate isomerase	C00354 = 2 C00111	D-fructose 1,6-bisphosphate(aq) = 2 glycerone phosphate(aq)		0.00035	293.15		7
http://xpdb.nist.gov/enzyme_thermodynamics/enzyme_data1.pl?col=1.&T1=35MEY_1101	35MEY	spectrophotometry	C	4.1.2.13&5.3.1.1	fructose-biphosphate aldolase and triose-phosphate isomerase	C00354 = 2 C00111	D-fructose 1,6-bisphosphate(aq) = 2 glycerone phosphate(aq)		0.00029	293.15		7
http://xpdb.nist.gov/enzyme_thermodynamics/enzyme_data1.pl?col=1.&T1=35MEY_1101	35MEY	spectrophotometry	C	4.1.2.13&5.3.1.1	fructose-biphosphate aldolase and triose-phosphate isomerase	C00354 = 2 C00111	D-fructose 1,6-bisphosphate(aq) = 2 glycerone phosphate(aq)		0.0012	333.15		7
http://xpdb.nist.gov/enzyme_thermodynamics/enzyme_data1.pl?col=1.&T1=35MEY_1101	35MEY	spectrophotometry	C	4.1.2.13&5.3.1.1	fructose-biphosphate aldolase and triose-phosphate isomerase	C00354 = 2 C00111	D-fructose 1,6-bisphosphate(aq) = 2 glycerone phosphate(aq)		0.00037	293.15		7
http://xpdb.nist.gov/enzyme_thermodynamics/enzyme_data1.pl?col=1.&T1=35MEY_1101	35MEY	spectrophotometry	C	4.1.2.13&5.3.1.1	fructose-biphosphate aldolase and triose-phosphate isomerase	C00354 = 2 C00111	D-fructose 1,6-bisphosphate(aq) = 2 glycerone phosphate(aq)		0.00051	293.15		7
http://xpdb.nist.gov/enzyme_thermodynamics/enzyme_data1.pl?col=1.&T1=35MEY_1101	35MEY	spectrophotometry	C	4.1.2.13&5.3.1.1	fructose-biphosphate aldolase and triose-phosphate isomerase	C00354 = 2 C00111	D-fructose 1,6-bisphosphate(aq) = 2 glycerone phosphate(aq)		0.0011	293.15		7
http://xpdb.nist.gov/enzyme_thermodynamics/enzyme_data1.pl?col=1.&T1=35MEY_1101	35MEY	spectrophotometry	C	4.1.2.13&5.3.1.1	fructose-biphosphate aldolase and triose-phosphate isomerase	C00354 = 2 C00111	D-fructose 1,6-bisphosphate(aq) = 2 glycerone phosphate(aq)		0.0014	293.15		7
http://xpdb.nist.gov/enzyme_thermodynamics/enzyme_data1.pl?col=1.&T1=35MEY_1101	35MEY	spectrophotometry	C	4.1.2.13&5.3.1.1	fructose-biphosphate aldolase and triose-phosphate isomerase	C00354 = 2 C00111	D-fructose 1,6-bisphosphate(aq) = 2 glycerone phosphate(aq)		0.002	313.15		7
http://xpdb.nist.gov/enzyme_thermodynamics/enzyme_data1.pl?col=1.&T1=35MEY_1101	35MEY	spectrophotometry	C	4.1.2.13&5.3.1.1	fructose-biphosphate aldolase and triose-phosphate isomerase	C00354 = 2 C00111	D-fructose 1,6-bisphosphate(aq) = 2 glycerone phosphate(aq)		0.0025	313.15		7
http://xpdb.nist.gov/enzyme_thermodynamics/enzyme_data1.pl?col=1.&T1=35MEY_1101	35MEY	spectrophotometry	C	4.1.2.13&5.3.1.1	fructose-biphosphate aldolase and triose-phosphate isomerase	C00354 = 2 C00111	D-fructose 1,6-bisphosphate(aq) = 2 glycerone phosphate(aq)		0.0056	333.15		7
http://xpdb.nist.gov/enzyme_thermodynamics/enzyme_data1.pl?col=1.&T1=35MEY_1101	35MEY	spectrophotometry	C	4.1.2.13&5.3.1.1	fructose-biphosphate aldolase and triose-phosphate isomerase	C00354 = 2 C00111	D-fructose 1,6-bisphosphate(aq) = 2 glycerone phosphate(aq)		0.0082	333.15		7
http://xpdb.nist.gov/enzyme_thermodynamics/enzyme_data1.pl?col=1.&T1=35MEY_1101	35MEY	spectrophotometry	C	4.1.2.13&5.3.1.1	fructose-biphosphate aldolase and triose-phosphate isomerase	C00354 = 2 C00111	D-fructose 1,6-bisphosphate(aq) = 2 glycerone phosphate(aq)		0.0014	313.15		7
http://xpdb.nist.gov/enzyme_thermodynamics/enzyme_data1.pl?col=1.&T1=35MEY_1101	35MEY	spectrophotometry	C	4.1.2.13&5.3.1.1	fructose-biphosphate aldolase and triose-phosphate isomerase	C00354 = 2 C00111	D-fructose 1,6-bisphosphate(aq) = 2 glycerone phosphate(aq)		0.00014	273.15		7
http://xpdb.nist.gov/enzyme_thermodynamics/enzyme_data1.pl?col=2.&T1=35MEY_1101	35MEY	spectrophotometry	C	4.1.2.13&5.3.1.1	fructose-biphosphate aldolase and triose-phosphate isomerase	C00354 = 2 C00111	D-fructose 1,6-bisphosphate(aq) = 2 glycerone phosphate(aq)		0.00014	273.15		7
http://xpdb.nist.gov/enzyme_thermodynamics/enzyme_data1.pl?col=2.&T1=35MEY_1101	35MEY	spectrophotometry	C	4.1.2.13&5.3.1.1	fructose-biphosphate aldolase and triose-phosphate isomerase	C00354 = 2 C00111	D-fructose 1,6-bisphosphate(aq) = 2 glycerone phosphate(aq)		0.015	333.15		7
http://xpdb.nist.gov/enzyme_thermodynamics/enzyme_data1.pl?col=2.&T1=35MEY_1101	35MEY	spectrophotometry	C	4.1.2.13&5.3.1.1	fructose-biphosphate aldolase and triose-phosphate isomerase	C00354 = 2 C00111	D-fructose 1,6-bisphosphate(aq) = 2 glycerone phosphate(aq)		0.0056	313.15		7
http://xpdb.nist.gov/enzyme_thermodynamics/enzyme_data1.pl?col=2.&T1=35MEY_1101	35MEY	spectrophotometry	C	4.1.2.13&5.3.1.1	fructose-biphosphate aldolase and triose-phosphate isomerase	C00354 = 2 C00111	D-fructose 1,6-bisphosphate(aq) = 2 glycerone phosphate(aq)		0.0015	293.15		7
http://xpdb.nist.gov/enzyme_thermodynamics/enzyme_data1.pl?col=2.&T1=35MEY_1101	35MEY	spectrophotometry	C	4.1.2.13&5.3.1.1	fructose-biphosphate aldolase and triose-phosphate isomerase	C00354 = 2 C00111	D-fructose 1,6-bisphosphate(aq) = 2 glycerone phosphate(aq)		0.00035	293.15		7
http://xpdb.nist.gov/enzyme_thermodynamics/enzyme_data1.pl?col=2.&T1=35MEY_1101	35MEY	spectrophotometry	C	4.1.2.13&5.3.1.1	fructose-biphosphate aldolase and triose-phosphate isomerase	C00354 = 2 C00111	D-fructose 1,6-bisphosphate(aq) = 2 glycerone phosphate(aq)		0.0046	333.15		7
http://xpdb.nist.gov/enzyme_thermodynamics/enzyme_data1.pl?col=2.&T1=35MEY_1101	35MEY	spectrophotometry	C	4.1.2.13&5.3.1.1	fructose-biphosphate aldolase and triose-phosphate isomerase	C00354 = 2 C00111	D-fructose 1,6-bisphosphate(aq) = 2 glycerone phosphate(aq)		0.00064	293.15		7
http://xpdb.nist.gov/enzyme_thermodynamics/enzyme_data1.pl?col=2.&T1=35MEY_1101	35MEY	spectrophotometry	C	4.1.2.13&5.3.1.1	fructose-biphosphate aldolase and triose-phosphate isomerase	C00354 = 2 C00111	D-fructose 1,6-bisphosphate(aq) = 2 glycerone phosphate(aq)		0.00031	293.15		7
http://xpdb.nist.gov/enzyme_thermodynamics/enzyme_data1.pl?col=2.&T1=35MEY_1101	35MEY	spectrophotometry	C	4.1.2.13&5.3.1.1	fructose-biphosphate aldolase and triose-phosphate isomerase	C00354 = 2 C00111	D-fructose 1,6-bisphosphate(aq) = 2 glycerone phosphate(aq)		7.1e-05	273.15		7
http://xpdb.nist.gov/enzyme_thermodynamics/enzyme_data1.pl?col=1.&T1=04STO/SCH_1608	04STO/SCH	calorimetriy	A	5.3.1.9	glucose-6-phosphate isomerase	C00092 = C00085	D-glucose 6-phosphate(aq) = D-fructose 6-phosphate(aq)			298.15		8	1
http://xpdb.nist.gov/enzyme_thermodynamics/enzyme_data1.pl?col=1.&T1=04STO/SCH_1608	04STO/SCH	calorimetriy	A	5.3.1.9	glucose-6-phosphate isomerase	C00092 = C00085	D-glucose 6-phosphate(aq) = D-fructose 6-phosphate(aq)			303.4		8	1
http://xpdb.nist.gov/enzyme_thermodynamics/enzyme_data1.pl?col=1.&T1=04STO/SCH_1608	04STO/SCH	calorimetriy	A	5.3.1.9	glucose-6-phosphate isomerase	C00092 = C00085	D-glucose 6-phosphate(aq) = D-fructose 6-phosphate(aq)			311.5		8	1
http://xpdb.nist.gov/enzyme_thermodynamics/enzyme_data1.pl?col=1.&T1=04STO/SCH_1608	04STO/SCH	calorimetriy	A	5.3.1.9	glucose-6-phosphate isomerase	C00092 = C00085	D-glucose 6-phosphate(aq) = D-fructose 6-phosphate(aq)			298.4		8	1
http://xpdb.nist.gov/enzyme_thermodynamics/enzyme_data1.pl?col=1.&T1=04STO/SCH_1608	04STO/SCH	calorimetriy	A	5.3.1.9	glucose-6-phosphate isomerase	C00092 = C00085	D-glucose 6-phosphate(aq) = D-fructose 6-phosphate(aq)			293.4		8	1
http://xpdb.nist.gov/enzyme_thermodynamics/enzyme_data1.pl?col=1.&T1=04STO/SCH_1607	04STO/SCH	calorimetriy	A	5.3.1.9	glucose-6-phosphate isomerase	C00092 = C00085	D-glucose 6-phosphate(aq) = D-fructose 6-phosphate(aq)		0.307	293.4		8	1
http://xpdb.nist.gov/enzyme_thermodynamics/enzyme_data1.pl?col=1.&T1=04STO/SCH_1607	04STO/SCH	calorimetriy	A	5.3.1.9	glucose-6-phosphate isomerase	C00092 = C00085	D-glucose 6-phosphate(aq) = D-fructose 6-phosphate(aq)		0.395	298.4		8	1
http://xpdb.nist.gov/enzyme_thermodynamics/enzyme_data1.pl?col=1.&T1=43KAL_633	43KAL	spectrophotometry	C	2.7.4.3	adenylate kinase	2 C00008 = C00020 + C00002	2 ADP(aq) = AMP(aq) + ATP(aq)		0.3	303.15		7.5
http://xpdb.nist.gov/enzyme_thermodynamics/enzyme_data1.pl?col=1.&T1=72KOR/HUR_199	72KOR/HUR	spectrophotometry	C	1.1.1.72	glycerol dehydrogenase (NADP+)	C00116 + C00006 = C00577 + C00005	glycerol(aq) + NADP(aq) = (R)-glyceraldehyde(aq) + NADPH(aq)		1.67e-06	310.15		7
http://xpdb.nist.gov/enzyme_thermodynamics/enzyme_data1.pl?col=1.&T1=67TRI/VOG_1050	67TRI/VOG	polarimetry	B	3.5.3.4	allantoicase	C00499 + C00001 = C00603 + C00086	allantoate(aq) + H2O(l) = (-)-ureidoglycolate(aq) + urea(aq)		0.21	303.15		7.5
http://xpdb.nist.gov/enzyme_thermodynamics/enzyme_data1.pl?col=1.&T1=84DIT/KUB2_54	84DIT/KUB2	spectrophotometry	C	1.1.1.9	D-xylulose reductase	C00379 + C00003 = C00310 + C00004	xylitol(aq) + NAD(aq) = D-xylulose(aq) + NADH(aq)		0.00043	298.15		7
http://xpdb.nist.gov/enzyme_thermodynamics/enzyme_data1.pl?col=1.&T1=65WAL/SAL_202	65WAL/SAL	spectrophotometry	C	1.1.1.95	phosphoglycerate dehydrogenase	C00197 + C00003 = C03232 + C00004	3-phospho-D-glycerate(aq) + NAD(aq) = 3-phosphohydroxypyruvate(aq) + NADH(aq)		0.0001	298.15		8
http://xpdb.nist.gov/enzyme_thermodynamics/enzyme_data1.pl?col=1.&T1=74DAN/CAR_473	74DAN/CAR	spectrophotometry	C	2.4.2.6	nucleoside deoxyribosyltransferase	C05512 + C00147 = C00559 + C00262	2'-deoxyinosine(aq) + adenine(aq) = 2'-deoxyadenosine(aq) + hypoxanthine(aq)		1.4	313.15		6
http://xpdb.nist.gov/enzyme_thermodynamics/enzyme_data1.pl?col=1.&T1=53BOD_1351	53BOD	spectrophotometry	B	5.3.1.9	glucose-6-phosphate isomerase	C00092 = C00085	D-glucose 6-phosphate(aq) = D-fructose 6-phosphate(aq)		0.67	310.15		7.4
http://xpdb.nist.gov/enzyme_thermodynamics/enzyme_data1.pl?col=1.&T1=92KIM/KIN_464	92KIM/KIN	HPLC and enzymatic assay	A	2.4.2.1	purine-nucleoside phosphorylase	C00294 + C00009 = C00262 + C00620	inosine(aq) + orthophosphate(aq) = hypoxanthine(aq) + D-ribose 1-phosphate(aq)		0.0164	311.15	0.25	7	3
http://xpdb.nist.gov/enzyme_thermodynamics/enzyme_data1.pl?col=1.&T1=52STE/OCH_145	52STE/OCH	spectrophotometry	B	1.1.1.37&4.1.3.7	malate dehydrogenase and citrate (si)-synthase	C00149 + C00024 + C00003 + C00001 = C00158 + C00010 + C00004	(S)-malate(aq) + acetyl-CoA(aq) + NAD(aq) + H2O(l) = citrate(aq) + CoA(aq) + NADH(aq)		0.48	295.15		6.25
http://xpdb.nist.gov/enzyme_thermodynamics/enzyme_data1.pl?col=1.&T1=52STE/OCH_145	52STE/OCH	spectrophotometry	B	1.1.1.37&4.1.3.7	malate dehydrogenase and citrate (si)-synthase	C00149 + C00024 + C00003 + C00001 = C00158 + C00010 + C00004	(S)-malate(aq) + acetyl-CoA(aq) + NAD(aq) + H2O(l) = citrate(aq) + CoA(aq) + NADH(aq)		599	295.15		8.2
http://xpdb.nist.gov/enzyme_thermodynamics/enzyme_data1.pl?col=1.&T1=52STE/OCH_145	52STE/OCH	spectrophotometry	B	1.1.1.37&4.1.3.7	malate dehydrogenase and citrate (si)-synthase	C00149 + C00024 + C00003 + C00001 = C00158 + C00010 + C00004	(S)-malate(aq) + acetyl-CoA(aq) + NAD(aq) + H2O(l) = citrate(aq) + CoA(aq) + NADH(aq)		5610	295.15		8.7
http://xpdb.nist.gov/enzyme_thermodynamics/enzyme_data1.pl?col=1.&T1=52STE/OCH_145	52STE/OCH	spectrophotometry	B	1.1.1.37&4.1.3.7	malate dehydrogenase and citrate (si)-synthase	C00149 + C00024 + C00003 + C00001 = C00158 + C00010 + C00004	(S)-malate(aq) + acetyl-CoA(aq) + NAD(aq) + H2O(l) = citrate(aq) + CoA(aq) + NADH(aq)		10.8	295.15		7.2
http://xpdb.nist.gov/enzyme_thermodynamics/enzyme_data1.pl?col=1.&T1=52STE/OCH_145	52STE/OCH	spectrophotometry	B	1.1.1.37&4.1.3.7	malate dehydrogenase and citrate (si)-synthase	C00149 + C00024 + C00003 + C00001 = C00158 + C00010 + C00004	(S)-malate(aq) + acetyl-CoA(aq) + NAD(aq) + H2O(l) = citrate(aq) + CoA(aq) + NADH(aq)		101	295.15		7.6
http://xpdb.nist.gov/enzyme_thermodynamics/enzyme_data1.pl?col=1.&T1=64KEL/ALL_1421	64KEL/ALL	enzymatic assay	B	5.4.99.2	methylmalonyl-CoA mutase	C01213 = C00091	(R)-methylmalonyl-CoA(aq) = succinyl-CoA(aq)		23.1	298.15		7.4
http://xpdb.nist.gov/enzyme_thermodynamics/enzyme_data1.pl?col=1.&T1=76LAW/GUY_830	76LAW/GUY	enzymatic assay; spectrophotometry	A	3.1.3.11	fructose-biphosphatase	C00354 + C00001 = C00085 + C00009	D-fructose 1,6-bisphosphate(aq) + H2O(l) = D-fructose 6-phosphate(aq) + orthophosphate(aq)		174	310.15	0.25	6.99	3.05
http://xpdb.nist.gov/enzyme_thermodynamics/enzyme_data1.pl?col=1.&T1=54WAK/GRE_126	54WAK/GRE	spectrophotometry	C	1.1.1.35	3-hydroxyacyl-CoA dehydrogenase	C05268 + C00003 = C05269 + C00004	(S)-3-hydroxyhexanoyl-CoA(aq) + NAD(aq) = 3-oxohexanoyl-CoA(aq) + NADH(aq)		0.00025	298.15		7
http://xpdb.nist.gov/enzyme_thermodynamics/enzyme_data1.pl?col=1.&T1=54WAK/GRE_126	54WAK/GRE	spectrophotometry	C	1.1.1.35	3-hydroxyacyl-CoA dehydrogenase	C05268 + C00003 = C05269 + C00004	(S)-3-hydroxyhexanoyl-CoA(aq) + NAD(aq) = 3-oxohexanoyl-CoA(aq) + NADH(aq)		0.025	298.15		9
http://xpdb.nist.gov/enzyme_thermodynamics/enzyme_data1.pl?col=1.&T1=54WAK/GRE_126	54WAK/GRE	spectrophotometry	C	1.1.1.35	3-hydroxyacyl-CoA dehydrogenase	C05268 + C00003 = C05269 + C00004	(S)-3-hydroxyhexanoyl-CoA(aq) + NAD(aq) = 3-oxohexanoyl-CoA(aq) + NADH(aq)		0.0025	298.15		8
http://xpdb.nist.gov/enzyme_thermodynamics/enzyme_data1.pl?col=1.&T1=54WAK/GRE_126	54WAK/GRE	spectrophotometry	C	1.1.1.35	3-hydroxyacyl-CoA dehydrogenase	C05268 + C00003 = C05269 + C00004	(S)-3-hydroxyhexanoyl-CoA(aq) + NAD(aq) = 3-oxohexanoyl-CoA(aq) + NADH(aq)		0.25	298.15		10
http://xpdb.nist.gov/enzyme_thermodynamics/enzyme_data1.pl?col=1.&T1=00FRA/KOS_1534	00FRA/KOS	calorimetry	A	4.1.1.39	ribulose-bisphosphate carboxylase	C01182 + C00007 = C00197	D-ribulose 1,5-bisphosphate(aq) + O2(aq) = 3-phospho-D-glycerate(aq)			298.15		8
http://xpdb.nist.gov/enzyme_thermodynamics/enzyme_data1.pl?col=1.&T1=00FRA/KOS_1533	00FRA/KOS	calorimetry	A	4.1.1.39	ribulose-bisphosphate carboxylase	C01182 + C00288 = 2 C00197	D-ribulose 1,5-bisphosphate(aq) + carbon dioxide(aq) = 2 3-phospho-D-glycerate(aq)			298.15		8
http://xpdb.nist.gov/enzyme_thermodynamics/enzyme_data1.pl?col=1.&T1=54WAK/GRE_123	54WAK/GRE	spectrophotometry	C	1.1.1.35	3-hydroxyacyl-CoA dehydrogenase	C01144 + C00003 = C00332 + C00004	(S)-3-hydroxybutanoyl-CoA(aq) + NAD(aq) = 3-oxobutanoyl-CoA(aq) + NADH(aq)		0.00063	298.15		7
http://xpdb.nist.gov/enzyme_thermodynamics/enzyme_data1.pl?col=1.&T1=54WAK/GRE_123	54WAK/GRE	spectrophotometry	C	1.1.1.35	3-hydroxyacyl-CoA dehydrogenase	C01144 + C00003 = C00332 + C00004	(S)-3-hydroxybutanoyl-CoA(aq) + NAD(aq) = 3-oxobutanoyl-CoA(aq) + NADH(aq)		0.0063	298.15		8
http://xpdb.nist.gov/enzyme_thermodynamics/enzyme_data1.pl?col=1.&T1=54WAK/GRE_123	54WAK/GRE	spectrophotometry	C	1.1.1.35	3-hydroxyacyl-CoA dehydrogenase	C01144 + C00003 = C00332 + C00004	(S)-3-hydroxybutanoyl-CoA(aq) + NAD(aq) = 3-oxobutanoyl-CoA(aq) + NADH(aq)		0.063	298.15		9
http://xpdb.nist.gov/enzyme_thermodynamics/enzyme_data1.pl?col=1.&T1=54WAK/GRE_123	54WAK/GRE	spectrophotometry	C	1.1.1.35	3-hydroxyacyl-CoA dehydrogenase	C01144 + C00003 = C00332 + C00004	(S)-3-hydroxybutanoyl-CoA(aq) + NAD(aq) = 3-oxobutanoyl-CoA(aq) + NADH(aq)		0.63	298.15		10
http://xpdb.nist.gov/enzyme_thermodynamics/enzyme_data1.pl?col=1.&T1=47BUC_578	47BUC	spectrophotometry	C	2.7.2.3	phosphoglycerate kinase	C00002 + C00197 = C00008 + C00236	ATP(aq) + 3-phospho-D-glycerate(aq) = ADP(aq) + 3-phospho-D-glyceroyl phosphate(aq)		0.00031	298.15		6.9
http://xpdb.nist.gov/enzyme_thermodynamics/enzyme_data1.pl?col=1.&T1=90BHA/VIN_1514	90BHA/VIN	radioactivity	B	2.4.2.10	orotate phosphoribosyltransferase	C01103 + C00013 = C00295 + C00119	orotidine 5 '-phosphate(aq) + pyrophosphate(aq) = orotate(aq) + 5-phospho--D-ribose 1-diphosphate(aq)		9.3	303.15		8
http://xpdb.nist.gov/enzyme_thermodynamics/enzyme_data1.pl?col=1.&T1=66DOM/ZEC_1374	66DOM/ZEC	spectrophotometry	C	5.3.1.14	L-rhamnose isomerase	C00507 = C00861	L-rhamnose(aq) = L-rhamnulose(aq)		0.75	310.15		8.5
http://xpdb.nist.gov/enzyme_thermodynamics/enzyme_data1.pl?col=1.&T1=65PIN_799	65PIN	calorimetry	A	3.1.3.1	alkaline phosphatase	C02305 + C00001 = C00300 + C00009	phosphocreatine(aq) + H2O(l) = creatine(aq) + orthophosphate(aq)			298.15		9
http://xpdb.nist.gov/enzyme_thermodynamics/enzyme_data1.pl?col=1.&T1=69VEE/RAI_1286	69VEE/RAI	spectrophotometry	A	5.3.1.1	triose-phosphate isomerase	C00118 = C00111	D-glyceraldehyde 3-phosphate(aq) = glycerone phosphate(aq)		22	311.15	0.25	7
http://xpdb.nist.gov/enzyme_thermodynamics/enzyme_data1.pl?col=1.&T1=60JON/LIP_576	60JON/LIP	chemical analysis	C	2.7.2.2	carbamate kinase	C00002 + C01563 = C00008 + C00169	ATP(aq) + ammonium carbamate(aq) = ADP(aq) + carbamoyl phosphate(aq)		0.042	283.15		9.4
http://xpdb.nist.gov/enzyme_thermodynamics/enzyme_data1.pl?col=1.&T1=73SUG_714	73SUG	enzymatic assay and spectrophotometry	C	2.7.9.1	pyruvate,orthophosphate dikinase	C00002 + C00022 + C00009 = C00020 + C00074 + C00013	ATP(aq) + pyruvate(aq) + orthophosphate(aq) = AMP(aq) + phosphoenolpyruvate(aq) + pyrophosphate(aq)		0.0049	298.15		7.24
http://xpdb.nist.gov/enzyme_thermodynamics/enzyme_data1.pl?col=1.&T1=38MEY/SCH_1387	38MEY/SCH	polarimetry	C	5.4.2.1	phosphoglycerate mutase	C00631 = C00197	2-phospho-D-glycerate(aq) = 3-phospho-D-glycerate(aq)		10.8	273.15
http://xpdb.nist.gov/enzyme_thermodynamics/enzyme_data1.pl?col=1.&T1=38MEY/SCH_1387	38MEY/SCH	polarimetry	C	5.4.2.1	phosphoglycerate mutase	C00631 = C00197	2-phospho-D-glycerate(aq) = 3-phospho-D-glycerate(aq)		9.5	293.15
http://xpdb.nist.gov/enzyme_thermodynamics/enzyme_data1.pl?col=1.&T1=38MEY/SCH_1387	38MEY/SCH	polarimetry	C	5.4.2.1	phosphoglycerate mutase	C00631 = C00197	2-phospho-D-glycerate(aq) = 3-phospho-D-glycerate(aq)		7.9	310.15
http://xpdb.nist.gov/enzyme_thermodynamics/enzyme_data1.pl?col=1.&T1=38MEY/SCH_1387	38MEY/SCH	polarimetry	C	5.4.2.1	phosphoglycerate mutase	C00631 = C00197	2-phospho-D-glycerate(aq) = 3-phospho-D-glycerate(aq)		7.6	333.15
http://xpdb.nist.gov/enzyme_thermodynamics/enzyme_data1.pl?col=1.&T1=41UTT/WER_1291	41UTT/WER	chemical analysis	B	5.3.1.1&4.1.2.13	triose-phosphate isomerase and fructose-bisphosphate aldolase	C00354 = 2 C00111	D-fructose 1,6-bisphosphate(aq) = 2 glycerone phosphate(aq)		0.000435	278.15		9
http://xpdb.nist.gov/enzyme_thermodynamics/enzyme_data1.pl?col=1.&T1=41UTT/WER_1291	41UTT/WER	chemical analysis	B	5.3.1.1&4.1.2.13	triose-phosphate isomerase and fructose-bisphosphate aldolase	C00354 = 2 C00111	D-fructose 1,6-bisphosphate(aq) = 2 glycerone phosphate(aq)		0.00637	313.15		9
http://xpdb.nist.gov/enzyme_thermodynamics/enzyme_data1.pl?col=1.&T1=41UTT/WER_1291	41UTT/WER	chemical analysis	B	5.3.1.1&4.1.2.13	triose-phosphate isomerase and fructose-bisphosphate aldolase	C00354 = 2 C00111	D-fructose 1,6-bisphosphate(aq) = 2 glycerone phosphate(aq)		0.00182	298.15		9
http://xpdb.nist.gov/enzyme_thermodynamics/enzyme_data1.pl?col=1.&T1=53LYN/OCH_717	53LYN/OCH	spectrophotometry	C	2.8.3.5	3-oxoacid CoA-transferase	C00091 + C00164 = C00042 + C00332	succinyl-CoA(aq) + acetoacetate(aq) = succinate(aq) + acetoacetyl-CoA(aq)		0.01	298.15		8.1
http://xpdb.nist.gov/enzyme_thermodynamics/enzyme_data1.pl?col=1.&T1=81GON/CHE_1326	81GON/CHE	chemical analysis	C	5.3.1.5	xylose isomerase	C00181 = C00310	D-xylose(aq) = D-xylulose(aq)		0.2	313.15		6
http://xpdb.nist.gov/enzyme_thermodynamics/enzyme_data1.pl?col=1.&T1=60NIR/JAK_193	60NIR/JAK	spectrophotometry	C	1.1.1.61	4-hydroxybutyrate dehydrogenase	C00989 + C00003 = C00232 + C00004	4-hydroxybutanoate(aq) + NAD(aq) = 4-oxobutanoate(aq) + NADH(aq)		3.9	298.15		7.14
http://xpdb.nist.gov/enzyme_thermodynamics/enzyme_data1.pl?col=1.&T1=60NIR/JAK_193	60NIR/JAK	spectrophotometry	C	1.1.1.61	4-hydroxybutyrate dehydrogenase	C00989 + C00003 = C00232 + C00004	4-hydroxybutanoate(aq) + NAD(aq) = 4-oxobutanoate(aq) + NADH(aq)		25	298.15		8
http://xpdb.nist.gov/enzyme_thermodynamics/enzyme_data1.pl?col=1.&T1=55VAR/WEB_1440	55VAR/WEB	chromatography and radioactivity	C	6.3.1.2	glutamate-ammonia ligase	C00002 + C00025 + C00014 = C00008 + C00009 + C00064	ATP(aq) + L-glutamate(aq) + ammonia(aq) = ADP(aq) + phosphate(aq) + L-glutamine(aq)		1700	308.15		7.4
http://xpdb.nist.gov/enzyme_thermodynamics/enzyme_data1.pl?col=1.&T1=58NOL/BRU_1346	58NOL/BRU	spectrophotometry	C	5.3.1.8	mannose-6-phosphate isomerase	C00275 = C00085	D-mannose 6-phosphate(aq) = D-fructose 6-phosphate(aq)		1.8	310.15		5.9
http://xpdb.nist.gov/enzyme_thermodynamics/enzyme_data1.pl?col=1.&T1=72LEH/TAN_452	72LEH/TAN		C	2.4.1.67	galactinol-raffinose galactosyltransferase	C01235 + C00492 = C00137 + C01613	1--D-galactosyl-myo-inositol(aq) + raffinose(aq) = myo-inositol(aq) + stachyose(aq)		4	298.15		6.5
http://xpdb.nist.gov/enzyme_thermodynamics/enzyme_data1.pl?col=1.&T1=71HAY/GRE_1229	71HAY/GRE	enzymatic assay	B	4.6.1.1	adenylate cyclase	C00002 = C00575 + C00013	ATP(aq) = adenosine 3':5'-(cyclic)phosphate(aq) + diphosphate(aq)		0.065	298.15		7.3
http://xpdb.nist.gov/enzyme_thermodynamics/enzyme_data1.pl?col=1.&T1=59STR/SMI_702	59STR/SMI	chromatography and spectrophotometry	C	2.7.7.23	UDP-N-acetylglucosamine pyrophosphorylase	C00075 + C04256 = C00043 + C00013	UTP(aq) + N-acetyl--D-glucosamine 1-phosphate(aq) = UDP-N-acetyl-D-glucosamine(aq) + pyrophosphate(aq)		0.5	310.15		7.4
http://xpdb.nist.gov/enzyme_thermodynamics/enzyme_data1.pl?col=1.&T1=70KRI/BUC_579	70KRI/BUC	spectrophotometry	C	2.7.2.3	phosphoglycerate kinase	C00002 + C00197 = C00008 + C00236	ATP(aq) + 3-phospho-D-glycerate(aq) = ADP(aq) + 3-phospho-D-glyceroyl phosphate(aq)		0.0003	298.15		7.6
http://xpdb.nist.gov/enzyme_thermodynamics/enzyme_data1.pl?col=1.&T1=91MOR/FRE_329	91MOR/FRE	calorimetry	A	1.9.3.1	cytochrome-c oxidase	4 C00126 + C00007 = 4 C00125 + 2 C00001	4 reduced cytochrome c(aq) + O2(aq) = 4 cytochrome c(aq) + 2 H2O(l)			299.4		7.4
http://xpdb.nist.gov/enzyme_thermodynamics/enzyme_data1.pl?col=1.&T1=43DOU_415	43DOU		C	2.4.1.7	sucrose phosphorylase	C00089 + C00009 = C00103 + C00095	sucrose(aq) + orthophosphate(aq) =-D-glucose 1-phosphate(aq) + D-fructose(aq)		11	303.15		5.8
http://xpdb.nist.gov/enzyme_thermodynamics/enzyme_data1.pl?col=1.&T1=43DOU_415	43DOU		C	2.4.1.7	sucrose phosphorylase	C00089 + C00009 = C00103 + C00095	sucrose(aq) + orthophosphate(aq) =-D-glucose 1-phosphate(aq) + D-fructose(aq)		20	303.15		6.6
http://xpdb.nist.gov/enzyme_thermodynamics/enzyme_data1.pl?col=1.&T1=66MAR/COH_577	66MAR/COH	radioactivity	B	2.7.2.2	carbamate kinase	C00002 + C01563 = C00008 + C00169	ATP(aq) + ammonium carbamate(aq) = ADP(aq) + carbamoyl phosphate(aq)		0.027	298.15		8.14
http://xpdb.nist.gov/enzyme_thermodynamics/enzyme_data1.pl?col=1.&T1=53HAR/KOR_147	53HAR/KOR	enzymatic assay; spectrophotometry	B	1.1.1.40	malate dehydrogenase (oxaloacetate-decarboxylating) (NADP+)	C00149 + C00006 + C00001 = C00022 + C00005 + C00288	(S)-malate(aq) + NADP(aq) + H2O(l) = pyruvate(aq) + NADPH(aq) + carbon dioxide(aq)		0.051	297		7.4
http://xpdb.nist.gov/enzyme_thermodynamics/enzyme_data1.pl?col=1.&T1=65KAZ/GRO_1447	65KAZ/GRO	spectrophotometry and enzymatic assay	C	6.4.1.3	propanoyl-CoA carboxylase	C00002 + C00100 + C00288 = C00008 + C00009 + C02557	ATP(aq) + propanoyl-CoA(aq) + carbon dioxide(aq) = ADP(aq) + phosphate(aq) + methylmalonyl-CoA(aq)		5.7	301.15		8.1
http://xpdb.nist.gov/enzyme_thermodynamics/enzyme_data1.pl?col=1.&T1=67MOR/WHI_596	67MOR/WHI	chromatography	B	2.7.3.2	creatine kinase	C00002 + C00300 = C00008 + C02305	ATP(aq) + creatine(aq) = ADP(aq) + phosphocreatine(aq)		0.407	303.15		8	3
http://xpdb.nist.gov/enzyme_thermodynamics/enzyme_data1.pl?col=1.&T1=67MOR/WHI_596	67MOR/WHI	chromatography	B	2.7.3.2	creatine kinase	C00002 + C00300 = C00008 + C02305	ATP(aq) + creatine(aq) = ADP(aq) + phosphocreatine(aq)		0.079	303.15		8	2.3
http://xpdb.nist.gov/enzyme_thermodynamics/enzyme_data1.pl?col=1.&T1=67MOR/WHI_596	67MOR/WHI	chromatography	B	2.7.3.2	creatine kinase	C00002 + C00300 = C00008 + C02305	ATP(aq) + creatine(aq) = ADP(aq) + phosphocreatine(aq)		0.043	303.15		8	2.15
http://xpdb.nist.gov/enzyme_thermodynamics/enzyme_data1.pl?col=1.&T1=67MOR/WHI_596	67MOR/WHI	chromatography	B	2.7.3.2	creatine kinase	C00002 + C00300 = C00008 + C02305	ATP(aq) + creatine(aq) = ADP(aq) + phosphocreatine(aq)		0.043	303.15		8	2
http://xpdb.nist.gov/enzyme_thermodynamics/enzyme_data1.pl?col=1.&T1=67MOR/WHI_596	67MOR/WHI	chromatography	B	2.7.3.2	creatine kinase	C00002 + C00300 = C00008 + C02305	ATP(aq) + creatine(aq) = ADP(aq) + phosphocreatine(aq)		0.4	303.15		8
http://xpdb.nist.gov/enzyme_thermodynamics/enzyme_data1.pl?col=1.&T1=67MOR/WHI_596	67MOR/WHI	chromatography	B	2.7.3.2	creatine kinase	C00002 + C00300 = C00008 + C02305	ATP(aq) + creatine(aq) = ADP(aq) + phosphocreatine(aq)		0.196	303.15		8
http://xpdb.nist.gov/enzyme_thermodynamics/enzyme_data1.pl?col=1.&T1=67MOR/WHI_596	67MOR/WHI	chromatography	B	2.7.3.2	creatine kinase	C00002 + C00300 = C00008 + C02305	ATP(aq) + creatine(aq) = ADP(aq) + phosphocreatine(aq)		0.096	303.15		8
http://xpdb.nist.gov/enzyme_thermodynamics/enzyme_data1.pl?col=1.&T1=67MOR/WHI_596	67MOR/WHI	chromatography	B	2.7.3.2	creatine kinase	C00002 + C00300 = C00008 + C02305	ATP(aq) + creatine(aq) = ADP(aq) + phosphocreatine(aq)		0.083	303.15		8
http://xpdb.nist.gov/enzyme_thermodynamics/enzyme_data1.pl?col=1.&T1=67MOR/WHI_596	67MOR/WHI	chromatography	B	2.7.3.2	creatine kinase	C00002 + C00300 = C00008 + C02305	ATP(aq) + creatine(aq) = ADP(aq) + phosphocreatine(aq)		0.071	303.15		8
http://xpdb.nist.gov/enzyme_thermodynamics/enzyme_data1.pl?col=1.&T1=67MOR/WHI_596	67MOR/WHI	chromatography	B	2.7.3.2	creatine kinase	C00002 + C00300 = C00008 + C02305	ATP(aq) + creatine(aq) = ADP(aq) + phosphocreatine(aq)		0.05	303.15		8
http://xpdb.nist.gov/enzyme_thermodynamics/enzyme_data1.pl?col=1.&T1=67MOR/WHI_596	67MOR/WHI	chromatography	B	2.7.3.2	creatine kinase	C00002 + C00300 = C00008 + C02305	ATP(aq) + creatine(aq) = ADP(aq) + phosphocreatine(aq)		0.05	303.15		8
http://xpdb.nist.gov/enzyme_thermodynamics/enzyme_data1.pl?col=1.&T1=67MOR/WHI_596	67MOR/WHI	chromatography	B	2.7.3.2	creatine kinase	C00002 + C00300 = C00008 + C02305	ATP(aq) + creatine(aq) = ADP(aq) + phosphocreatine(aq)		0.271	303.15		8
http://xpdb.nist.gov/enzyme_thermodynamics/enzyme_data1.pl?col=1.&T1=67MOR/WHI_596	67MOR/WHI	chromatography	B	2.7.3.2	creatine kinase	C00002 + C00300 = C00008 + C02305	ATP(aq) + creatine(aq) = ADP(aq) + phosphocreatine(aq)		0.059	303.15		8
http://xpdb.nist.gov/enzyme_thermodynamics/enzyme_data1.pl?col=1.&T1=67MOR/WHI_596	67MOR/WHI	chromatography	B	2.7.3.2	creatine kinase	C00002 + C00300 = C00008 + C02305	ATP(aq) + creatine(aq) = ADP(aq) + phosphocreatine(aq)		0.053	303.15		8
http://xpdb.nist.gov/enzyme_thermodynamics/enzyme_data1.pl?col=1.&T1=67MOR/WHI_596	67MOR/WHI	chromatography	B	2.7.3.2	creatine kinase	C00002 + C00300 = C00008 + C02305	ATP(aq) + creatine(aq) = ADP(aq) + phosphocreatine(aq)		0.136	303.15		8	2.4
http://xpdb.nist.gov/enzyme_thermodynamics/enzyme_data1.pl?col=1.&T1=67MOR/WHI_596	67MOR/WHI	chromatography	B	2.7.3.2	creatine kinase	C00002 + C00300 = C00008 + C02305	ATP(aq) + creatine(aq) = ADP(aq) + phosphocreatine(aq)		0.05	303.15		8
http://xpdb.nist.gov/enzyme_thermodynamics/enzyme_data1.pl?col=1.&T1=67MOR/WHI_596	67MOR/WHI	chromatography	B	2.7.3.2	creatine kinase	C00002 + C00300 = C00008 + C02305	ATP(aq) + creatine(aq) = ADP(aq) + phosphocreatine(aq)		0.186	303.15		8	2.52
http://xpdb.nist.gov/enzyme_thermodynamics/enzyme_data1.pl?col=1.&T1=67MOR/WHI_596	67MOR/WHI	chromatography	B	2.7.3.2	creatine kinase	C00002 + C00300 = C00008 + C02305	ATP(aq) + creatine(aq) = ADP(aq) + phosphocreatine(aq)		0.284	303.15		8
http://xpdb.nist.gov/enzyme_thermodynamics/enzyme_data1.pl?col=1.&T1=67MOR/WHI_596	67MOR/WHI	chromatography	B	2.7.3.2	creatine kinase	C00002 + C00300 = C00008 + C02305	ATP(aq) + creatine(aq) = ADP(aq) + phosphocreatine(aq)		0.06	303.15		8
http://xpdb.nist.gov/enzyme_thermodynamics/enzyme_data1.pl?col=1.&T1=67MOR/WHI_596	67MOR/WHI	chromatography	B	2.7.3.2	creatine kinase	C00002 + C00300 = C00008 + C02305	ATP(aq) + creatine(aq) = ADP(aq) + phosphocreatine(aq)		0.054	303.15		8	2.22
http://xpdb.nist.gov/enzyme_thermodynamics/enzyme_data1.pl?col=1.&T1=67MOR/WHI_596	67MOR/WHI	chromatography	B	2.7.3.2	creatine kinase	C00002 + C00300 = C00008 + C02305	ATP(aq) + creatine(aq) = ADP(aq) + phosphocreatine(aq)		0.039	303.15		8
http://xpdb.nist.gov/enzyme_thermodynamics/enzyme_data1.pl?col=2.&T1=67MOR/WHI_596	67MOR/WHI	chromatography	B	2.7.3.2	creatine kinase	C00002 + C00300 = C00008 + C02305	ATP(aq) + creatine(aq) = ADP(aq) + phosphocreatine(aq)		0.039	303.15		8
http://xpdb.nist.gov/enzyme_thermodynamics/enzyme_data1.pl?col=2.&T1=67MOR/WHI_596	67MOR/WHI	chromatography	B	2.7.3.2	creatine kinase	C00002 + C00300 = C00008 + C02305	ATP(aq) + creatine(aq) = ADP(aq) + phosphocreatine(aq)		0.043	303.15		8	2.1
http://xpdb.nist.gov/enzyme_thermodynamics/enzyme_data1.pl?col=2.&T1=67MOR/WHI_596	67MOR/WHI	chromatography	B	2.7.3.2	creatine kinase	C00002 + C00300 = C00008 + C02305	ATP(aq) + creatine(aq) = ADP(aq) + phosphocreatine(aq)		0.379	303.15		8
http://xpdb.nist.gov/enzyme_thermodynamics/enzyme_data1.pl?col=2.&T1=67MOR/WHI_596	67MOR/WHI	chromatography	B	2.7.3.2	creatine kinase	C00002 + C00300 = C00008 + C02305	ATP(aq) + creatine(aq) = ADP(aq) + phosphocreatine(aq)		0.105	303.15		8
http://xpdb.nist.gov/enzyme_thermodynamics/enzyme_data1.pl?col=2.&T1=67MOR/WHI_596	67MOR/WHI	chromatography	B	2.7.3.2	creatine kinase	C00002 + C00300 = C00008 + C02305	ATP(aq) + creatine(aq) = ADP(aq) + phosphocreatine(aq)		0.154	303.15		8
http://xpdb.nist.gov/enzyme_thermodynamics/enzyme_data1.pl?col=2.&T1=67MOR/WHI_596	67MOR/WHI	chromatography	B	2.7.3.2	creatine kinase	C00002 + C00300 = C00008 + C02305	ATP(aq) + creatine(aq) = ADP(aq) + phosphocreatine(aq)		0.091	303.15		8
http://xpdb.nist.gov/enzyme_thermodynamics/enzyme_data1.pl?col=2.&T1=67MOR/WHI_596	67MOR/WHI	chromatography	B	2.7.3.2	creatine kinase	C00002 + C00300 = C00008 + C02305	ATP(aq) + creatine(aq) = ADP(aq) + phosphocreatine(aq)		0.3	303.15		8	2.7
http://xpdb.nist.gov/enzyme_thermodynamics/enzyme_data1.pl?col=2.&T1=67MOR/WHI_596	67MOR/WHI	chromatography	B	2.7.3.2	creatine kinase	C00002 + C00300 = C00008 + C02305	ATP(aq) + creatine(aq) = ADP(aq) + phosphocreatine(aq)		0.209	303.15		8
http://xpdb.nist.gov/enzyme_thermodynamics/enzyme_data1.pl?col=2.&T1=67MOR/WHI_596	67MOR/WHI	chromatography	B	2.7.3.2	creatine kinase	C00002 + C00300 = C00008 + C02305	ATP(aq) + creatine(aq) = ADP(aq) + phosphocreatine(aq)		0.043	303.15		8	2.05
http://xpdb.nist.gov/enzyme_thermodynamics/enzyme_data1.pl?col=2.&T1=67MOR/WHI_596	67MOR/WHI	chromatography	B	2.7.3.2	creatine kinase	C00002 + C00300 = C00008 + C02305	ATP(aq) + creatine(aq) = ADP(aq) + phosphocreatine(aq)		0.039	303.15		8
http://xpdb.nist.gov/enzyme_thermodynamics/enzyme_data1.pl?col=1.&T1=58BUR/HOR_1264	58BUR/HOR	enzymatic assay	B	5.1.3.4	L-ribulose-phosphate 4-epimerase	C01101 = C00231	L-ribulose 5-phosphate(aq) = D-xylulose 5-phosphate(aq)		1.2	310.15		7
http://xpdb.nist.gov/enzyme_thermodynamics/enzyme_data1.pl?col=1.&T1=62SEG/BEA_509	62SEG/BEA	spectrophotometry	B	2.6.1.2	alanine transaminase	C00041 + C00026 = C00022 + C00025	L-alanine(aq) + 2-oxoglutarate(aq) = pyruvate(aq) + L-glutamate(aq)		0.61	310.15		7.3
http://xpdb.nist.gov/enzyme_thermodynamics/enzyme_data1.pl?col=1.&T1=34MEY/LOH_1288	34MEY/LOH	spectrophotometry	C	5.3.1.1&4.1.2.13	triose-phosphate isomerase and fructose-bisphosphate aldolase	C00354 = 2 C00111	D-fructose 1,6-bisphosphate(aq) = 2 glycerone phosphate(aq)		0.00018	266.15		7
http://xpdb.nist.gov/enzyme_thermodynamics/enzyme_data1.pl?col=1.&T1=34MEY/LOH_1288	34MEY/LOH	spectrophotometry	C	5.3.1.1&4.1.2.13	triose-phosphate isomerase and fructose-bisphosphate aldolase	C00354 = 2 C00111	D-fructose 1,6-bisphosphate(aq) = 2 glycerone phosphate(aq)		0.0015	293.15		7
http://xpdb.nist.gov/enzyme_thermodynamics/enzyme_data1.pl?col=1.&T1=34MEY/LOH_1288	34MEY/LOH	spectrophotometry	C	5.3.1.1&4.1.2.13	triose-phosphate isomerase and fructose-bisphosphate aldolase	C00354 = 2 C00111	D-fructose 1,6-bisphosphate(aq) = 2 glycerone phosphate(aq)		0.013	333.15		7
http://xpdb.nist.gov/enzyme_thermodynamics/enzyme_data1.pl?col=1.&T1=34MEY/LOH_1288	34MEY/LOH	spectrophotometry	C	5.3.1.1&4.1.2.13	triose-phosphate isomerase and fructose-bisphosphate aldolase	C00354 = 2 C00111	D-fructose 1,6-bisphosphate(aq) = 2 glycerone phosphate(aq)		0.022	343.15		7
http://xpdb.nist.gov/enzyme_thermodynamics/enzyme_data1.pl?col=1.&T1=34MEY/LOH_1288	34MEY/LOH	spectrophotometry	C	5.3.1.1&4.1.2.13	triose-phosphate isomerase and fructose-bisphosphate aldolase	C00354 = 2 C00111	D-fructose 1,6-bisphosphate(aq) = 2 glycerone phosphate(aq)		0.0003	273.15		7
http://xpdb.nist.gov/enzyme_thermodynamics/enzyme_data1.pl?col=1.&T1=66WOO/DAV_1083	66WOO/DAV	spectrophotometry and enzymatic assay	A	4.1.1.32	phosphoenolpyruvate carboxykinase (GTP)	C00081 + C00036 + C00001 = C00104 + C00074 + C00288	ITP(aq) + oxaloacetate(aq) + H2O(l) = IDP(aq) + phosphoenolpyruvate(aq) + carbon dioxide(aq)		1.7	298.15	0.1	7.8
http://xpdb.nist.gov/enzyme_thermodynamics/enzyme_data1.pl?col=1.&T1=66WOO/DAV_1083	66WOO/DAV	spectrophotometry and enzymatic assay	A	4.1.1.32	phosphoenolpyruvate carboxykinase (GTP)	C00081 + C00036 + C00001 = C00104 + C00074 + C00288	ITP(aq) + oxaloacetate(aq) + H2O(l) = IDP(aq) + phosphoenolpyruvate(aq) + carbon dioxide(aq)		0.5	298.15	0.1	7.06
http://xpdb.nist.gov/enzyme_thermodynamics/enzyme_data1.pl?col=1.&T1=66WOO/DAV_1083	66WOO/DAV	spectrophotometry and enzymatic assay	A	4.1.1.32	phosphoenolpyruvate carboxykinase (GTP)	C00081 + C00036 + C00001 = C00104 + C00074 + C00288	ITP(aq) + oxaloacetate(aq) + H2O(l) = IDP(aq) + phosphoenolpyruvate(aq) + carbon dioxide(aq)		0.71	298.15	0.1	7.03
http://xpdb.nist.gov/enzyme_thermodynamics/enzyme_data1.pl?col=1.&T1=03TEW/GOL_1627	03TEW/GOL	chromatography and calorimetry	A	1.6.4.2	glutathione reductase (NADPH)	2 C00051 + C00006 = C00127 + C00005	2 glutathoine(red)(aq) + NADP(ox)(aq) = glutathoine(ox)(aq) + NADP(red)(aq)			298.15	0.35	7.41
http://xpdb.nist.gov/enzyme_thermodynamics/enzyme_data1.pl?col=1.&T1=66WOO/DAV_1084	66WOO/DAV	spectrophotometry and enzymatic assay	A	4.1.1.38	phosphoenolpyruvate carboxykinase (diphosphate)	C00013 + C00036 + C00001 = C00009 + C00074 + C00288	diphosphate(aq) + oxaloacetate(aq) + H2O(l) = phosphate(aq) + phosphoenolpyruvate(aq) + carbon dioxide(aq)		0.013	298.15	0.1	6.5
http://xpdb.nist.gov/enzyme_thermodynamics/enzyme_data1.pl?col=1.&T1=52OHL/SHA_1061	52OHL/SHA	calorimetry	B	3.6.1.1	inorganic pyrophosphatase	C00013 + C00001 = 2 C00009	pyrophosphate(aq) + H2O(l) = 2 orthophosphate(aq)			302.15		7.2
http://xpdb.nist.gov/enzyme_thermodynamics/enzyme_data1.pl?col=1.&T1=67TAK2_1342	67TAK2	chemical analysis and polarimetry	B	5.3.1.7	mannose isomerase	C00159 = C00095	D-mannose(aq) = D-fructose(aq)		3	284.15		7
http://xpdb.nist.gov/enzyme_thermodynamics/enzyme_data1.pl?col=1.&T1=67TAK2_1342	67TAK2	chemical analysis and polarimetry	B	5.3.1.7	mannose isomerase	C00159 = C00095	D-mannose(aq) = D-fructose(aq)		3	298.15		7
http://xpdb.nist.gov/enzyme_thermodynamics/enzyme_data1.pl?col=1.&T1=67TAK2_1342	67TAK2	chemical analysis and polarimetry	B	5.3.1.7	mannose isomerase	C00159 = C00095	D-mannose(aq) = D-fructose(aq)		3	313.15		7
http://xpdb.nist.gov/enzyme_thermodynamics/enzyme_data1.pl?col=1.&T1=67TAK2_1342	67TAK2	chemical analysis and polarimetry	B	5.3.1.7	mannose isomerase	C00159 = C00095	D-mannose(aq) = D-fructose(aq)		2.9	308.15		7
http://xpdb.nist.gov/enzyme_thermodynamics/enzyme_data1.pl?col=1.&T1=67TAK2_1342	67TAK2	chemical analysis and polarimetry	B	5.3.1.7	mannose isomerase	C00159 = C00095	D-mannose(aq) = D-fructose(aq)		3.1	274.15		7
http://xpdb.nist.gov/enzyme_thermodynamics/enzyme_data1.pl?col=1.&T1=67TAK2_1342	67TAK2	chemical analysis and polarimetry	B	5.3.1.7	mannose isomerase	C00159 = C00095	D-mannose(aq) = D-fructose(aq)		3.1	279.15		7
http://xpdb.nist.gov/enzyme_thermodynamics/enzyme_data1.pl?col=1.&T1=35MEY/SCH_798	35MEY/SCH	calorimetry	C	3.1.3.1	alkaline phosphatase	C02305 + C00001 = C00300 + C00009	phosphocreatine(aq) + H2O(l) = creatine(aq) + orthophosphate(aq)			293.15
http://xpdb.nist.gov/enzyme_thermodynamics/enzyme_data1.pl?col=1.&T1=97CHA_622	97CHA	spectrophotometry	B	2.7.3.3	arginine kinase	C00002 + C00062 = C00008 + C05945	ATP(aq) + L-arginine(aq) = ADP(aq) + N-w-phospho-L-arginine(aq)		17.5	298.15		7.2
http://xpdb.nist.gov/enzyme_thermodynamics/enzyme_data1.pl?col=1.&T1=61YAM_485	61YAM	spectrophotometry	C	2.4.2.15	guanosine phosphorylase	C00387 + C00009 = C00242 + C00620	guanosine(aq) + orthophosphate(aq) = guanine(aq) + D-ribose 1-phosphate(aq)		0.019	310.15		7
http://xpdb.nist.gov/enzyme_thermodynamics/enzyme_data1.pl?col=1.&T1=89SCH/GIF_68	89SCH/GIF	spectrophotometry	C	1.1.1.14	L-iditol 2-dehydrogenase	C00794 + C00003 = C00095 + C00004	D-sorbitol(aq) + NAD(aq) = D-fructose(aq) + NADH(aq)		0.0058	298.15		7
http://xpdb.nist.gov/enzyme_thermodynamics/enzyme_data1.pl?col=1.&T1=62SHU/DOU_119	62SHU/DOU	spectrophotometry	C	1.1.1.30	3-hydroxybutyrate dehydrogenase	C01089 + C00003 = C00164 + C00004	(R)-3-hydroxybutanoate(aq) + NAD(aq) = 3-oxobutanoate(aq) + NADH(aq)		0.13	305.15		8
http://xpdb.nist.gov/enzyme_thermodynamics/enzyme_data1.pl?col=1.&T1=86MEI/GAD_306	86MEI/GAD	spectrophotometry	C	1.5.1.17	alanopine dehydrogenase	C03210 + C00003 + C00001 = C00041 + C00022 + C00004	2,2'-iminodipropanoate(aq) + NAD(aq) + H2O(l) = L-alanine(aq) + pyruvate(aq) + NADH(aq)		1.0e-06	298.15		7
http://xpdb.nist.gov/enzyme_thermodynamics/enzyme_data1.pl?col=1.&T1=89SCH/GIF_63	89SCH/GIF	spectrophotometry	C	1.1.1.14	L-iditol 2-dehydrogenase	C00392 + C00003 = C00095 + C00004	D-mannitol(aq) + NAD(aq) = D-fructose(aq) + NADH(aq)		0.045	298.15		7
http://xpdb.nist.gov/enzyme_thermodynamics/enzyme_data1.pl?col=1.&T1=86MEI/GAD_302	86MEI/GAD	spectrophotometry	C	1.5.1.11	D-octopine dehydrogenase	C04137 + C00003 + C00001 = C00062 + C00022 + C00004	N-2-(D-1-carboxyethyl)-L-arginine(aq) + NAD(aq) + H2O(l) = L-arginine(aq) + pyruvate(aq) + NADH(aq)		3.0e-06	298.15		7
http://xpdb.nist.gov/enzyme_thermodynamics/enzyme_data1.pl?col=1.&T1=51WOO/GUN_1233	51WOO/GUN	enzymatic assay and manometry	B	5.1.1.1	alanine racemase	C00041 = C00133	L-alanine(aq) = D-alanine(aq)		1	310.15		8.1
http://xpdb.nist.gov/enzyme_thermodynamics/enzyme_data1.pl?col=1.&T1=77APP/NAI_556	77APP/NAI	enzymatic assay and chromatography	B	2.7.1.23	NAD+ kinase	C00002 + C00003 = C00008 + C00006	ATP(aq) + NAD(aq) = ADP(aq) + NADP(aq)		29.3	303.15		6.1
http://xpdb.nist.gov/enzyme_thermodynamics/enzyme_data1.pl?col=1.&T1=62GHA/HEA_1107	62GHA/HEA	spectrophotometry	C	4.1.2.17	L-fuculose-phosphate aldolase	C01099 = C00111 + C00424	L-fuculose 1-phosphate(aq) = glycerone phosphate(aq) + (S)-lactaldehyde(aq)		0.00046	310.15		7.2
http://xpdb.nist.gov/enzyme_thermodynamics/enzyme_data1.pl?col=1.&T1=62KRE/MEL_118	62KRE/MEL	spectrophotometry	A	1.1.1.30	3-hydroxybutyrate dehydrogenase	C01089 + C00003 = C00164 + C00004	(R)-3-hydroxybutanoate(aq) + NAD(aq) = 3-oxobutanoate(aq) + NADH(aq)		0.609	298.15		8.7
http://xpdb.nist.gov/enzyme_thermodynamics/enzyme_data1.pl?col=1.&T1=62KRE/MEL_118	62KRE/MEL	spectrophotometry	A	1.1.1.30	3-hydroxybutyrate dehydrogenase	C01089 + C00003 = C00164 + C00004	(R)-3-hydroxybutanoate(aq) + NAD(aq) = 3-oxobutanoate(aq) + NADH(aq)		0.417	298.15		8.55
http://xpdb.nist.gov/enzyme_thermodynamics/enzyme_data1.pl?col=1.&T1=62KRE/MEL_118	62KRE/MEL	spectrophotometry	A	1.1.1.30	3-hydroxybutyrate dehydrogenase	C01089 + C00003 = C00164 + C00004	(R)-3-hydroxybutanoate(aq) + NAD(aq) = 3-oxobutanoate(aq) + NADH(aq)		0.193	298.15		8.1
http://xpdb.nist.gov/enzyme_thermodynamics/enzyme_data1.pl?col=1.&T1=62KRE/MEL_118	62KRE/MEL	spectrophotometry	A	1.1.1.30	3-hydroxybutyrate dehydrogenase	C01089 + C00003 = C00164 + C00004	(R)-3-hydroxybutanoate(aq) + NAD(aq) = 3-oxobutanoate(aq) + NADH(aq)		0.0772	298.15		7.7
http://xpdb.nist.gov/enzyme_thermodynamics/enzyme_data1.pl?col=1.&T1=62KRE/MEL_118	62KRE/MEL	spectrophotometry	A	1.1.1.30	3-hydroxybutyrate dehydrogenase	C01089 + C00003 = C00164 + C00004	(R)-3-hydroxybutanoate(aq) + NAD(aq) = 3-oxobutanoate(aq) + NADH(aq)		0.052	298.15		7.6
http://xpdb.nist.gov/enzyme_thermodynamics/enzyme_data1.pl?col=1.&T1=62KRE/MEL_118	62KRE/MEL	spectrophotometry	A	1.1.1.30	3-hydroxybutyrate dehydrogenase	C01089 + C00003 = C00164 + C00004	(R)-3-hydroxybutanoate(aq) + NAD(aq) = 3-oxobutanoate(aq) + NADH(aq)		0.0194	298.15		7.05
http://xpdb.nist.gov/enzyme_thermodynamics/enzyme_data1.pl?col=1.&T1=62KRE/MEL_118	62KRE/MEL	spectrophotometry	A	1.1.1.30	3-hydroxybutyrate dehydrogenase	C01089 + C00003 = C00164 + C00004	(R)-3-hydroxybutanoate(aq) + NAD(aq) = 3-oxobutanoate(aq) + NADH(aq)		0.0146	298.15		7
http://xpdb.nist.gov/enzyme_thermodynamics/enzyme_data1.pl?col=1.&T1=62KRE/MEL_118	62KRE/MEL	spectrophotometry	A	1.1.1.30	3-hydroxybutyrate dehydrogenase	C01089 + C00003 = C00164 + C00004	(R)-3-hydroxybutanoate(aq) + NAD(aq) = 3-oxobutanoate(aq) + NADH(aq)		0.0335	298.15		7.4
http://xpdb.nist.gov/enzyme_thermodynamics/enzyme_data1.pl?col=1.&T1=71WIL/ROC_1115	71WIL/ROC	spectrophotometry	B	4.1.3.1	isocitrate lyase	C00311 = C00042 + C00048	isocitrate(aq) = succinate(aq) + glyoxylate(aq)		0.0023	303.15		7.7
http://xpdb.nist.gov/enzyme_thermodynamics/enzyme_data1.pl?col=1.&T1=53GRE/BRO_634	53GRE/BRO	chromatography	C	2.7.4.3	adenylate kinase	2 C00008 = C00020 + C00002	2 ADP(aq) = AMP(aq) + ATP(aq)		0.45	300.15		6.7
http://xpdb.nist.gov/enzyme_thermodynamics/enzyme_data1.pl?col=1.&T1=03RAN/VAN_1602	03RAN/VAN	spectophotometry	B	4.1.3.1	isocitrate lyase	C00311 = C00042 + C00048	isocitrate(aq) = succinate(aq) + glyoxylate(aq)		0.001	295.65		7
http://xpdb.nist.gov/enzyme_thermodynamics/enzyme_data1.pl?col=1.&T1=06POD/BEL_1598	06POD/BEL	calorimetry	B	4.1.1.23	orotidine-5 '-phosphate decarboxylase	C01103 = C00105 + C00288	orotidine 5 '-phosphate(aq) = UMP(aq) + carbon dioxide(aq)			328.15		7.5
http://xpdb.nist.gov/enzyme_thermodynamics/enzyme_data1.pl?col=1.&T1=54HAN/CRA_1261	54HAN/CRA	paper chromatography	C	5.1.3.2&2.7.7.12	UDPglucose 4-epimerase and UDPglucose-hexose 1-phosphate uridylyltransferase	C03384 = C00103	-D-galactose 1-phosphate(aq) =-D-glucose 1-phosphate(aq)		3	298.15		7.1
http://xpdb.nist.gov/enzyme_thermodynamics/enzyme_data1.pl?col=1.&T1=69WAN/BAR_1151	69WAN/BAR	spectrophotometry	C	4.2.1.2	fumarate hydratase	C00122 + C00001 = C00149	fumarate(aq) + H2O(l) = (S)-malate(aq)		6.2	298.15		8.2
http://xpdb.nist.gov/enzyme_thermodynamics/enzyme_data1.pl?col=1.&T1=81HIN/POL_782	81HIN/POL	calorimetry	A	3.1.3.1	alkaline phosphatase	C00044 + 3 C00001 = C00387 + 3 C00009	GTP(aq) + 3 H2O(l) = guanosine(aq) + 3 orthophosphate(aq)			298.15		8
http://xpdb.nist.gov/enzyme_thermodynamics/enzyme_data1.pl?col=1.&T1=81HIN/POL_782	81HIN/POL	calorimetry	A	3.1.3.1	alkaline phosphatase	C00044 + 3 C00001 = C00387 + 3 C00009	GTP(aq) + 3 H2O(l) = guanosine(aq) + 3 orthophosphate(aq)			298.15		9
http://xpdb.nist.gov/enzyme_thermodynamics/enzyme_data1.pl?col=1.&T1=81HIN/POL_782	81HIN/POL	calorimetry	A	3.1.3.1	alkaline phosphatase	C00044 + 3 C00001 = C00387 + 3 C00009	GTP(aq) + 3 H2O(l) = guanosine(aq) + 3 orthophosphate(aq)			298.15		9
http://xpdb.nist.gov/enzyme_thermodynamics/enzyme_data1.pl?col=1.&T1=81HIN/POL_782	81HIN/POL	calorimetry	A	3.1.3.1	alkaline phosphatase	C00044 + 3 C00001 = C00387 + 3 C00009	GTP(aq) + 3 H2O(l) = guanosine(aq) + 3 orthophosphate(aq)			308.15		9
http://xpdb.nist.gov/enzyme_thermodynamics/enzyme_data1.pl?col=1.&T1=81HIN/POL_781	81HIN/POL	calorimetry	A	3.1.3.1	alkaline phosphatase	C00144 + C00001 = C00387 + C00009	GMP(aq) + H2O(l) = guanosine(aq) + orthophosphate(aq)			298.15		9
http://xpdb.nist.gov/enzyme_thermodynamics/enzyme_data1.pl?col=1.&T1=81HIN/POL_781	81HIN/POL	calorimetry	A	3.1.3.1	alkaline phosphatase	C00144 + C00001 = C00387 + C00009	GMP(aq) + H2O(l) = guanosine(aq) + orthophosphate(aq)			298.15		9
http://xpdb.nist.gov/enzyme_thermodynamics/enzyme_data1.pl?col=1.&T1=95PEL/MAC_1595	95PEL/MAC	spectrophotometry and enzymatic assay	B	1.5.1.5	methylenetetrahydrofolate dehydrogenase (NADP+)	C00143 + C00006 = C00234 + C00005	5,10-methylenetetrahydrofolate(aq) + NADP(ox)(aq) = 10-formyltetrahydrofolate(aq) + NADP(red)(aq)		16	303.15		7.3
http://xpdb.nist.gov/enzyme_thermodynamics/enzyme_data1.pl?col=1.&T1=83WED/BLA_146	83WED/BLA	spectrophotometry	C	1.1.1.39	malate dehydrogenase (decarboxylating)	C00149 + C00003 + C00001 = C00022 + C00004 + C00288	(S)-malate(aq) + NAD(aq) + H2O(l) = pyruvate(aq) + NADH(aq) + carbon dioxide(aq)		0.0011	298.15		6.5
http://xpdb.nist.gov/enzyme_thermodynamics/enzyme_data1.pl?col=1.&T1=51ROW/KOR_465	51ROW/KOR	fluorimetry and spectrophotometry	C	2.4.2.1	purine-nucleoside phosphorylase	C00153 + C00620 = C03150 + C00009	nicotinamide(aq) + D-ribose 1-phosphate(aq) = nicotinamide riboside(aq) + orthophosphate(aq)		0.00036	298.15		7.4
http://xpdb.nist.gov/enzyme_thermodynamics/enzyme_data1.pl?col=1.&T1=99HUT/OEH_944	99HUT/OEH	calorimetry	B	3.2.1.26	_-fructofuranosidase	C00089 + C00001 = C00031 + C00095	sucrose(aq) + H2O(l) = D-glucose(aq) + D-fructose(aq)			298.15		4.6
http://xpdb.nist.gov/enzyme_thermodynamics/enzyme_data1.pl?col=1.&T1=69GEO/TRA_756	69GEO/TRA	calorimetry	C	3.1.3.1	alkaline phosphatase	C00008 + C00001 = C00020 + C00009 + C00080	ADP-3-(aq) + H2O(l) = AMP-2--(aq) + HPO4-2-(aq) + H+(aq)			298.15		8.5
http://xpdb.nist.gov/enzyme_thermodynamics/enzyme_data1.pl?col=1.&T1=69GEO/TRA_757	69GEO/TRA	calorimetry	C	3.1.3.1	alkaline phosphatase	C00020 + C00001 = C00212 + C00009	AMP-2--(aq) + H2O(l) = adenosine(aq) + HPO4-2-(aq)			298.15		8.5
http://xpdb.nist.gov/enzyme_thermodynamics/enzyme_data1.pl?col=1.&T1=59HAB/CAN_951	59HAB/CAN	enzymatic assay	B	3.3.1.1	adenosylhomocysteinase	C00021 + C00001 = C00212 + C00155	S-adenosyl-L-homocysteine(aq) + H2O(l) = adenosine(aq) + L-homocysteine(aq)		1.4e-06	310.15		6.3
http://xpdb.nist.gov/enzyme_thermodynamics/enzyme_data1.pl?col=1.&T1=54WIL/BAN_66	54WIL/BAN	spectrophotometry	C	1.1.1.14	L-iditol dehydrogenase	C00794 + C00003 = C00095 + C00004	D-sorbitol(aq) + NAD(aq) = D-fructose(aq) + NADH(aq)		0.0205	298.15		7
http://xpdb.nist.gov/enzyme_thermodynamics/enzyme_data1.pl?col=1.&T1=41UTT/WER_1103	41UTT/WER	chemical analysis	B	4.1.2.13&5.3.1.1	fructose-biphosphate aldolase and triose-phosphate isomerase	C00354 = 2 C00111	D-fructose 1,6-bisphosphate(aq) = 2 glycerone phosphate(aq)		0.000435	278.15		9
http://xpdb.nist.gov/enzyme_thermodynamics/enzyme_data1.pl?col=1.&T1=41UTT/WER_1103	41UTT/WER	chemical analysis	B	4.1.2.13&5.3.1.1	fructose-biphosphate aldolase and triose-phosphate isomerase	C00354 = 2 C00111	D-fructose 1,6-bisphosphate(aq) = 2 glycerone phosphate(aq)		0.00637	313.15		9
http://xpdb.nist.gov/enzyme_thermodynamics/enzyme_data1.pl?col=1.&T1=41UTT/WER_1103	41UTT/WER	chemical analysis	B	4.1.2.13&5.3.1.1	fructose-biphosphate aldolase and triose-phosphate isomerase	C00354 = 2 C00111	D-fructose 1,6-bisphosphate(aq) = 2 glycerone phosphate(aq)		0.00182	298.15		9
http://xpdb.nist.gov/enzyme_thermodynamics/enzyme_data1.pl?col=1.&T1=86POL/MEN_1318	86POL/MEN	polarimetry	C	5.3.1.5	xylose isomerase	C00031 = C00095	D-glucose(aq) = D-fructose(aq)		1.06	303.15		7
http://xpdb.nist.gov/enzyme_thermodynamics/enzyme_data1.pl?col=1.&T1=86POL/MEN_1318	86POL/MEN	polarimetry	C	5.3.1.5	xylose isomerase	C00031 = C00095	D-glucose(aq) = D-fructose(aq)		1.093	323.15		7
http://xpdb.nist.gov/enzyme_thermodynamics/enzyme_data1.pl?col=1.&T1=86POL/MEN_1318	86POL/MEN	polarimetry	C	5.3.1.5	xylose isomerase	C00031 = C00095	D-glucose(aq) = D-fructose(aq)		1.162	333.15		7
http://xpdb.nist.gov/enzyme_thermodynamics/enzyme_data1.pl?col=1.&T1=86POL/MEN_1318	86POL/MEN	polarimetry	C	5.3.1.5	xylose isomerase	C00031 = C00095	D-glucose(aq) = D-fructose(aq)		1.08	313.15		7
http://xpdb.nist.gov/enzyme_thermodynamics/enzyme_data1.pl?col=1.&T1=85VAN/SCH_1687	85VAN/SCH	chromatography and spectrophotometry	C	2.6.1.19	4-aminobutyrate aminotransferase	C00334 + C00026 = C00232 + C00025	4-aminobutanoate(aq) + 2-oxoglutarate(aq) = 4-oxobutanoate(aq) + L-glutamate(aq)		0.04	295.15		8.5
http://xpdb.nist.gov/enzyme_thermodynamics/enzyme_data1.pl?col=1.&T1=57DUR/STU_339	57DUR/STU	calorimetry	B	2.1.1.3	thetin-homocysteine S-methyltransferase	C03392 + C00155 = C03173 + C00073	dimethylacetothetin(aq) + L-homocysteine(aq) = S-methylthioglycolate(aq) + L-methionine(aq)			298.15		7.1
http://xpdb.nist.gov/enzyme_thermodynamics/enzyme_data1.pl?col=1.&T1=72WUR/HES_1276	72WUR/HES	enzymatic assay and spectrophotometry	C	5.1.3.15	glucose-6-phosphate 1-epimerase	C00668 = C01172	alpha-D-Glucose 6-phosphate(aq) = beta-D-Glucose 6-phosphate(aq)		1.7	298.15		7.6
http://xpdb.nist.gov/enzyme_thermodynamics/enzyme_data1.pl?col=1.&T1=65TAK/YOS_900	65TAK/YOS	calorimetry	A	3.2.1.3	glucan 1,4--glucosidase	C00713 + 2 C00001 = 3 C00031	panose(aq) + 2 H2O(l) = 3 D-glucose(aq)			298.15		4.5
http://xpdb.nist.gov/enzyme_thermodynamics/enzyme_data1.pl?col=1.&T1=56KAP/CIO_275	56KAP/CIO	spectrophotometry	C	1.4.1.2	glutamate dehydrogenase	C00025 + C00003 + C00001 = C00026 + C00004 + C00014	L-glutamate(aq) + NAD(aq) + H2O(l) = 2-oxoglutarate(aq) + NADH(aq) + ammonia(aq)		2.43e-06	303.15		7.6
http://xpdb.nist.gov/enzyme_thermodynamics/enzyme_data1.pl?col=1.&T1=97HAN/KLE_208	97HAN/KLE	spectrophotometry and HPLC	B	1.1.1.108	carnitine dehydrogenase	C15025 + C00003 = C02636 + C00004	D-carnitine(aq) + NAD(aq) = 3-dehydrocarnitine(aq) + NADH(aq)		0.0022	295.15		9
http://xpdb.nist.gov/enzyme_thermodynamics/enzyme_data1.pl?col=1.&T1=97HAN/KLE_208	97HAN/KLE	spectrophotometry and HPLC	B	1.1.1.108	carnitine dehydrogenase	C15025 + C00003 = C02636 + C00004	D-carnitine(aq) + NAD(aq) = 3-dehydrocarnitine(aq) + NADH(aq)		0.00022	295.15		8
http://xpdb.nist.gov/enzyme_thermodynamics/enzyme_data1.pl?col=1.&T1=66WIL/WAK_412	66WIL/WAK	chromatography and radioactivity	B	2.3.1.39	[acyl-carrier-protein] S-malonyltransferase	C00083 + C00229 = C00010 + C01209	malonyl-CoA(aq) + acyl-carrier protein(aq) = CoA(aq) + malonyl-[acyl-carrier protein](aq)		2.33	311.15		6.5
http://xpdb.nist.gov/enzyme_thermodynamics/enzyme_data1.pl?col=1.&T1=66WIL/WAK_411	66WIL/WAK	chromatography and radioactivity	B	2.3.1.38	[acyl-carrier-protein] S-acetyltransferase	C00024 + C00229 = C00010 + C03939	acetyl-CoA(aq) + acyl-carrier protein(aq) = CoA(aq) + acetyl-[acyl-carrier protein](aq)		2.09	311.15		6.5
http://xpdb.nist.gov/enzyme_thermodynamics/enzyme_data1.pl?col=1.&T1=56KAP/CIO_278	56KAP/CIO	spectrophotometry	C	1.4.1.2	glutamate dehydrogenase	C00025 + C80057 + C00001 = C00026 + C80058 + C00014	L-glutamate(aq) + AP-NAD(aq) + H2O(l) = 2-oxoglutarate(aq) + AP-NADH(aq) + ammonia(aq)		0.0022	303.15		7.6
http://xpdb.nist.gov/enzyme_thermodynamics/enzyme_data1.pl?col=1.&T1=56SMI/STA_1113	56SMI/STA	chemical analysis and enzymatic assay	B	4.1.3.1	isocitrate lyase	C00311 = C00042 + C00048	isocitrate(aq) = succinate(aq) + glyoxylate(aq)		0.029	300.15		7.6
http://xpdb.nist.gov/enzyme_thermodynamics/enzyme_data1.pl?col=1.&T1=80PET/AMI_144	80PET/AMI	spectrophotometry	C	1.1.1.37&2.6.1.1	malate dehydrogenase and aspartate aminotransferase	C00025 + C00149 + C00003 = C00049 + C00026 + C00004	L-glutamate(aq) + (S)-malate(aq) + NAD(aq) = L-aspartate(aq) + 2-oxoglutarate(aq) + NADH(aq)		4.1e-05	298.15		7.4
http://xpdb.nist.gov/enzyme_thermodynamics/enzyme_data1.pl?col=1.&T1=56AME/HOR_519	56AME/HOR	spectrophotometry	B	2.6.1.9	histidinol-phosphate transaminase	C01100 + C00026 = C01267 + C00025	L-histidinol phosphate(aq) + 2-oxoglutarate(aq) = 3-(imidazol-4-yl)-2-oxopropyl phosphate(aq) + L-glutamate(aq)		25	310.15		8.1
http://xpdb.nist.gov/enzyme_thermodynamics/enzyme_data1.pl?col=1.&T1=73DEW/LOW_646	73DEW/LOW	spectrophotometry	B	2.7.4.3	adenylate kinase	2 C00008 = C00020 + C00002	2 ADP(aq) = AMP(aq) + ATP(aq)		0.321	288.15		7.25	1.7
http://xpdb.nist.gov/enzyme_thermodynamics/enzyme_data1.pl?col=1.&T1=73DEW/LOW_646	73DEW/LOW	spectrophotometry	B	2.7.4.3	adenylate kinase	2 C00008 = C00020 + C00002	2 ADP(aq) = AMP(aq) + ATP(aq)		0.588	288.15		7.25	2.15
http://xpdb.nist.gov/enzyme_thermodynamics/enzyme_data1.pl?col=1.&T1=73DEW/LOW_646	73DEW/LOW	spectrophotometry	B	2.7.4.3	adenylate kinase	2 C00008 = C00020 + C00002	2 ADP(aq) = AMP(aq) + ATP(aq)		0.549	288.15		7.25	2.2
http://xpdb.nist.gov/enzyme_thermodynamics/enzyme_data1.pl?col=1.&T1=73DEW/LOW_646	73DEW/LOW	spectrophotometry	B	2.7.4.3	adenylate kinase	2 C00008 = C00020 + C00002	2 ADP(aq) = AMP(aq) + ATP(aq)		0.971	288.15		7.25	2.67
http://xpdb.nist.gov/enzyme_thermodynamics/enzyme_data1.pl?col=1.&T1=73DEW/LOW_646	73DEW/LOW	spectrophotometry	B	2.7.4.3	adenylate kinase	2 C00008 = C00020 + C00002	2 ADP(aq) = AMP(aq) + ATP(aq)		0.877	288.15		7.25	2.8
http://xpdb.nist.gov/enzyme_thermodynamics/enzyme_data1.pl?col=1.&T1=73DEW/LOW_646	73DEW/LOW	spectrophotometry	B	2.7.4.3	adenylate kinase	2 C00008 = C00020 + C00002	2 ADP(aq) = AMP(aq) + ATP(aq)		1.24	288.15		7.25	2.8
http://xpdb.nist.gov/enzyme_thermodynamics/enzyme_data1.pl?col=1.&T1=73DEW/LOW_646	73DEW/LOW	spectrophotometry	B	2.7.4.3	adenylate kinase	2 C00008 = C00020 + C00002	2 ADP(aq) = AMP(aq) + ATP(aq)		1.27	288.15		7.25	2.93
http://xpdb.nist.gov/enzyme_thermodynamics/enzyme_data1.pl?col=1.&T1=73DEW/LOW_646	73DEW/LOW	spectrophotometry	B	2.7.4.3	adenylate kinase	2 C00008 = C00020 + C00002	2 ADP(aq) = AMP(aq) + ATP(aq)		1.45	288.15		7.25	3.5
http://xpdb.nist.gov/enzyme_thermodynamics/enzyme_data1.pl?col=1.&T1=73DEW/LOW_646	73DEW/LOW	spectrophotometry	B	2.7.4.3	adenylate kinase	2 C00008 = C00020 + C00002	2 ADP(aq) = AMP(aq) + ATP(aq)		1.14	288.15		7.25	3.78
http://xpdb.nist.gov/enzyme_thermodynamics/enzyme_data1.pl?col=1.&T1=73DEW/LOW_646	73DEW/LOW	spectrophotometry	B	2.7.4.3	adenylate kinase	2 C00008 = C00020 + C00002	2 ADP(aq) = AMP(aq) + ATP(aq)		0.82	288.15		7.25	4.1
http://xpdb.nist.gov/enzyme_thermodynamics/enzyme_data1.pl?col=1.&T1=73DEW/LOW_646	73DEW/LOW	spectrophotometry	B	2.7.4.3	adenylate kinase	2 C00008 = C00020 + C00002	2 ADP(aq) = AMP(aq) + ATP(aq)		0.694	288.15		7.25	4.35
http://xpdb.nist.gov/enzyme_thermodynamics/enzyme_data1.pl?col=1.&T1=73DEW/LOW_646	73DEW/LOW	spectrophotometry	B	2.7.4.3	adenylate kinase	2 C00008 = C00020 + C00002	2 ADP(aq) = AMP(aq) + ATP(aq)		0.341	288.15		7.25	5.15
http://xpdb.nist.gov/enzyme_thermodynamics/enzyme_data1.pl?col=1.&T1=73DEW/LOW_646	73DEW/LOW	spectrophotometry	B	2.7.4.3	adenylate kinase	2 C00008 = C00020 + C00002	2 ADP(aq) = AMP(aq) + ATP(aq)		0.461	288.15		7.25	5.28
http://xpdb.nist.gov/enzyme_thermodynamics/enzyme_data1.pl?col=1.&T1=73DEW/LOW_646	73DEW/LOW	spectrophotometry	B	2.7.4.3	adenylate kinase	2 C00008 = C00020 + C00002	2 ADP(aq) = AMP(aq) + ATP(aq)		0.478	288.15		7.25	5.45
http://xpdb.nist.gov/enzyme_thermodynamics/enzyme_data1.pl?col=1.&T1=73DEW/LOW_646	73DEW/LOW	spectrophotometry	B	2.7.4.3	adenylate kinase	2 C00008 = C00020 + C00002	2 ADP(aq) = AMP(aq) + ATP(aq)		0.461	288.15		7.25	6.25
http://xpdb.nist.gov/enzyme_thermodynamics/enzyme_data1.pl?col=1.&T1=73DEW/LOW_646	73DEW/LOW	spectrophotometry	B	2.7.4.3	adenylate kinase	2 C00008 = C00020 + C00002	2 ADP(aq) = AMP(aq) + ATP(aq)		0.444	288.15		7.25	6.4
http://xpdb.nist.gov/enzyme_thermodynamics/enzyme_data1.pl?col=1.&T1=73DEW/LOW_646	73DEW/LOW	spectrophotometry	B	2.7.4.3	adenylate kinase	2 C00008 = C00020 + C00002	2 ADP(aq) = AMP(aq) + ATP(aq)		0.469	288.15		7.25	6.75
http://xpdb.nist.gov/enzyme_thermodynamics/enzyme_data1.pl?col=1.&T1=73DEW/LOW_646	73DEW/LOW	spectrophotometry	B	2.7.4.3	adenylate kinase	2 C00008 = C00020 + C00002	2 ADP(aq) = AMP(aq) + ATP(aq)		0.444	288.15		7.25	6.8
http://xpdb.nist.gov/enzyme_thermodynamics/enzyme_data1.pl?col=1.&T1=73DEW/LOW_646	73DEW/LOW	spectrophotometry	B	2.7.4.3	adenylate kinase	2 C00008 = C00020 + C00002	2 ADP(aq) = AMP(aq) + ATP(aq)		0.422	288.15		7.25	7.25
http://xpdb.nist.gov/enzyme_thermodynamics/enzyme_data1.pl?col=1.&T1=73DEW/LOW_646	73DEW/LOW	spectrophotometry	B	2.7.4.3	adenylate kinase	2 C00008 = C00020 + C00002	2 ADP(aq) = AMP(aq) + ATP(aq)		1.23	288.15		7.25	3.5
http://xpdb.nist.gov/enzyme_thermodynamics/enzyme_data1.pl?col=1.&T1=73DEW/LOW_646	73DEW/LOW	spectrophotometry	B	2.7.4.3	adenylate kinase	2 C00008 = C00020 + C00002	2 ADP(aq) = AMP(aq) + ATP(aq)		0.488	288.15		7.25	5.4
http://xpdb.nist.gov/enzyme_thermodynamics/enzyme_data1.pl?col=2.&T1=73DEW/LOW_646	73DEW/LOW	spectrophotometry	B	2.7.4.3	adenylate kinase	2 C00008 = C00020 + C00002	2 ADP(aq) = AMP(aq) + ATP(aq)		0.488	288.15		7.25	5.4
http://xpdb.nist.gov/enzyme_thermodynamics/enzyme_data1.pl?col=2.&T1=73DEW/LOW_646	73DEW/LOW	spectrophotometry	B	2.7.4.3	adenylate kinase	2 C00008 = C00020 + C00002	2 ADP(aq) = AMP(aq) + ATP(aq)		0.935	288.15		7.25	2.68
http://xpdb.nist.gov/enzyme_thermodynamics/enzyme_data1.pl?col=2.&T1=73DEW/LOW_646	73DEW/LOW	spectrophotometry	B	2.7.4.3	adenylate kinase	2 C00008 = C00020 + C00002	2 ADP(aq) = AMP(aq) + ATP(aq)		0.38	288.15		7.25	1.9
http://xpdb.nist.gov/enzyme_thermodynamics/enzyme_data1.pl?col=2.&T1=73DEW/LOW_646	73DEW/LOW	spectrophotometry	B	2.7.4.3	adenylate kinase	2 C00008 = C00020 + C00002	2 ADP(aq) = AMP(aq) + ATP(aq)		0.521	288.15		7.25	4.9
http://xpdb.nist.gov/enzyme_thermodynamics/enzyme_data1.pl?col=2.&T1=73DEW/LOW_646	73DEW/LOW	spectrophotometry	B	2.7.4.3	adenylate kinase	2 C00008 = C00020 + C00002	2 ADP(aq) = AMP(aq) + ATP(aq)		0.444	288.15		7.25	6.45
http://xpdb.nist.gov/enzyme_thermodynamics/enzyme_data1.pl?col=2.&T1=73DEW/LOW_646	73DEW/LOW	spectrophotometry	B	2.7.4.3	adenylate kinase	2 C00008 = C00020 + C00002	2 ADP(aq) = AMP(aq) + ATP(aq)		0.518	288.15		7.25	6.7
http://xpdb.nist.gov/enzyme_thermodynamics/enzyme_data1.pl?col=2.&T1=73DEW/LOW_646	73DEW/LOW	spectrophotometry	B	2.7.4.3	adenylate kinase	2 C00008 = C00020 + C00002	2 ADP(aq) = AMP(aq) + ATP(aq)		0.352	288.15		7.25	1.85
http://xpdb.nist.gov/enzyme_thermodynamics/enzyme_data1.pl?col=2.&T1=73DEW/LOW_646	73DEW/LOW	spectrophotometry	B	2.7.4.3	adenylate kinase	2 C00008 = C00020 + C00002	2 ADP(aq) = AMP(aq) + ATP(aq)		1.37	288.15		7.25	3.3
http://xpdb.nist.gov/enzyme_thermodynamics/enzyme_data1.pl?col=2.&T1=73DEW/LOW_646	73DEW/LOW	spectrophotometry	B	2.7.4.3	adenylate kinase	2 C00008 = C00020 + C00002	2 ADP(aq) = AMP(aq) + ATP(aq)		0.562	288.15		7.25	4.8
http://xpdb.nist.gov/enzyme_thermodynamics/enzyme_data1.pl?col=2.&T1=73DEW/LOW_646	73DEW/LOW	spectrophotometry	B	2.7.4.3	adenylate kinase	2 C00008 = C00020 + C00002	2 ADP(aq) = AMP(aq) + ATP(aq)		0.452	288.15		7.25	7.4
http://xpdb.nist.gov/enzyme_thermodynamics/enzyme_data1.pl?col=2.&T1=73DEW/LOW_646	73DEW/LOW	spectrophotometry	B	2.7.4.3	adenylate kinase	2 C00008 = C00020 + C00002	2 ADP(aq) = AMP(aq) + ATP(aq)		0.794	288.15		7.25	4
http://xpdb.nist.gov/enzyme_thermodynamics/enzyme_data1.pl?col=2.&T1=73DEW/LOW_646	73DEW/LOW	spectrophotometry	B	2.7.4.3	adenylate kinase	2 C00008 = C00020 + C00002	2 ADP(aq) = AMP(aq) + ATP(aq)		0.794	288.15		7.25	4.15
http://xpdb.nist.gov/enzyme_thermodynamics/enzyme_data1.pl?col=2.&T1=73DEW/LOW_646	73DEW/LOW	spectrophotometry	B	2.7.4.3	adenylate kinase	2 C00008 = C00020 + C00002	2 ADP(aq) = AMP(aq) + ATP(aq)		1.41	288.15		7.25	3.12
http://xpdb.nist.gov/enzyme_thermodynamics/enzyme_data1.pl?col=2.&T1=73DEW/LOW_646	73DEW/LOW	spectrophotometry	B	2.7.4.3	adenylate kinase	2 C00008 = C00020 + C00002	2 ADP(aq) = AMP(aq) + ATP(aq)		0.383	288.15		7.25	2.25
http://xpdb.nist.gov/enzyme_thermodynamics/enzyme_data1.pl?col=2.&T1=73DEW/LOW_646	73DEW/LOW	spectrophotometry	B	2.7.4.3	adenylate kinase	2 C00008 = C00020 + C00002	2 ADP(aq) = AMP(aq) + ATP(aq)		0.518	288.15		7.25	5.3
http://xpdb.nist.gov/enzyme_thermodynamics/enzyme_data1.pl?col=2.&T1=73DEW/LOW_646	73DEW/LOW	spectrophotometry	B	2.7.4.3	adenylate kinase	2 C00008 = C00020 + C00002	2 ADP(aq) = AMP(aq) + ATP(aq)		0.617	288.15		7.25	2.3
http://xpdb.nist.gov/enzyme_thermodynamics/enzyme_data1.pl?col=2.&T1=73DEW/LOW_646	73DEW/LOW	spectrophotometry	B	2.7.4.3	adenylate kinase	2 C00008 = C00020 + C00002	2 ADP(aq) = AMP(aq) + ATP(aq)		0.461	288.15		7.25	6.35
http://xpdb.nist.gov/enzyme_thermodynamics/enzyme_data1.pl?col=2.&T1=73DEW/LOW_646	73DEW/LOW	spectrophotometry	B	2.7.4.3	adenylate kinase	2 C00008 = C00020 + C00002	2 ADP(aq) = AMP(aq) + ATP(aq)		0.317	288.15		7.25	1.65
http://xpdb.nist.gov/enzyme_thermodynamics/enzyme_data1.pl?col=2.&T1=73DEW/LOW_646	73DEW/LOW	spectrophotometry	B	2.7.4.3	adenylate kinase	2 C00008 = C00020 + C00002	2 ADP(aq) = AMP(aq) + ATP(aq)		0.472	288.15		7.25	5
http://xpdb.nist.gov/enzyme_thermodynamics/enzyme_data1.pl?col=2.&T1=73DEW/LOW_646	73DEW/LOW	spectrophotometry	B	2.7.4.3	adenylate kinase	2 C00008 = C00020 + C00002	2 ADP(aq) = AMP(aq) + ATP(aq)		0.483	288.15		7.25	6.6
http://xpdb.nist.gov/enzyme_thermodynamics/enzyme_data1.pl?col=1.&T1=60ISH_997	60ISH	calorimetry	B	3.5.1.5	urease	C00086 + 2 C00001 = 2 C00014 + C00288	urea(aq) + 2 H2O(l) = 2 ammonia(aq) + carbon dioxide(aq)			313.15
http://xpdb.nist.gov/enzyme_thermodynamics/enzyme_data1.pl?col=1.&T1=60ISH_997	60ISH	calorimetry	B	3.5.1.5	urease	C00086 + 2 C00001 = 2 C00014 + C00288	urea(aq) + 2 H2O(l) = 2 ammonia(aq) + carbon dioxide(aq)			313.15		6.7
http://xpdb.nist.gov/enzyme_thermodynamics/enzyme_data1.pl?col=1.&T1=92TEA/DOB_604	92TEA/DOB	spectrophotometry and fluorimetry	A	2.7.3.2	creatine kinase	C00002 + C00300 = C00008 + C02305	ATP(aq) + creatine(aq) = ADP(aq) + phosphocreatine(aq)		0.00565	298.15	0.25	6.97	3.18
http://xpdb.nist.gov/enzyme_thermodynamics/enzyme_data1.pl?col=1.&T1=92TEA/DOB_604	92TEA/DOB	spectrophotometry and fluorimetry	A	2.7.3.2	creatine kinase	C00002 + C00300 = C00008 + C02305	ATP(aq) + creatine(aq) = ADP(aq) + phosphocreatine(aq)		0.0069	298.15	0.25	6.98	3.28
http://xpdb.nist.gov/enzyme_thermodynamics/enzyme_data1.pl?col=1.&T1=92TEA/DOB_604	92TEA/DOB	spectrophotometry and fluorimetry	A	2.7.3.2	creatine kinase	C00002 + C00300 = C00008 + C02305	ATP(aq) + creatine(aq) = ADP(aq) + phosphocreatine(aq)		0.00629	298.15	0.25	6.98	3.29
http://xpdb.nist.gov/enzyme_thermodynamics/enzyme_data1.pl?col=1.&T1=92TEA/DOB_604	92TEA/DOB	spectrophotometry and fluorimetry	A	2.7.3.2	creatine kinase	C00002 + C00300 = C00008 + C02305	ATP(aq) + creatine(aq) = ADP(aq) + phosphocreatine(aq)		0.00518	298.15	0.25	6.96	3.2
http://xpdb.nist.gov/enzyme_thermodynamics/enzyme_data1.pl?col=1.&T1=92TEA/DOB_604	92TEA/DOB	spectrophotometry and fluorimetry	A	2.7.3.2	creatine kinase	C00002 + C00300 = C00008 + C02305	ATP(aq) + creatine(aq) = ADP(aq) + phosphocreatine(aq)		0.005	298.15	0.25	7.01	3.26
http://xpdb.nist.gov/enzyme_thermodynamics/enzyme_data1.pl?col=1.&T1=92TEA/DOB_604	92TEA/DOB	spectrophotometry and fluorimetry	A	2.7.3.2	creatine kinase	C00002 + C00300 = C00008 + C02305	ATP(aq) + creatine(aq) = ADP(aq) + phosphocreatine(aq)		0.00699	311.15	0.25	6.93	3.21
http://xpdb.nist.gov/enzyme_thermodynamics/enzyme_data1.pl?col=1.&T1=92TEA/DOB_604	92TEA/DOB	spectrophotometry and fluorimetry	A	2.7.3.2	creatine kinase	C00002 + C00300 = C00008 + C02305	ATP(aq) + creatine(aq) = ADP(aq) + phosphocreatine(aq)		0.0073	311.15	0.25	6.93	3.21
http://xpdb.nist.gov/enzyme_thermodynamics/enzyme_data1.pl?col=1.&T1=92TEA/DOB_604	92TEA/DOB	spectrophotometry and fluorimetry	A	2.7.3.2	creatine kinase	C00002 + C00300 = C00008 + C02305	ATP(aq) + creatine(aq) = ADP(aq) + phosphocreatine(aq)		0.00704	311.15	0.25	6.94	3.34
http://xpdb.nist.gov/enzyme_thermodynamics/enzyme_data1.pl?col=1.&T1=92TEA/DOB_604	92TEA/DOB	spectrophotometry and fluorimetry	A	2.7.3.2	creatine kinase	C00002 + C00300 = C00008 + C02305	ATP(aq) + creatine(aq) = ADP(aq) + phosphocreatine(aq)		0.00685	311.15	0.25	6.94	3.34
http://xpdb.nist.gov/enzyme_thermodynamics/enzyme_data1.pl?col=1.&T1=92TEA/DOB_604	92TEA/DOB	spectrophotometry and fluorimetry	A	2.7.3.2	creatine kinase	C00002 + C00300 = C00008 + C02305	ATP(aq) + creatine(aq) = ADP(aq) + phosphocreatine(aq)		0.00592	311.15	0.25	6.93	3.24
http://xpdb.nist.gov/enzyme_thermodynamics/enzyme_data1.pl?col=1.&T1=92TEA/DOB_604	92TEA/DOB	spectrophotometry and fluorimetry	A	2.7.3.2	creatine kinase	C00002 + C00300 = C00008 + C02305	ATP(aq) + creatine(aq) = ADP(aq) + phosphocreatine(aq)		0.00444	278.15	0.25	7.03	3.1
http://xpdb.nist.gov/enzyme_thermodynamics/enzyme_data1.pl?col=1.&T1=92TEA/DOB_604	92TEA/DOB	spectrophotometry and fluorimetry	A	2.7.3.2	creatine kinase	C00002 + C00300 = C00008 + C02305	ATP(aq) + creatine(aq) = ADP(aq) + phosphocreatine(aq)		0.00439	278.15	0.25	7.03	3.1
http://xpdb.nist.gov/enzyme_thermodynamics/enzyme_data1.pl?col=1.&T1=92TEA/DOB_604	92TEA/DOB	spectrophotometry and fluorimetry	A	2.7.3.2	creatine kinase	C00002 + C00300 = C00008 + C02305	ATP(aq) + creatine(aq) = ADP(aq) + phosphocreatine(aq)		0.00444	278.15	0.25	7.03	3.2
http://xpdb.nist.gov/enzyme_thermodynamics/enzyme_data1.pl?col=1.&T1=92TEA/DOB_604	92TEA/DOB	spectrophotometry and fluorimetry	A	2.7.3.2	creatine kinase	C00002 + C00300 = C00008 + C02305	ATP(aq) + creatine(aq) = ADP(aq) + phosphocreatine(aq)		0.00481	278.15	0.25	7.03	3.21
http://xpdb.nist.gov/enzyme_thermodynamics/enzyme_data1.pl?col=1.&T1=92TEA/DOB_604	92TEA/DOB	spectrophotometry and fluorimetry	A	2.7.3.2	creatine kinase	C00002 + C00300 = C00008 + C02305	ATP(aq) + creatine(aq) = ADP(aq) + phosphocreatine(aq)		0.00388	278.15	0.25	7.02	3.13
http://xpdb.nist.gov/enzyme_thermodynamics/enzyme_data1.pl?col=1.&T1=92TEA/DOB_604	92TEA/DOB	spectrophotometry and fluorimetry	A	2.7.3.2	creatine kinase	C00002 + C00300 = C00008 + C02305	ATP(aq) + creatine(aq) = ADP(aq) + phosphocreatine(aq)		0.00389	278.15	0.25	7.07	3.16
http://xpdb.nist.gov/enzyme_thermodynamics/enzyme_data1.pl?col=1.&T1=92TEA/DOB_604	92TEA/DOB	spectrophotometry and fluorimetry	A	2.7.3.2	creatine kinase	C00002 + C00300 = C00008 + C02305	ATP(aq) + creatine(aq) = ADP(aq) + phosphocreatine(aq)		0.005	288.15	0.25	7	3.13
http://xpdb.nist.gov/enzyme_thermodynamics/enzyme_data1.pl?col=1.&T1=92TEA/DOB_604	92TEA/DOB	spectrophotometry and fluorimetry	A	2.7.3.2	creatine kinase	C00002 + C00300 = C00008 + C02305	ATP(aq) + creatine(aq) = ADP(aq) + phosphocreatine(aq)		0.00535	288.15	0.25	7	3.13
http://xpdb.nist.gov/enzyme_thermodynamics/enzyme_data1.pl?col=1.&T1=92TEA/DOB_604	92TEA/DOB	spectrophotometry and fluorimetry	A	2.7.3.2	creatine kinase	C00002 + C00300 = C00008 + C02305	ATP(aq) + creatine(aq) = ADP(aq) + phosphocreatine(aq)		0.0049	288.15	0.25	7	3.25
http://xpdb.nist.gov/enzyme_thermodynamics/enzyme_data1.pl?col=1.&T1=92TEA/DOB_604	92TEA/DOB	spectrophotometry and fluorimetry	A	2.7.3.2	creatine kinase	C00002 + C00300 = C00008 + C02305	ATP(aq) + creatine(aq) = ADP(aq) + phosphocreatine(aq)		0.00552	288.15	0.25	7	3.24
http://xpdb.nist.gov/enzyme_thermodynamics/enzyme_data1.pl?col=1.&T1=92TEA/DOB_604	92TEA/DOB	spectrophotometry and fluorimetry	A	2.7.3.2	creatine kinase	C00002 + C00300 = C00008 + C02305	ATP(aq) + creatine(aq) = ADP(aq) + phosphocreatine(aq)		0.00465	288.15	0.25	6.99	3.15
http://xpdb.nist.gov/enzyme_thermodynamics/enzyme_data1.pl?col=2.&T1=92TEA/DOB_604	92TEA/DOB	spectrophotometry and fluorimetry	A	2.7.3.2	creatine kinase	C00002 + C00300 = C00008 + C02305	ATP(aq) + creatine(aq) = ADP(aq) + phosphocreatine(aq)		0.00465	288.15	0.25	6.99	3.15
http://xpdb.nist.gov/enzyme_thermodynamics/enzyme_data1.pl?col=2.&T1=92TEA/DOB_604	92TEA/DOB	spectrophotometry and fluorimetry	A	2.7.3.2	creatine kinase	C00002 + C00300 = C00008 + C02305	ATP(aq) + creatine(aq) = ADP(aq) + phosphocreatine(aq)		0.0045	288.15	0.25	7.04	3.2
http://xpdb.nist.gov/enzyme_thermodynamics/enzyme_data1.pl?col=2.&T1=92TEA/DOB_604	92TEA/DOB	spectrophotometry and fluorimetry	A	2.7.3.2	creatine kinase	C00002 + C00300 = C00008 + C02305	ATP(aq) + creatine(aq) = ADP(aq) + phosphocreatine(aq)		0.00602	298.15	0.25	6.97	3.16
http://xpdb.nist.gov/enzyme_thermodynamics/enzyme_data1.pl?col=2.&T1=92TEA/DOB_604	92TEA/DOB	spectrophotometry and fluorimetry	A	2.7.3.2	creatine kinase	C00002 + C00300 = C00008 + C02305	ATP(aq) + creatine(aq) = ADP(aq) + phosphocreatine(aq)		0.00629	311.15	0.25	6.98	3.29
http://xpdb.nist.gov/enzyme_thermodynamics/enzyme_data1.pl?col=2.&T1=92TEA/DOB_604	92TEA/DOB	spectrophotometry and fluorimetry	A	2.7.3.2	creatine kinase	C00002 + C00300 = C00008 + C02305	ATP(aq) + creatine(aq) = ADP(aq) + phosphocreatine(aq)		0.00467	288.15	0.25	7.04	3.2
http://xpdb.nist.gov/enzyme_thermodynamics/enzyme_data1.pl?col=2.&T1=92TEA/DOB_604	92TEA/DOB	spectrophotometry and fluorimetry	A	2.7.3.2	creatine kinase	C00002 + C00300 = C00008 + C02305	ATP(aq) + creatine(aq) = ADP(aq) + phosphocreatine(aq)		0.00535	298.15	0.25	7.01	3.25
http://xpdb.nist.gov/enzyme_thermodynamics/enzyme_data1.pl?col=2.&T1=92TEA/DOB_604	92TEA/DOB	spectrophotometry and fluorimetry	A	2.7.3.2	creatine kinase	C00002 + C00300 = C00008 + C02305	ATP(aq) + creatine(aq) = ADP(aq) + phosphocreatine(aq)		0.00613	311.15	0.25	6.93	3.24
http://xpdb.nist.gov/enzyme_thermodynamics/enzyme_data1.pl?col=2.&T1=92TEA/DOB_604	92TEA/DOB	spectrophotometry and fluorimetry	A	2.7.3.2	creatine kinase	C00002 + C00300 = C00008 + C02305	ATP(aq) + creatine(aq) = ADP(aq) + phosphocreatine(aq)		0.00637	311.15	0.25	6.98	3.29
http://xpdb.nist.gov/enzyme_thermodynamics/enzyme_data1.pl?col=2.&T1=92TEA/DOB_604	92TEA/DOB	spectrophotometry and fluorimetry	A	2.7.3.2	creatine kinase	C00002 + C00300 = C00008 + C02305	ATP(aq) + creatine(aq) = ADP(aq) + phosphocreatine(aq)		0.00376	278.15	0.25	7.02	3.12
http://xpdb.nist.gov/enzyme_thermodynamics/enzyme_data1.pl?col=2.&T1=92TEA/DOB_604	92TEA/DOB	spectrophotometry and fluorimetry	A	2.7.3.2	creatine kinase	C00002 + C00300 = C00008 + C02305	ATP(aq) + creatine(aq) = ADP(aq) + phosphocreatine(aq)		0.00467	288.15	0.25	6.99	3.16
http://xpdb.nist.gov/enzyme_thermodynamics/enzyme_data1.pl?col=2.&T1=92TEA/DOB_604	92TEA/DOB	spectrophotometry and fluorimetry	A	2.7.3.2	creatine kinase	C00002 + C00300 = C00008 + C02305	ATP(aq) + creatine(aq) = ADP(aq) + phosphocreatine(aq)		0.0051	298.15	0.25	6.96	3.2
http://xpdb.nist.gov/enzyme_thermodynamics/enzyme_data1.pl?col=2.&T1=92TEA/DOB_604	92TEA/DOB	spectrophotometry and fluorimetry	A	2.7.3.2	creatine kinase	C00002 + C00300 = C00008 + C02305	ATP(aq) + creatine(aq) = ADP(aq) + phosphocreatine(aq)		0.00382	278.15	0.25	7.07	3.16
http://xpdb.nist.gov/enzyme_thermodynamics/enzyme_data1.pl?col=1.&T1=56LEL/CAR_1366	56LEL/CAR		B	5.3.1.10	glucosamine-6-phosphate isomerase	C00352 + C00001 = C00085 + C00014	D-glucosamine 6-phosphate(aq) + H2O(l) = D-fructose 6-phosphate(aq) + ammonia(aq)		0.15	310.15		8.4
http://xpdb.nist.gov/enzyme_thermodynamics/enzyme_data1.pl?col=1.&T1=55CAR/COH_1223	55CAR/COH	spectrophotometry	C	4.3.2.2	adenylosuccinate lyase	C03794 = C00122 + C00020	adenylosuccinate(aq) = fumarate(aq) + AMP(aq)		0.012	298.15		7
http://xpdb.nist.gov/enzyme_thermodynamics/enzyme_data1.pl?col=1.&T1=59KIR/TUR_663	59KIR/TUR	paper chromatography and spectrophotometry	B	2.7.4.4	nucleoside-phosphate kinase	C00002 + C00015 = C00008 + C00075	ATP(aq) + UDP(aq) = ADP(aq) + UTP(aq)		0.91	303.15		8
http://xpdb.nist.gov/enzyme_thermodynamics/enzyme_data1.pl?col=1.&T1=64MOO/REI_318	64MOO/REI	spectrophotometry	C	1.6.4.5	thioredoxin reductase (NADPH)	C00342 + C00006 = C00343 + C00005	reduced thioredoxin(aq) + NADP(aq) = oxidized thioredoxin(aq) + NADPH(aq)		2	298.15		9
http://xpdb.nist.gov/enzyme_thermodynamics/enzyme_data1.pl?col=1.&T1=64MOO/REI_318	64MOO/REI	spectrophotometry	C	1.6.4.5	thioredoxin reductase (NADPH)	C00342 + C00006 = C00343 + C00005	reduced thioredoxin(aq) + NADP(aq) = oxidized thioredoxin(aq) + NADPH(aq)		0.27	298.15		8
http://xpdb.nist.gov/enzyme_thermodynamics/enzyme_data1.pl?col=1.&T1=64MOO/REI_318	64MOO/REI	spectrophotometry	C	1.6.4.5	thioredoxin reductase (NADPH)	C00342 + C00006 = C00343 + C00005	reduced thioredoxin(aq) + NADP(aq) = oxidized thioredoxin(aq) + NADPH(aq)		0.036	298.15		7
http://xpdb.nist.gov/enzyme_thermodynamics/enzyme_data1.pl?col=1.&T1=34MEY/LOH_1100	34MEY/LOH	spectrophotometry	C	4.1.2.13&5.3.1.1	fructose-biphosphate aldolase and triose-phosphate isomerase	C00354 = 2 C00111	D-fructose 1,6-bisphosphate(aq) = 2 glycerone phosphate(aq)		0.0015	293.15		7
http://xpdb.nist.gov/enzyme_thermodynamics/enzyme_data1.pl?col=1.&T1=34MEY/LOH_1100	34MEY/LOH	spectrophotometry	C	4.1.2.13&5.3.1.1	fructose-biphosphate aldolase and triose-phosphate isomerase	C00354 = 2 C00111	D-fructose 1,6-bisphosphate(aq) = 2 glycerone phosphate(aq)		0.013	333.15		7
http://xpdb.nist.gov/enzyme_thermodynamics/enzyme_data1.pl?col=1.&T1=34MEY/LOH_1100	34MEY/LOH	spectrophotometry	C	4.1.2.13&5.3.1.1	fructose-biphosphate aldolase and triose-phosphate isomerase	C00354 = 2 C00111	D-fructose 1,6-bisphosphate(aq) = 2 glycerone phosphate(aq)		0.022	343.15		7
http://xpdb.nist.gov/enzyme_thermodynamics/enzyme_data1.pl?col=1.&T1=34MEY/LOH_1100	34MEY/LOH	spectrophotometry	C	4.1.2.13&5.3.1.1	fructose-biphosphate aldolase and triose-phosphate isomerase	C00354 = 2 C00111	D-fructose 1,6-bisphosphate(aq) = 2 glycerone phosphate(aq)		0.00018	266.15		7
http://xpdb.nist.gov/enzyme_thermodynamics/enzyme_data1.pl?col=1.&T1=34MEY/LOH_1100	34MEY/LOH	spectrophotometry	C	4.1.2.13&5.3.1.1	fructose-biphosphate aldolase and triose-phosphate isomerase	C00354 = 2 C00111	D-fructose 1,6-bisphosphate(aq) = 2 glycerone phosphate(aq)		0.0003	273.15		7
http://xpdb.nist.gov/enzyme_thermodynamics/enzyme_data1.pl?col=1.&T1=71UNK/GOL_1197	71UNK/GOL	spectrophotometry	B	4.2.1.48	D-glutamate cyclase	C00217 = C02237 + C00001	D-glutamate(aq) = 5-oxo-D-proline(aq) + H2O(l)		24.3	293.4		7.9
http://xpdb.nist.gov/enzyme_thermodynamics/enzyme_data1.pl?col=1.&T1=71UNK/GOL_1197	71UNK/GOL	spectrophotometry	B	4.2.1.48	D-glutamate cyclase	C00217 = C02237 + C00001	D-glutamate(aq) = 5-oxo-D-proline(aq) + H2O(l)		30.3	310.9		7.9
http://xpdb.nist.gov/enzyme_thermodynamics/enzyme_data1.pl?col=1.&T1=71UNK/GOL_1197	71UNK/GOL	spectrophotometry	B	4.2.1.48	D-glutamate cyclase	C00217 = C02237 + C00001	D-glutamate(aq) = 5-oxo-D-proline(aq) + H2O(l)		27	302.3		7.9
http://xpdb.nist.gov/enzyme_thermodynamics/enzyme_data1.pl?col=1.&T1=71UNK/GOL_1197	71UNK/GOL	spectrophotometry	B	4.2.1.48	D-glutamate cyclase	C00217 = C02237 + C00001	D-glutamate(aq) = 5-oxo-D-proline(aq) + H2O(l)		26.8	303.2		7.9
http://xpdb.nist.gov/enzyme_thermodynamics/enzyme_data1.pl?col=1.&T1=35MEY/SCH_805	35MEY/SCH	calorimetry	C	3.1.3.1	alkaline phosphatase	C00074 + C00001 = C00022 + C00009	phosphoenolpyruvate(aq) + H2O(l) = pyruvate(aq) + orthophosphate(aq)			293.15
http://xpdb.nist.gov/enzyme_thermodynamics/enzyme_data1.pl?col=1.&T1=62HAL/FEN_1446	62HAL/FEN	spectrophotometry	B	6.4.1.3	propanoyl-CoA carboxylase	C00002 + C00100 + C00288 = C00008 + C00009 + C02557	ATP(aq) + propanoyl-CoA(aq) + carbon dioxide(aq) = ADP(aq) + phosphate(aq) + methylmalonyl-CoA(aq)		0.0081	310.15		8.15
http://xpdb.nist.gov/enzyme_thermodynamics/enzyme_data1.pl?col=1.&T1=97LIA/WU_332	97LIA/WU	calorimetry	B	1.11.1.6	catalase	C00027 = 0.5 C00007 + C00001	H2O2(aq) = 1/2 O2(aq) + H2O(l)			298.15		7
http://xpdb.nist.gov/enzyme_thermodynamics/enzyme_data1.pl?col=1.&T1=35MEY/LOH_1102	35MEY/LOH	calorimetry	C	4.1.2.13&5.3.1.1	fructose-biphosphate aldolase and triose-phosphate isomerase	C00354 = 2 C00111	D-fructose 1,6-bisphosphate(aq) = 2 glycerone phosphate(aq)			313.15
http://xpdb.nist.gov/enzyme_thermodynamics/enzyme_data1.pl?col=1.&T1=35MEY/LOH_1102	35MEY/LOH	calorimetry	C	4.1.2.13&5.3.1.1	fructose-biphosphate aldolase and triose-phosphate isomerase	C00354 = 2 C00111	D-fructose 1,6-bisphosphate(aq) = 2 glycerone phosphate(aq)			293.15
http://xpdb.nist.gov/enzyme_thermodynamics/enzyme_data1.pl?col=1.&T1=88TEW/STE_1339	88TEW/STE	calorimetry	B	5.3.1.6	ribose-5-phosphate isomerase	C00117 = C00199	D-ribose 5-phosphate(aq) = D-ribulose 5-phosphate(aq)			298.15		8.52
http://xpdb.nist.gov/enzyme_thermodynamics/enzyme_data1.pl?col=1.&T1=76SCH/KRI_1000	76SCH/KRI	calorimetry	B	3.5.1.5	urease	C00086 + 2 C00001 = 2 C00014 + C00288	urea(aq) + 2 H2O(l) = 2 ammonia(aq) + carbon dioxide(aq)			300.15		7
http://xpdb.nist.gov/enzyme_thermodynamics/enzyme_data1.pl?col=1.&T1=76SCH/KRI_1000	76SCH/KRI	calorimetry	B	3.5.1.5	urease	C00086 + 2 C00001 = 2 C00014 + C00288	urea(aq) + 2 H2O(l) = 2 ammonia(aq) + carbon dioxide(aq)			300.15		8
http://xpdb.nist.gov/enzyme_thermodynamics/enzyme_data1.pl?col=1.&T1=52NEI_99	52NEI		C	1.1.1.27	L-lactate dehydrogenase	C00186 + C00003 = C00022 + C00004	(S)-lactate(aq) + NAD(aq) = pyruvate(aq) + NADH(aq)		0.003	298.15		9
http://xpdb.nist.gov/enzyme_thermodynamics/enzyme_data1.pl?col=1.&T1=52NEI_99	52NEI		C	1.1.1.27	L-lactate dehydrogenase	C00186 + C00003 = C00022 + C00004	(S)-lactate(aq) + NAD(aq) = pyruvate(aq) + NADH(aq)		2.3e-05	298.15		7
http://xpdb.nist.gov/enzyme_thermodynamics/enzyme_data1.pl?col=1.&T1=52NEI_99	52NEI		C	1.1.1.27	L-lactate dehydrogenase	C00186 + C00003 = C00022 + C00004	(S)-lactate(aq) + NAD(aq) = pyruvate(aq) + NADH(aq)		0.00033	298.15		8
http://xpdb.nist.gov/enzyme_thermodynamics/enzyme_data1.pl?col=1.&T1=52NEI_99	52NEI		C	1.1.1.27	L-lactate dehydrogenase	C00186 + C00003 = C00022 + C00004	(S)-lactate(aq) + NAD(aq) = pyruvate(aq) + NADH(aq)		0.044	298.15		10
http://xpdb.nist.gov/enzyme_thermodynamics/enzyme_data1.pl?col=1.&T1=05TEW/GOL_1634	05TEW/GOL	calorimetry	A	3.5.5.1	nitrilase	C02938 + 2 C00001 = C00954 + C00014	3-indoleacetonitrile(aq) + 2 H2O(l) = indole-3-acetic acid(aq) + ammonia(aq)			298.15	0.29	7.51
http://xpdb.nist.gov/enzyme_thermodynamics/enzyme_data1.pl?col=1.&T1=88GAU_1536	88GAU	spectrophotometry	B	5.4.2.1	phosphoglycerate mutase	C00631 = C00197	2-phospho-D-glycerate(aq) = 3-phospho-D-glycerate(aq)		2.8	298.15		7.4
http://xpdb.nist.gov/enzyme_thermodynamics/enzyme_data1.pl?col=1.&T1=88TEW/STE2_767	88TEW/STE2	calorimetry	A	3.1.3.1	alkaline phosphatase	C00085 + C00001 = C00095 + C00009	D-fructose 6-phosphate(aq) + H2O(l) = D-fructose(aq) + orthophosphate(aq)			311.15		8.42	2.21
http://xpdb.nist.gov/enzyme_thermodynamics/enzyme_data1.pl?col=1.&T1=88TEW/STE2_767	88TEW/STE2	calorimetry	A	3.1.3.1	alkaline phosphatase	C00085 + C00001 = C00095 + C00009	D-fructose 6-phosphate(aq) + H2O(l) = D-fructose(aq) + orthophosphate(aq)			311.15		8.8	2.96
http://xpdb.nist.gov/enzyme_thermodynamics/enzyme_data1.pl?col=1.&T1=88TEW/STE2_767	88TEW/STE2	calorimetry	A	3.1.3.1	alkaline phosphatase	C00085 + C00001 = C00095 + C00009	D-fructose 6-phosphate(aq) + H2O(l) = D-fructose(aq) + orthophosphate(aq)			311.15		8.8	2.49
http://xpdb.nist.gov/enzyme_thermodynamics/enzyme_data1.pl?col=1.&T1=88TEW/STE2_767	88TEW/STE2	calorimetry	A	3.1.3.1	alkaline phosphatase	C00085 + C00001 = C00095 + C00009	D-fructose 6-phosphate(aq) + H2O(l) = D-fructose(aq) + orthophosphate(aq)			298.15		8.85	3.27
http://xpdb.nist.gov/enzyme_thermodynamics/enzyme_data1.pl?col=1.&T1=88TEW/STE2_767	88TEW/STE2	calorimetry	A	3.1.3.1	alkaline phosphatase	C00085 + C00001 = C00095 + C00009	D-fructose 6-phosphate(aq) + H2O(l) = D-fructose(aq) + orthophosphate(aq)			304.8		8.85	3.27
http://xpdb.nist.gov/enzyme_thermodynamics/enzyme_data1.pl?col=1.&T1=88TEW/STE2_767	88TEW/STE2	calorimetry	A	3.1.3.1	alkaline phosphatase	C00085 + C00001 = C00095 + C00009	D-fructose 6-phosphate(aq) + H2O(l) = D-fructose(aq) + orthophosphate(aq)			311.15		8.54	2.21
http://xpdb.nist.gov/enzyme_thermodynamics/enzyme_data1.pl?col=1.&T1=88TEW/STE2_767	88TEW/STE2	calorimetry	A	3.1.3.1	alkaline phosphatase	C00085 + C00001 = C00095 + C00009	D-fructose 6-phosphate(aq) + H2O(l) = D-fructose(aq) + orthophosphate(aq)			311.15		8.8	3.11
http://xpdb.nist.gov/enzyme_thermodynamics/enzyme_data1.pl?col=1.&T1=88TEW/STE2_767	88TEW/STE2	calorimetry	A	3.1.3.1	alkaline phosphatase	C00085 + C00001 = C00095 + C00009	D-fructose 6-phosphate(aq) + H2O(l) = D-fructose(aq) + orthophosphate(aq)			311.15		8.62	2.21
http://xpdb.nist.gov/enzyme_thermodynamics/enzyme_data1.pl?col=1.&T1=88TEW/STE2_767	88TEW/STE2	calorimetry	A	3.1.3.1	alkaline phosphatase	C00085 + C00001 = C00095 + C00009	D-fructose 6-phosphate(aq) + H2O(l) = D-fructose(aq) + orthophosphate(aq)			311.15		8.8	2.25
http://xpdb.nist.gov/enzyme_thermodynamics/enzyme_data1.pl?col=1.&T1=88TEW/STE2_767	88TEW/STE2	calorimetry	A	3.1.3.1	alkaline phosphatase	C00085 + C00001 = C00095 + C00009	D-fructose 6-phosphate(aq) + H2O(l) = D-fructose(aq) + orthophosphate(aq)			311.15		7.87	2.21
http://xpdb.nist.gov/enzyme_thermodynamics/enzyme_data1.pl?col=1.&T1=88TEW/STE2_767	88TEW/STE2	calorimetry	A	3.1.3.1	alkaline phosphatase	C00085 + C00001 = C00095 + C00009	D-fructose 6-phosphate(aq) + H2O(l) = D-fructose(aq) + orthophosphate(aq)			311.15		8.99	2.21
http://xpdb.nist.gov/enzyme_thermodynamics/enzyme_data1.pl?col=1.&T1=88TEW/STE2_767	88TEW/STE2	calorimetry	A	3.1.3.1	alkaline phosphatase	C00085 + C00001 = C00095 + C00009	D-fructose 6-phosphate(aq) + H2O(l) = D-fructose(aq) + orthophosphate(aq)			311.15		8.8	3.27
http://xpdb.nist.gov/enzyme_thermodynamics/enzyme_data1.pl?col=1.&T1=88TEW/STE2_767	88TEW/STE2	calorimetry	A	3.1.3.1	alkaline phosphatase	C00085 + C00001 = C00095 + C00009	D-fructose 6-phosphate(aq) + H2O(l) = D-fructose(aq) + orthophosphate(aq)			311.15		8.8	3.11
http://xpdb.nist.gov/enzyme_thermodynamics/enzyme_data1.pl?col=1.&T1=88TEW/STE2_766	88TEW/STE2	enzymatic assay and chromatography	A	3.1.3.1	alkaline phosphatase	C00085 + C00001 = C00095 + C00009	D-fructose 6-phosphate(aq) + H2O(l) = D-fructose(aq) + orthophosphate(aq)		262	298.15	0.29	8.4
http://xpdb.nist.gov/enzyme_thermodynamics/enzyme_data1.pl?col=1.&T1=83CRA/BOS_19	83CRA/BOS	spectrophotometry	C	1.1.1.1	alcohol dehydrogenase	C00469 + C00003 = C00084 + C00004	ethanol(aq) + NAD(aq) = acetaldehyde(aq) + NADH(aq)		0.00037	310.15		7.3
http://xpdb.nist.gov/enzyme_thermodynamics/enzyme_data1.pl?col=1.&T1=57SMI/GUN_1114	57SMI/GUN	spectrophotometry	B	4.1.3.1	isocitrate lyase	C00311 = C00042 + C00048	isocitrate(aq) = succinate(aq) + glyoxylate(aq)		0.029	300.15		7.6
http://xpdb.nist.gov/enzyme_thermodynamics/enzyme_data1.pl?col=1.&T1=68AVI/ALR_212	68AVI/ALR	spectrophotometry	C	1.1.1.119	glucose dehydrogenase (NADP+)	C00031 + C00006 = C00198 + C00005	D-glucose(aq) + NADP(aq) = D-glucono-1,5-lactone(aq) + NADPH(aq)		0.297	303.15		6.13
http://xpdb.nist.gov/enzyme_thermodynamics/enzyme_data1.pl?col=1.&T1=68AVI/ALR_212	68AVI/ALR	spectrophotometry	C	1.1.1.119	glucose dehydrogenase (NADP+)	C00031 + C00006 = C00198 + C00005	D-glucose(aq) + NADP(aq) = D-glucono-1,5-lactone(aq) + NADPH(aq)		3.52	303.15		6.93
http://xpdb.nist.gov/enzyme_thermodynamics/enzyme_data1.pl?col=1.&T1=68AVI/ALR_212	68AVI/ALR	spectrophotometry	C	1.1.1.119	glucose dehydrogenase (NADP+)	C00031 + C00006 = C00198 + C00005	D-glucose(aq) + NADP(aq) = D-glucono-1,5-lactone(aq) + NADPH(aq)		1.13	303.15		6.55
http://xpdb.nist.gov/enzyme_thermodynamics/enzyme_data1.pl?col=1.&T1=63MAP/ISH_312	63MAP/ISH	radioactivity and fluorimetry	D	1.6.4.2	glutathione reductase (NAD(P)H)	2 C00051 + C00006 = C00127 + C00005	2 reduced glutathione(aq) + NADP(aq) = oxidized glutathione(aq) + NADPH(aq)		1.5e-05	293.15		7.4
http://xpdb.nist.gov/enzyme_thermodynamics/enzyme_data1.pl?col=1.&T1=63MAP/ISH_312	63MAP/ISH	radioactivity and fluorimetry	D	1.6.4.2	glutathione reductase (NAD(P)H)	2 C00051 + C00006 = C00127 + C00005	2 reduced glutathione(aq) + NADP(aq) = oxidized glutathione(aq) + NADPH(aq)		0.00012	293.15		8.3
http://xpdb.nist.gov/enzyme_thermodynamics/enzyme_data1.pl?col=1.&T1=63MAP/ISH_312	63MAP/ISH	radioactivity and fluorimetry	D	1.6.4.2	glutathione reductase (NAD(P)H)	2 C00051 + C00006 = C00127 + C00005	2 reduced glutathione(aq) + NADP(aq) = oxidized glutathione(aq) + NADPH(aq)		0.00032	293.15		9.3
http://xpdb.nist.gov/enzyme_thermodynamics/enzyme_data1.pl?col=1.&T1=87FIE/JOH_1530	87FIE/JOH	spectrophotometric	B	1.5.1.3	dihydrofolate reductase	C00101 + C00006 = C00415 + C00005	5,6,7,8-tetrahydrofolate(aq) + NADP(ox)(aq) = 7,8-dihydrofolate(aq) + NADP(red)(aq)		0.049	298.15		9.8
http://xpdb.nist.gov/enzyme_thermodynamics/enzyme_data1.pl?col=1.&T1=80CHE/HED_567	80CHE/HED	flow microcalorimetry	A	2.7.1.40	pyruvate kinase	C00002 + C00022 = C00008 + C00074	ATP(aq) + pyruvate(aq) = ADP(aq) + phosphoenolpyruvate(aq)			298.15		8.02
http://xpdb.nist.gov/enzyme_thermodynamics/enzyme_data1.pl?col=1.&T1=80CHE/HED_567	80CHE/HED	flow microcalorimetry	A	2.7.1.40	pyruvate kinase	C00002 + C00022 = C00008 + C00074	ATP(aq) + pyruvate(aq) = ADP(aq) + phosphoenolpyruvate(aq)			298.15		8.54
http://xpdb.nist.gov/enzyme_thermodynamics/enzyme_data1.pl?col=1.&T1=80CHE/HED_567	80CHE/HED	flow microcalorimetry	A	2.7.1.40	pyruvate kinase	C00002 + C00022 = C00008 + C00074	ATP(aq) + pyruvate(aq) = ADP(aq) + phosphoenolpyruvate(aq)			298.15		8.06
http://xpdb.nist.gov/enzyme_thermodynamics/enzyme_data1.pl?col=1.&T1=80CHE/HED_567	80CHE/HED	flow microcalorimetry	A	2.7.1.40	pyruvate kinase	C00002 + C00022 = C00008 + C00074	ATP(aq) + pyruvate(aq) = ADP(aq) + phosphoenolpyruvate(aq)			298.15		8
http://xpdb.nist.gov/enzyme_thermodynamics/enzyme_data1.pl?col=1.&T1=72COO/MEI_523	72COO/MEI	spectrophotometry	B	2.6.1.15	glutamine-pyruvate aminotransaminase	C00064 + C00022 = C00940 + C00041	L-glutamine(aq) + pyruvate(aq) = 2-oxoglutaramate(aq) + L-alanine(aq)		340	310.15		8.4
http://xpdb.nist.gov/enzyme_thermodynamics/enzyme_data1.pl?col=1.&T1=72COO/MEI_521	72COO/MEI	spectrophotometry	B	2.6.1.15	glutamine-pyruvate aminotransaminase	C00064 + C00048 = C00940 + C00037	L-glutamine(aq) + glyoxylate(aq) = 2-oxoglutaramate(aq) + glycine(aq)		607	310.15		8.4
http://xpdb.nist.gov/enzyme_thermodynamics/enzyme_data1.pl?col=1.&T1=81MER/MCA_539	81MER/MCA	enzymatic assay and spectrophotometry	A	2.6.1.52	phosphoserine transaminase	C03232 + C00025 = C00026 + C01005	3-phosphonooxypyruvate(aq) + L-glutamate(aq) = 2-oxoglutarate(aq) + O-phospho-L-serine(aq)		85.4	311.15	0.25	6.81
http://xpdb.nist.gov/enzyme_thermodynamics/enzyme_data1.pl?col=1.&T1=81MER/MCA_539	81MER/MCA	enzymatic assay and spectrophotometry	A	2.6.1.52	phosphoserine transaminase	C03232 + C00025 = C00026 + C01005	3-phosphonooxypyruvate(aq) + L-glutamate(aq) = 2-oxoglutarate(aq) + O-phospho-L-serine(aq)		78	311.15	0.25	6.83
http://xpdb.nist.gov/enzyme_thermodynamics/enzyme_data1.pl?col=1.&T1=81MER/MCA_539	81MER/MCA	enzymatic assay and spectrophotometry	A	2.6.1.52	phosphoserine transaminase	C03232 + C00025 = C00026 + C01005	3-phosphonooxypyruvate(aq) + L-glutamate(aq) = 2-oxoglutarate(aq) + O-phospho-L-serine(aq)		82.6	311.15	0.25	6.92
http://xpdb.nist.gov/enzyme_thermodynamics/enzyme_data1.pl?col=1.&T1=81MER/MCA_539	81MER/MCA	enzymatic assay and spectrophotometry	A	2.6.1.52	phosphoserine transaminase	C03232 + C00025 = C00026 + C01005	3-phosphonooxypyruvate(aq) + L-glutamate(aq) = 2-oxoglutarate(aq) + O-phospho-L-serine(aq)		98.8	311.15	0.25	6.94
http://xpdb.nist.gov/enzyme_thermodynamics/enzyme_data1.pl?col=1.&T1=81MER/MCA_539	81MER/MCA	enzymatic assay and spectrophotometry	A	2.6.1.52	phosphoserine transaminase	C03232 + C00025 = C00026 + C01005	3-phosphonooxypyruvate(aq) + L-glutamate(aq) = 2-oxoglutarate(aq) + O-phospho-L-serine(aq)		93.9	311.15	0.25	6.94
http://xpdb.nist.gov/enzyme_thermodynamics/enzyme_data1.pl?col=1.&T1=81MER/MCA_539	81MER/MCA	enzymatic assay and spectrophotometry	A	2.6.1.52	phosphoserine transaminase	C03232 + C00025 = C00026 + C01005	3-phosphonooxypyruvate(aq) + L-glutamate(aq) = 2-oxoglutarate(aq) + O-phospho-L-serine(aq)		83.7	311.15	0.25	6.94
http://xpdb.nist.gov/enzyme_thermodynamics/enzyme_data1.pl?col=1.&T1=81MER/MCA_539	81MER/MCA	enzymatic assay and spectrophotometry	A	2.6.1.52	phosphoserine transaminase	C03232 + C00025 = C00026 + C01005	3-phosphonooxypyruvate(aq) + L-glutamate(aq) = 2-oxoglutarate(aq) + O-phospho-L-serine(aq)		81.8	311.15	0.25	6.96
http://xpdb.nist.gov/enzyme_thermodynamics/enzyme_data1.pl?col=1.&T1=81MER/MCA_539	81MER/MCA	enzymatic assay and spectrophotometry	A	2.6.1.52	phosphoserine transaminase	C03232 + C00025 = C00026 + C01005	3-phosphonooxypyruvate(aq) + L-glutamate(aq) = 2-oxoglutarate(aq) + O-phospho-L-serine(aq)		85	311.15	0.25	6.98
http://xpdb.nist.gov/enzyme_thermodynamics/enzyme_data1.pl?col=1.&T1=81MER/MCA_539	81MER/MCA	enzymatic assay and spectrophotometry	A	2.6.1.52	phosphoserine transaminase	C03232 + C00025 = C00026 + C01005	3-phosphonooxypyruvate(aq) + L-glutamate(aq) = 2-oxoglutarate(aq) + O-phospho-L-serine(aq)		89.5	311.15	0.25	7
http://xpdb.nist.gov/enzyme_thermodynamics/enzyme_data1.pl?col=1.&T1=81MER/MCA_539	81MER/MCA	enzymatic assay and spectrophotometry	A	2.6.1.52	phosphoserine transaminase	C03232 + C00025 = C00026 + C01005	3-phosphonooxypyruvate(aq) + L-glutamate(aq) = 2-oxoglutarate(aq) + O-phospho-L-serine(aq)		81.5	311.15	0.25	7.01
http://xpdb.nist.gov/enzyme_thermodynamics/enzyme_data1.pl?col=1.&T1=81MER/MCA_539	81MER/MCA	enzymatic assay and spectrophotometry	A	2.6.1.52	phosphoserine transaminase	C03232 + C00025 = C00026 + C01005	3-phosphonooxypyruvate(aq) + L-glutamate(aq) = 2-oxoglutarate(aq) + O-phospho-L-serine(aq)		93	311.15	0.25	7.02
http://xpdb.nist.gov/enzyme_thermodynamics/enzyme_data1.pl?col=1.&T1=81MER/MCA_539	81MER/MCA	enzymatic assay and spectrophotometry	A	2.6.1.52	phosphoserine transaminase	C03232 + C00025 = C00026 + C01005	3-phosphonooxypyruvate(aq) + L-glutamate(aq) = 2-oxoglutarate(aq) + O-phospho-L-serine(aq)		99.5	311.15	0.25	7.03
http://xpdb.nist.gov/enzyme_thermodynamics/enzyme_data1.pl?col=1.&T1=81MER/MCA_539	81MER/MCA	enzymatic assay and spectrophotometry	A	2.6.1.52	phosphoserine transaminase	C03232 + C00025 = C00026 + C01005	3-phosphonooxypyruvate(aq) + L-glutamate(aq) = 2-oxoglutarate(aq) + O-phospho-L-serine(aq)		88.4	311.15	0.25	7.15
http://xpdb.nist.gov/enzyme_thermodynamics/enzyme_data1.pl?col=1.&T1=81MER/MCA_539	81MER/MCA	enzymatic assay and spectrophotometry	A	2.6.1.52	phosphoserine transaminase	C03232 + C00025 = C00026 + C01005	3-phosphonooxypyruvate(aq) + L-glutamate(aq) = 2-oxoglutarate(aq) + O-phospho-L-serine(aq)		96.4	311.15	0.25	7.19
http://xpdb.nist.gov/enzyme_thermodynamics/enzyme_data1.pl?col=1.&T1=81MER/MCA_539	81MER/MCA	enzymatic assay and spectrophotometry	A	2.6.1.52	phosphoserine transaminase	C03232 + C00025 = C00026 + C01005	3-phosphonooxypyruvate(aq) + L-glutamate(aq) = 2-oxoglutarate(aq) + O-phospho-L-serine(aq)		92.2	311.15	0.25	7.22
http://xpdb.nist.gov/enzyme_thermodynamics/enzyme_data1.pl?col=1.&T1=81MER/MCA_539	81MER/MCA	enzymatic assay and spectrophotometry	A	2.6.1.52	phosphoserine transaminase	C03232 + C00025 = C00026 + C01005	3-phosphonooxypyruvate(aq) + L-glutamate(aq) = 2-oxoglutarate(aq) + O-phospho-L-serine(aq)		96.2	311.15	0.25	7.23
http://xpdb.nist.gov/enzyme_thermodynamics/enzyme_data1.pl?col=1.&T1=81MER/MCA_539	81MER/MCA	enzymatic assay and spectrophotometry	A	2.6.1.52	phosphoserine transaminase	C03232 + C00025 = C00026 + C01005	3-phosphonooxypyruvate(aq) + L-glutamate(aq) = 2-oxoglutarate(aq) + O-phospho-L-serine(aq)		86.1	311.15	0.25	7.51
http://xpdb.nist.gov/enzyme_thermodynamics/enzyme_data1.pl?col=1.&T1=81MER/MCA_539	81MER/MCA	enzymatic assay and spectrophotometry	A	2.6.1.52	phosphoserine transaminase	C03232 + C00025 = C00026 + C01005	3-phosphonooxypyruvate(aq) + L-glutamate(aq) = 2-oxoglutarate(aq) + O-phospho-L-serine(aq)		95.1	311.15	0.25	7	2.88
http://xpdb.nist.gov/enzyme_thermodynamics/enzyme_data1.pl?col=1.&T1=81MER/MCA_539	81MER/MCA	enzymatic assay and spectrophotometry	A	2.6.1.52	phosphoserine transaminase	C03232 + C00025 = C00026 + C01005	3-phosphonooxypyruvate(aq) + L-glutamate(aq) = 2-oxoglutarate(aq) + O-phospho-L-serine(aq)		80.6	311.15	0.25	7	2.69
http://xpdb.nist.gov/enzyme_thermodynamics/enzyme_data1.pl?col=1.&T1=81MER/MCA_539	81MER/MCA	enzymatic assay and spectrophotometry	A	2.6.1.52	phosphoserine transaminase	C03232 + C00025 = C00026 + C01005	3-phosphonooxypyruvate(aq) + L-glutamate(aq) = 2-oxoglutarate(aq) + O-phospho-L-serine(aq)		91.6	311.15	0.25	7	2.58
http://xpdb.nist.gov/enzyme_thermodynamics/enzyme_data1.pl?col=1.&T1=81MER/MCA_539	81MER/MCA	enzymatic assay and spectrophotometry	A	2.6.1.52	phosphoserine transaminase	C03232 + C00025 = C00026 + C01005	3-phosphonooxypyruvate(aq) + L-glutamate(aq) = 2-oxoglutarate(aq) + O-phospho-L-serine(aq)		88.9	311.15	0.25	7	2.57
http://xpdb.nist.gov/enzyme_thermodynamics/enzyme_data1.pl?col=2.&T1=81MER/MCA_539	81MER/MCA	enzymatic assay and spectrophotometry	A	2.6.1.52	phosphoserine transaminase	C03232 + C00025 = C00026 + C01005	3-phosphonooxypyruvate(aq) + L-glutamate(aq) = 2-oxoglutarate(aq) + O-phospho-L-serine(aq)		88.9	311.15	0.25	7	2.57
http://xpdb.nist.gov/enzyme_thermodynamics/enzyme_data1.pl?col=2.&T1=81MER/MCA_539	81MER/MCA	enzymatic assay and spectrophotometry	A	2.6.1.52	phosphoserine transaminase	C03232 + C00025 = C00026 + C01005	3-phosphonooxypyruvate(aq) + L-glutamate(aq) = 2-oxoglutarate(aq) + O-phospho-L-serine(aq)		83.6	311.15	0.25	7	2.39
http://xpdb.nist.gov/enzyme_thermodynamics/enzyme_data1.pl?col=2.&T1=81MER/MCA_539	81MER/MCA	enzymatic assay and spectrophotometry	A	2.6.1.52	phosphoserine transaminase	C03232 + C00025 = C00026 + C01005	3-phosphonooxypyruvate(aq) + L-glutamate(aq) = 2-oxoglutarate(aq) + O-phospho-L-serine(aq)		76.9	311.15	0.25	7	2.28
http://xpdb.nist.gov/enzyme_thermodynamics/enzyme_data1.pl?col=2.&T1=81MER/MCA_539	81MER/MCA	enzymatic assay and spectrophotometry	A	2.6.1.52	phosphoserine transaminase	C03232 + C00025 = C00026 + C01005	3-phosphonooxypyruvate(aq) + L-glutamate(aq) = 2-oxoglutarate(aq) + O-phospho-L-serine(aq)		84.8	311.15	0.25	7	2.25
http://xpdb.nist.gov/enzyme_thermodynamics/enzyme_data1.pl?col=2.&T1=81MER/MCA_539	81MER/MCA	enzymatic assay and spectrophotometry	A	2.6.1.52	phosphoserine transaminase	C03232 + C00025 = C00026 + C01005	3-phosphonooxypyruvate(aq) + L-glutamate(aq) = 2-oxoglutarate(aq) + O-phospho-L-serine(aq)		73.5	311.15	0.25	7	1.95
http://xpdb.nist.gov/enzyme_thermodynamics/enzyme_data1.pl?col=2.&T1=81MER/MCA_539	81MER/MCA	enzymatic assay and spectrophotometry	A	2.6.1.52	phosphoserine transaminase	C03232 + C00025 = C00026 + C01005	3-phosphonooxypyruvate(aq) + L-glutamate(aq) = 2-oxoglutarate(aq) + O-phospho-L-serine(aq)		73	311.15	0.25	7	1.96
http://xpdb.nist.gov/enzyme_thermodynamics/enzyme_data1.pl?col=2.&T1=81MER/MCA_539	81MER/MCA	enzymatic assay and spectrophotometry	A	2.6.1.52	phosphoserine transaminase	C03232 + C00025 = C00026 + C01005	3-phosphonooxypyruvate(aq) + L-glutamate(aq) = 2-oxoglutarate(aq) + O-phospho-L-serine(aq)		103	311.15	0.07	7
http://xpdb.nist.gov/enzyme_thermodynamics/enzyme_data1.pl?col=2.&T1=81MER/MCA_539	81MER/MCA	enzymatic assay and spectrophotometry	A	2.6.1.52	phosphoserine transaminase	C03232 + C00025 = C00026 + C01005	3-phosphonooxypyruvate(aq) + L-glutamate(aq) = 2-oxoglutarate(aq) + O-phospho-L-serine(aq)		112	311.15	0.07	7
http://xpdb.nist.gov/enzyme_thermodynamics/enzyme_data1.pl?col=2.&T1=81MER/MCA_539	81MER/MCA	enzymatic assay and spectrophotometry	A	2.6.1.52	phosphoserine transaminase	C03232 + C00025 = C00026 + C01005	3-phosphonooxypyruvate(aq) + L-glutamate(aq) = 2-oxoglutarate(aq) + O-phospho-L-serine(aq)		69.5	311.15	0.5	7
http://xpdb.nist.gov/enzyme_thermodynamics/enzyme_data1.pl?col=2.&T1=81MER/MCA_539	81MER/MCA	enzymatic assay and spectrophotometry	A	2.6.1.52	phosphoserine transaminase	C03232 + C00025 = C00026 + C01005	3-phosphonooxypyruvate(aq) + L-glutamate(aq) = 2-oxoglutarate(aq) + O-phospho-L-serine(aq)		84.7	311.15	0.5	7
http://xpdb.nist.gov/enzyme_thermodynamics/enzyme_data1.pl?col=2.&T1=81MER/MCA_539	81MER/MCA	enzymatic assay and spectrophotometry	A	2.6.1.52	phosphoserine transaminase	C03232 + C00025 = C00026 + C01005	3-phosphonooxypyruvate(aq) + L-glutamate(aq) = 2-oxoglutarate(aq) + O-phospho-L-serine(aq)		67.9	311.15	0.75	7
http://xpdb.nist.gov/enzyme_thermodynamics/enzyme_data1.pl?col=2.&T1=81MER/MCA_539	81MER/MCA	enzymatic assay and spectrophotometry	A	2.6.1.52	phosphoserine transaminase	C03232 + C00025 = C00026 + C01005	3-phosphonooxypyruvate(aq) + L-glutamate(aq) = 2-oxoglutarate(aq) + O-phospho-L-serine(aq)		68	311.15	0.75	7
http://xpdb.nist.gov/enzyme_thermodynamics/enzyme_data1.pl?col=2.&T1=81MER/MCA_539	81MER/MCA	enzymatic assay and spectrophotometry	A	2.6.1.52	phosphoserine transaminase	C03232 + C00025 = C00026 + C01005	3-phosphonooxypyruvate(aq) + L-glutamate(aq) = 2-oxoglutarate(aq) + O-phospho-L-serine(aq)		88.1	311.15	0.25	6.98
http://xpdb.nist.gov/enzyme_thermodynamics/enzyme_data1.pl?col=2.&T1=81MER/MCA_539	81MER/MCA	enzymatic assay and spectrophotometry	A	2.6.1.52	phosphoserine transaminase	C03232 + C00025 = C00026 + C01005	3-phosphonooxypyruvate(aq) + L-glutamate(aq) = 2-oxoglutarate(aq) + O-phospho-L-serine(aq)		79.6	311.15	0.25	7	2.69
http://xpdb.nist.gov/enzyme_thermodynamics/enzyme_data1.pl?col=2.&T1=81MER/MCA_539	81MER/MCA	enzymatic assay and spectrophotometry	A	2.6.1.52	phosphoserine transaminase	C03232 + C00025 = C00026 + C01005	3-phosphonooxypyruvate(aq) + L-glutamate(aq) = 2-oxoglutarate(aq) + O-phospho-L-serine(aq)		86.1	311.15	0.25	7	2.26
http://xpdb.nist.gov/enzyme_thermodynamics/enzyme_data1.pl?col=2.&T1=81MER/MCA_539	81MER/MCA	enzymatic assay and spectrophotometry	A	2.6.1.52	phosphoserine transaminase	C03232 + C00025 = C00026 + C01005	3-phosphonooxypyruvate(aq) + L-glutamate(aq) = 2-oxoglutarate(aq) + O-phospho-L-serine(aq)		64	311.15	0.75	7
http://xpdb.nist.gov/enzyme_thermodynamics/enzyme_data1.pl?col=2.&T1=81MER/MCA_539	81MER/MCA	enzymatic assay and spectrophotometry	A	2.6.1.52	phosphoserine transaminase	C03232 + C00025 = C00026 + C01005	3-phosphonooxypyruvate(aq) + L-glutamate(aq) = 2-oxoglutarate(aq) + O-phospho-L-serine(aq)		100	311.15	0.25	6.92
http://xpdb.nist.gov/enzyme_thermodynamics/enzyme_data1.pl?col=2.&T1=81MER/MCA_539	81MER/MCA	enzymatic assay and spectrophotometry	A	2.6.1.52	phosphoserine transaminase	C03232 + C00025 = C00026 + C01005	3-phosphonooxypyruvate(aq) + L-glutamate(aq) = 2-oxoglutarate(aq) + O-phospho-L-serine(aq)		101	311.15	0.25	6.98
http://xpdb.nist.gov/enzyme_thermodynamics/enzyme_data1.pl?col=2.&T1=81MER/MCA_539	81MER/MCA	enzymatic assay and spectrophotometry	A	2.6.1.52	phosphoserine transaminase	C03232 + C00025 = C00026 + C01005	3-phosphonooxypyruvate(aq) + L-glutamate(aq) = 2-oxoglutarate(aq) + O-phospho-L-serine(aq)		89.6	311.15	0.25	7.15
http://xpdb.nist.gov/enzyme_thermodynamics/enzyme_data1.pl?col=2.&T1=81MER/MCA_539	81MER/MCA	enzymatic assay and spectrophotometry	A	2.6.1.52	phosphoserine transaminase	C03232 + C00025 = C00026 + C01005	3-phosphonooxypyruvate(aq) + L-glutamate(aq) = 2-oxoglutarate(aq) + O-phospho-L-serine(aq)		88.6	311.15	0.25	7.53
http://xpdb.nist.gov/enzyme_thermodynamics/enzyme_data1.pl?col=2.&T1=81MER/MCA_539	81MER/MCA	enzymatic assay and spectrophotometry	A	2.6.1.52	phosphoserine transaminase	C03232 + C00025 = C00026 + C01005	3-phosphonooxypyruvate(aq) + L-glutamate(aq) = 2-oxoglutarate(aq) + O-phospho-L-serine(aq)		88.6	311.15	0.25	7	2.39
http://xpdb.nist.gov/enzyme_thermodynamics/enzyme_data1.pl?col=3.&T1=81MER/MCA_539	81MER/MCA	enzymatic assay and spectrophotometry	A	2.6.1.52	phosphoserine transaminase	C03232 + C00025 = C00026 + C01005	3-phosphonooxypyruvate(aq) + L-glutamate(aq) = 2-oxoglutarate(aq) + O-phospho-L-serine(aq)		88.6	311.15	0.25	7	2.39
http://xpdb.nist.gov/enzyme_thermodynamics/enzyme_data1.pl?col=3.&T1=81MER/MCA_539	81MER/MCA	enzymatic assay and spectrophotometry	A	2.6.1.52	phosphoserine transaminase	C03232 + C00025 = C00026 + C01005	3-phosphonooxypyruvate(aq) + L-glutamate(aq) = 2-oxoglutarate(aq) + O-phospho-L-serine(aq)		101	311.15	0.07	7
http://xpdb.nist.gov/enzyme_thermodynamics/enzyme_data1.pl?col=3.&T1=81MER/MCA_539	81MER/MCA	enzymatic assay and spectrophotometry	A	2.6.1.52	phosphoserine transaminase	C03232 + C00025 = C00026 + C01005	3-phosphonooxypyruvate(aq) + L-glutamate(aq) = 2-oxoglutarate(aq) + O-phospho-L-serine(aq)		73.9	311.15	0.5	7
http://xpdb.nist.gov/enzyme_thermodynamics/enzyme_data1.pl?col=3.&T1=81MER/MCA_539	81MER/MCA	enzymatic assay and spectrophotometry	A	2.6.1.52	phosphoserine transaminase	C03232 + C00025 = C00026 + C01005	3-phosphonooxypyruvate(aq) + L-glutamate(aq) = 2-oxoglutarate(aq) + O-phospho-L-serine(aq)		65.5	311.15	0.75	7
http://xpdb.nist.gov/enzyme_thermodynamics/enzyme_data1.pl?col=3.&T1=81MER/MCA_539	81MER/MCA	enzymatic assay and spectrophotometry	A	2.6.1.52	phosphoserine transaminase	C03232 + C00025 = C00026 + C01005	3-phosphonooxypyruvate(aq) + L-glutamate(aq) = 2-oxoglutarate(aq) + O-phospho-L-serine(aq)		93.6	311.15	0.25	7.17
http://xpdb.nist.gov/enzyme_thermodynamics/enzyme_data1.pl?col=3.&T1=81MER/MCA_539	81MER/MCA	enzymatic assay and spectrophotometry	A	2.6.1.52	phosphoserine transaminase	C03232 + C00025 = C00026 + C01005	3-phosphonooxypyruvate(aq) + L-glutamate(aq) = 2-oxoglutarate(aq) + O-phospho-L-serine(aq)		93.4	311.15	0.25	7	2.88
http://xpdb.nist.gov/enzyme_thermodynamics/enzyme_data1.pl?col=3.&T1=81MER/MCA_539	81MER/MCA	enzymatic assay and spectrophotometry	A	2.6.1.52	phosphoserine transaminase	C03232 + C00025 = C00026 + C01005	3-phosphonooxypyruvate(aq) + L-glutamate(aq) = 2-oxoglutarate(aq) + O-phospho-L-serine(aq)		74.9	311.15	0.25	7	2.27
http://xpdb.nist.gov/enzyme_thermodynamics/enzyme_data1.pl?col=3.&T1=81MER/MCA_539	81MER/MCA	enzymatic assay and spectrophotometry	A	2.6.1.52	phosphoserine transaminase	C03232 + C00025 = C00026 + C01005	3-phosphonooxypyruvate(aq) + L-glutamate(aq) = 2-oxoglutarate(aq) + O-phospho-L-serine(aq)		110	311.15	0.07	7
http://xpdb.nist.gov/enzyme_thermodynamics/enzyme_data1.pl?col=3.&T1=81MER/MCA_539	81MER/MCA	enzymatic assay and spectrophotometry	A	2.6.1.52	phosphoserine transaminase	C03232 + C00025 = C00026 + C01005	3-phosphonooxypyruvate(aq) + L-glutamate(aq) = 2-oxoglutarate(aq) + O-phospho-L-serine(aq)		90.7	311.15	0.25	6.94
http://xpdb.nist.gov/enzyme_thermodynamics/enzyme_data1.pl?col=3.&T1=81MER/MCA_539	81MER/MCA	enzymatic assay and spectrophotometry	A	2.6.1.52	phosphoserine transaminase	C03232 + C00025 = C00026 + C01005	3-phosphonooxypyruvate(aq) + L-glutamate(aq) = 2-oxoglutarate(aq) + O-phospho-L-serine(aq)		84.4	311.15	0.25	7.01
http://xpdb.nist.gov/enzyme_thermodynamics/enzyme_data1.pl?col=3.&T1=81MER/MCA_539	81MER/MCA	enzymatic assay and spectrophotometry	A	2.6.1.52	phosphoserine transaminase	C03232 + C00025 = C00026 + C01005	3-phosphonooxypyruvate(aq) + L-glutamate(aq) = 2-oxoglutarate(aq) + O-phospho-L-serine(aq)		74.6	311.15	0.5	7
http://xpdb.nist.gov/enzyme_thermodynamics/enzyme_data1.pl?col=3.&T1=81MER/MCA_539	81MER/MCA	enzymatic assay and spectrophotometry	A	2.6.1.52	phosphoserine transaminase	C03232 + C00025 = C00026 + C01005	3-phosphonooxypyruvate(aq) + L-glutamate(aq) = 2-oxoglutarate(aq) + O-phospho-L-serine(aq)		87.7	311.15	0.25	6.91
http://xpdb.nist.gov/enzyme_thermodynamics/enzyme_data1.pl?col=1.&T1=67WIL/LUN_104	67WIL/LUN	spectrophotometry	A	1.1.1.27	L-lactate dehydrogenase	C00186 + C00003 = C00022 + C00004	(S)-lactate(aq) + NAD(aq) = pyruvate(aq) + NADH(aq)		9.36e-05	311.15	0.045	7
http://xpdb.nist.gov/enzyme_thermodynamics/enzyme_data1.pl?col=1.&T1=67WIL/LUN_104	67WIL/LUN	spectrophotometry	A	1.1.1.27	L-lactate dehydrogenase	C00186 + C00003 = C00022 + C00004	(S)-lactate(aq) + NAD(aq) = pyruvate(aq) + NADH(aq)		0.0001023	311.15	0.138	7
http://xpdb.nist.gov/enzyme_thermodynamics/enzyme_data1.pl?col=1.&T1=67WIL/LUN_104	67WIL/LUN	spectrophotometry	A	1.1.1.27	L-lactate dehydrogenase	C00186 + C00003 = C00022 + C00004	(S)-lactate(aq) + NAD(aq) = pyruvate(aq) + NADH(aq)		0.000111	311.15	0.258	7
http://xpdb.nist.gov/enzyme_thermodynamics/enzyme_data1.pl?col=1.&T1=67WIL/LUN_104	67WIL/LUN	spectrophotometry	A	1.1.1.27	L-lactate dehydrogenase	C00186 + C00003 = C00022 + C00004	(S)-lactate(aq) + NAD(aq) = pyruvate(aq) + NADH(aq)		9.67e-05	311.15	0.077	7
http://xpdb.nist.gov/enzyme_thermodynamics/enzyme_data1.pl?col=1.&T1=80COO/BLA_1152	80COO/BLA	spectrophotometry	B	4.2.1.2	fumarate hydratase	C00122 + C00001 = C00149	fumarate(aq) + H2O(l) = (S)-malate(aq)		4.25	298.15		8
http://xpdb.nist.gov/enzyme_thermodynamics/enzyme_data1.pl?col=1.&T1=60PIE/WIA_270	60PIE/WIA	spectrophotometry	B	1.4.1.1	alanine dehydrogenase	C00041 + C00003 + C00001 = C00022 + C00004 + C00014	L-alanine(aq) + NAD(aq) + H2O(l) = pyruvate(aq) + NADH(aq) + ammonia(aq)		6.01e-06	298.15		7.97
http://xpdb.nist.gov/enzyme_thermodynamics/enzyme_data1.pl?col=1.&T1=60PIE/WIA_270	60PIE/WIA	spectrophotometry	B	1.4.1.1	alanine dehydrogenase	C00041 + C00003 + C00001 = C00022 + C00004 + C00014	L-alanine(aq) + NAD(aq) + H2O(l) = pyruvate(aq) + NADH(aq) + ammonia(aq)		7.68e-06	298.15		7.98
http://xpdb.nist.gov/enzyme_thermodynamics/enzyme_data1.pl?col=1.&T1=60PIE/WIA_270	60PIE/WIA	spectrophotometry	B	1.4.1.1	alanine dehydrogenase	C00041 + C00003 + C00001 = C00022 + C00004 + C00014	L-alanine(aq) + NAD(aq) + H2O(l) = pyruvate(aq) + NADH(aq) + ammonia(aq)		1.96e-05	298.15		8.35
http://xpdb.nist.gov/enzyme_thermodynamics/enzyme_data1.pl?col=1.&T1=60PIE/WIA_270	60PIE/WIA	spectrophotometry	B	1.4.1.1	alanine dehydrogenase	C00041 + C00003 + C00001 = C00022 + C00004 + C00014	L-alanine(aq) + NAD(aq) + H2O(l) = pyruvate(aq) + NADH(aq) + ammonia(aq)		0.000115	298.15		9.1
http://xpdb.nist.gov/enzyme_thermodynamics/enzyme_data1.pl?col=1.&T1=60PIE/WIA_270	60PIE/WIA	spectrophotometry	B	1.4.1.1	alanine dehydrogenase	C00041 + C00003 + C00001 = C00022 + C00004 + C00014	L-alanine(aq) + NAD(aq) + H2O(l) = pyruvate(aq) + NADH(aq) + ammonia(aq)		0.000119	298.15		9.14
http://xpdb.nist.gov/enzyme_thermodynamics/enzyme_data1.pl?col=1.&T1=60PIE/WIA_270	60PIE/WIA	spectrophotometry	B	1.4.1.1	alanine dehydrogenase	C00041 + C00003 + C00001 = C00022 + C00004 + C00014	L-alanine(aq) + NAD(aq) + H2O(l) = pyruvate(aq) + NADH(aq) + ammonia(aq)		0.000268	298.15		9.41
http://xpdb.nist.gov/enzyme_thermodynamics/enzyme_data1.pl?col=1.&T1=60PIE/WIA_270	60PIE/WIA	spectrophotometry	B	1.4.1.1	alanine dehydrogenase	C00041 + C00003 + C00001 = C00022 + C00004 + C00014	L-alanine(aq) + NAD(aq) + H2O(l) = pyruvate(aq) + NADH(aq) + ammonia(aq)		5.32e-05	298.15		8.73
http://xpdb.nist.gov/enzyme_thermodynamics/enzyme_data1.pl?col=1.&T1=60PIE/WIA_270	60PIE/WIA	spectrophotometry	B	1.4.1.1	alanine dehydrogenase	C00041 + C00003 + C00001 = C00022 + C00004 + C00014	L-alanine(aq) + NAD(aq) + H2O(l) = pyruvate(aq) + NADH(aq) + ammonia(aq)		1.8e-05	298.15		8.32
http://xpdb.nist.gov/enzyme_thermodynamics/enzyme_data1.pl?col=1.&T1=60PIE/WIA_270	60PIE/WIA	spectrophotometry	B	1.4.1.1	alanine dehydrogenase	C00041 + C00003 + C00001 = C00022 + C00004 + C00014	L-alanine(aq) + NAD(aq) + H2O(l) = pyruvate(aq) + NADH(aq) + ammonia(aq)		5.26e-05	298.15		8.77
http://xpdb.nist.gov/enzyme_thermodynamics/enzyme_data1.pl?col=1.&T1=60PIE/WIA_270	60PIE/WIA	spectrophotometry	B	1.4.1.1	alanine dehydrogenase	C00041 + C00003 + C00001 = C00022 + C00004 + C00014	L-alanine(aq) + NAD(aq) + H2O(l) = pyruvate(aq) + NADH(aq) + ammonia(aq)		0.00016	298.15		9.22
http://xpdb.nist.gov/enzyme_thermodynamics/enzyme_data1.pl?col=1.&T1=80CAM/SGA_950	80CAM/SGA	spectrophotometry	B	3.2.2.7	adenosine nucleosidase	C00212 + C00001 = C00147 + C00121	adenosine(aq) + H2O(l) = adenine(aq) + D-ribose(aq)		53	298.15		7
http://xpdb.nist.gov/enzyme_thermodynamics/enzyme_data1.pl?col=1.&T1=75GOL_543	75GOL	calorimetry	A	2.7.1.1	hexokinase	C00002 + C00095 = C00008 + C00085	ATP(aq) + D-fructose(aq) = ADP(aq) + D-fructose 6-phosphate(aq)			301.66		8.63
http://xpdb.nist.gov/enzyme_thermodynamics/enzyme_data1.pl?col=1.&T1=75GOL_543	75GOL	calorimetry	A	2.7.1.1	hexokinase	C00002 + C00095 = C00008 + C00085	ATP(aq) + D-fructose(aq) = ADP(aq) + D-fructose 6-phosphate(aq)			298.19		8.61
http://xpdb.nist.gov/enzyme_thermodynamics/enzyme_data1.pl?col=1.&T1=75GOL_543	75GOL	calorimetry	A	2.7.1.1	hexokinase	C00002 + C00095 = C00008 + C00085	ATP(aq) + D-fructose(aq) = ADP(aq) + D-fructose 6-phosphate(aq)			298.19		8.63
http://xpdb.nist.gov/enzyme_thermodynamics/enzyme_data1.pl?col=1.&T1=75GOL_543	75GOL	calorimetry	A	2.7.1.1	hexokinase	C00002 + C00095 = C00008 + C00085	ATP(aq) + D-fructose(aq) = ADP(aq) + D-fructose 6-phosphate(aq)			305.11		8.61
http://xpdb.nist.gov/enzyme_thermodynamics/enzyme_data1.pl?col=1.&T1=74TUR/GIL_693	74TUR/GIL	spectrophotometry	C	2.7.7.9	UTP-glucose-1-phosphate uridylyltransferase	C00075 + C00103 = C00013 + C00029	UTP(aq) + D-glucose 1-phosphate(aq) = pyrophosphate(aq) + UDPglucose(aq)		0.16	305.15		7.8
http://xpdb.nist.gov/enzyme_thermodynamics/enzyme_data1.pl?col=1.&T1=65BUL/HAN_510	65BUL/HAN	spectrophotometry	C	2.6.1.2	alanine transaminase	C00041 + C00026 = C00022 + C00025	L-alanine(aq) + 2-oxoglutarate(aq) = pyruvate(aq) + L-glutamate(aq)		2.2	298.15		8
http://xpdb.nist.gov/enzyme_thermodynamics/enzyme_data1.pl?col=1.&T1=90SAN/SIN_1363	90SAN/SIN	enzymatic assay + spectrophotometry	C	5.3.1.9	glucose-6-phosphate isomerase	C00092 = C00085	D-glucose 6-phosphate(aq) = D-fructose 6-phosphate(aq)		0.3	303.15		8.6
http://xpdb.nist.gov/enzyme_thermodynamics/enzyme_data1.pl?col=1.&T1=88GUI/SNE_1547	88GUI/SNE	spectrophotometry	B	1.1.1.65	pyridoxine 4-dehydrogenase	C00314 + C00006 = C00250 + C00005	pyridoxine(aq) + NADP(ox)(aq) = pyridoxal(aq) + NADP(red)(aq)		0.0071	298.15		9
http://xpdb.nist.gov/enzyme_thermodynamics/enzyme_data1.pl?col=1.&T1=88GUI/SNE_1547	88GUI/SNE	spectrophotometry	B	1.1.1.65	pyridoxine 4-dehydrogenase	C00314 + C00006 = C00250 + C00005	pyridoxine(aq) + NADP(ox)(aq) = pyridoxal(aq) + NADP(red)(aq)		3.9e-06	298.15		6
http://xpdb.nist.gov/enzyme_thermodynamics/enzyme_data1.pl?col=1.&T1=58NOL/BRU_1353	58NOL/BRU	spectrophotometry	C	5.3.1.9	glucose-6-phosphate isomerase	C00092 = C00085	D-glucose 6-phosphate(aq) = D-fructose 6-phosphate(aq)		0.67	310.15		7.5
http://xpdb.nist.gov/enzyme_thermodynamics/enzyme_data1.pl?col=1.&T1=92KRA_1121	92KRA	HPLC	A	4.1.3.3	N-acetylneuraminate lyase	C00270 = C00645 + C00022	N-acetylneuraminate(aq) = N-acetyl-D-mannosamine(aq) + pyruvate(aq)		0.0758	309.8		7.5
http://xpdb.nist.gov/enzyme_thermodynamics/enzyme_data1.pl?col=1.&T1=92KRA_1121	92KRA	HPLC	A	4.1.3.3	N-acetylneuraminate lyase	C00270 = C00645 + C00022	N-acetylneuraminate(aq) = N-acetyl-D-mannosamine(aq) + pyruvate(aq)		0.127	317.7		7.5
http://xpdb.nist.gov/enzyme_thermodynamics/enzyme_data1.pl?col=1.&T1=92KRA_1121	92KRA	HPLC	A	4.1.3.3	N-acetylneuraminate lyase	C00270 = C00645 + C00022	N-acetylneuraminate(aq) = N-acetyl-D-mannosamine(aq) + pyruvate(aq)		0.00898	278.3		7.5
http://xpdb.nist.gov/enzyme_thermodynamics/enzyme_data1.pl?col=1.&T1=92KRA_1121	92KRA	HPLC	A	4.1.3.3	N-acetylneuraminate lyase	C00270 = C00645 + C00022	N-acetylneuraminate(aq) = N-acetyl-D-mannosamine(aq) + pyruvate(aq)		0.034	298.15		7.5
http://xpdb.nist.gov/enzyme_thermodynamics/enzyme_data1.pl?col=1.&T1=92KRA_1121	92KRA	HPLC	A	4.1.3.3	N-acetylneuraminate lyase	C00270 = C00645 + C00022	N-acetylneuraminate(aq) = N-acetyl-D-mannosamine(aq) + pyruvate(aq)		0.0165	287.9		7.5
http://xpdb.nist.gov/enzyme_thermodynamics/enzyme_data1.pl?col=1.&T1=92KRA_1121	92KRA	HPLC	A	4.1.3.3	N-acetylneuraminate lyase	C00270 = C00645 + C00022	N-acetylneuraminate(aq) = N-acetyl-D-mannosamine(aq) + pyruvate(aq)		0.0641	309.8		7.5
http://xpdb.nist.gov/enzyme_thermodynamics/enzyme_data1.pl?col=1.&T1=70MAN/HOL_708	70MAN/HOL		B	2.7.7.42	[glutamate-ammonia-ligase] adenylyltransferase	C00002 + C01281 = C00013 + C01299	ATP(aq) + [L-glutamate:ammonia ligase(ADP-forming)](aq) = pyrophosphate(aq) + adenylyl-[L-glutamate:ammonia ligase(ADP-forming)](aq)		8.5	303.15		7.36
http://xpdb.nist.gov/enzyme_thermodynamics/enzyme_data1.pl?col=1.&T1=92KIM/KIN_458	92KIM/KIN	HPLC and enzymatic assay	A	2.4.2.1	purine-nucleoside phosphorylase	C00387 + C00009 = C00242 + C00620	guanosine(aq) + orthophosphate(aq) = guanine(aq) + D-ribose 1-phosphate(aq)		0.00926	311.15	0.25	7	3
http://xpdb.nist.gov/enzyme_thermodynamics/enzyme_data1.pl?col=1.&T1=56KAP/CIO_22	56KAP/CIO	spectrophotometry	C	1.1.1.1	alcohol dehydrogenase	C00469 + C80057 = C00084 + C80058	ethanol(aq) + AP-NAD(aq) = acetaldehyde(aq) + AP-NADH(aq)		0.03	303.15		7
http://xpdb.nist.gov/enzyme_thermodynamics/enzyme_data1.pl?col=1.&T1=56KAP/CIO_22	56KAP/CIO	spectrophotometry	C	1.1.1.1	alcohol dehydrogenase	C00469 + C80057 = C00084 + C80058	ethanol(aq) + AP-NAD(aq) = acetaldehyde(aq) + AP-NADH(aq)		0.3	303.15		8
http://xpdb.nist.gov/enzyme_thermodynamics/enzyme_data1.pl?col=1.&T1=70NAK/TSU_205	70NAK/TSU	spectrophotometry	C	1.1.1.96	diiodophenylpyruvate reductase	C04367 + C00003 = C01244 + C00004	-(3,5-diiodo-4-hydroxyphenyl)lactate(aq) + NAD(aq) =-(3,5-diiodo-4-hydroxyphenyl)pyruvate(aq) + NADH(aq)		8.2e-07	298.15		6.5
http://xpdb.nist.gov/enzyme_thermodynamics/enzyme_data1.pl?col=1.&T1=99KIS/HOL_262	99KIS/HOL	calorimetry	A	1.3.1.12	prephenate dehydrogenase	C00254 + C00003 = C01179 + C00004 + C00288	prephenate(aq) + NAD(aq) = 4-hydroxyphenylpyruvate(aq) + NADH(aq) + carbon dioxide(aq)			298.15		6.98
http://xpdb.nist.gov/enzyme_thermodynamics/enzyme_data1.pl?col=1.&T1=48SOR/DEG_591	48SOR/DEG	chemical analysis and spectrophotometry	B	2.7.3.2	creatine kinase	C00002 + C00300 = C00008 + C02305	ATP(aq) + creatine(aq) = ADP(aq) + phosphocreatine(aq)		7.94	310.15		9.1
http://xpdb.nist.gov/enzyme_thermodynamics/enzyme_data1.pl?col=1.&T1=48SOR/DEG_591	48SOR/DEG	chemical analysis and spectrophotometry	B	2.7.3.2	creatine kinase	C00002 + C00300 = C00008 + C02305	ATP(aq) + creatine(aq) = ADP(aq) + phosphocreatine(aq)		0.1	310.15		9.1
http://xpdb.nist.gov/enzyme_thermodynamics/enzyme_data1.pl?col=1.&T1=48SOR/DEG_591	48SOR/DEG	chemical analysis and spectrophotometry	B	2.7.3.2	creatine kinase	C00002 + C00300 = C00008 + C02305	ATP(aq) + creatine(aq) = ADP(aq) + phosphocreatine(aq)		0.13	310.15		9.1	1.38
http://xpdb.nist.gov/enzyme_thermodynamics/enzyme_data1.pl?col=1.&T1=48SOR/DEG_591	48SOR/DEG	chemical analysis and spectrophotometry	B	2.7.3.2	creatine kinase	C00002 + C00300 = C00008 + C02305	ATP(aq) + creatine(aq) = ADP(aq) + phosphocreatine(aq)		0.13	310.15		9.1
http://xpdb.nist.gov/enzyme_thermodynamics/enzyme_data1.pl?col=1.&T1=48SOR/DEG_591	48SOR/DEG	chemical analysis and spectrophotometry	B	2.7.3.2	creatine kinase	C00002 + C00300 = C00008 + C02305	ATP(aq) + creatine(aq) = ADP(aq) + phosphocreatine(aq)		0.45	310.15		9.1
http://xpdb.nist.gov/enzyme_thermodynamics/enzyme_data1.pl?col=1.&T1=48SOR/DEG_591	48SOR/DEG	chemical analysis and spectrophotometry	B	2.7.3.2	creatine kinase	C00002 + C00300 = C00008 + C02305	ATP(aq) + creatine(aq) = ADP(aq) + phosphocreatine(aq)		0.15	310.15		9.1	2.28
http://xpdb.nist.gov/enzyme_thermodynamics/enzyme_data1.pl?col=1.&T1=48SOR/DEG_591	48SOR/DEG	chemical analysis and spectrophotometry	B	2.7.3.2	creatine kinase	C00002 + C00300 = C00008 + C02305	ATP(aq) + creatine(aq) = ADP(aq) + phosphocreatine(aq)		0.12	310.15		9.1	1.98
http://xpdb.nist.gov/enzyme_thermodynamics/enzyme_data1.pl?col=1.&T1=48SOR/DEG_591	48SOR/DEG	chemical analysis and spectrophotometry	B	2.7.3.2	creatine kinase	C00002 + C00300 = C00008 + C02305	ATP(aq) + creatine(aq) = ADP(aq) + phosphocreatine(aq)		0.29	310.15		9.1	2.28
http://xpdb.nist.gov/enzyme_thermodynamics/enzyme_data1.pl?col=1.&T1=48SOR/DEG_591	48SOR/DEG	chemical analysis and spectrophotometry	B	2.7.3.2	creatine kinase	C00002 + C00300 = C00008 + C02305	ATP(aq) + creatine(aq) = ADP(aq) + phosphocreatine(aq)		0.15	310.15		9.1
http://xpdb.nist.gov/enzyme_thermodynamics/enzyme_data1.pl?col=1.&T1=48SOR/DEG_591	48SOR/DEG	chemical analysis and spectrophotometry	B	2.7.3.2	creatine kinase	C00002 + C00300 = C00008 + C02305	ATP(aq) + creatine(aq) = ADP(aq) + phosphocreatine(aq)		0.13	310.15		9.1
http://xpdb.nist.gov/enzyme_thermodynamics/enzyme_data1.pl?col=1.&T1=48SOR/DEG_591	48SOR/DEG	chemical analysis and spectrophotometry	B	2.7.3.2	creatine kinase	C00002 + C00300 = C00008 + C02305	ATP(aq) + creatine(aq) = ADP(aq) + phosphocreatine(aq)		0.1	310.15		9.1
http://xpdb.nist.gov/enzyme_thermodynamics/enzyme_data1.pl?col=1.&T1=48SOR/DEG_591	48SOR/DEG	chemical analysis and spectrophotometry	B	2.7.3.2	creatine kinase	C00002 + C00300 = C00008 + C02305	ATP(aq) + creatine(aq) = ADP(aq) + phosphocreatine(aq)		0.26	310.15		8.72
http://xpdb.nist.gov/enzyme_thermodynamics/enzyme_data1.pl?col=1.&T1=48SOR/DEG_591	48SOR/DEG	chemical analysis and spectrophotometry	B	2.7.3.2	creatine kinase	C00002 + C00300 = C00008 + C02305	ATP(aq) + creatine(aq) = ADP(aq) + phosphocreatine(aq)		0.23	310.15		9.1
http://xpdb.nist.gov/enzyme_thermodynamics/enzyme_data1.pl?col=1.&T1=48SOR/DEG_591	48SOR/DEG	chemical analysis and spectrophotometry	B	2.7.3.2	creatine kinase	C00002 + C00300 = C00008 + C02305	ATP(aq) + creatine(aq) = ADP(aq) + phosphocreatine(aq)		0.17	310.15		9.1
http://xpdb.nist.gov/enzyme_thermodynamics/enzyme_data1.pl?col=1.&T1=48SOR/DEG_591	48SOR/DEG	chemical analysis and spectrophotometry	B	2.7.3.2	creatine kinase	C00002 + C00300 = C00008 + C02305	ATP(aq) + creatine(aq) = ADP(aq) + phosphocreatine(aq)		0.24	310.15		9.1	1.43
http://xpdb.nist.gov/enzyme_thermodynamics/enzyme_data1.pl?col=1.&T1=48SOR/DEG_591	48SOR/DEG	chemical analysis and spectrophotometry	B	2.7.3.2	creatine kinase	C00002 + C00300 = C00008 + C02305	ATP(aq) + creatine(aq) = ADP(aq) + phosphocreatine(aq)		0.15	310.15		5.98
http://xpdb.nist.gov/enzyme_thermodynamics/enzyme_data1.pl?col=1.&T1=48SOR/DEG_591	48SOR/DEG	chemical analysis and spectrophotometry	B	2.7.3.2	creatine kinase	C00002 + C00300 = C00008 + C02305	ATP(aq) + creatine(aq) = ADP(aq) + phosphocreatine(aq)		0.1	310.15		9.1	1.98
http://xpdb.nist.gov/enzyme_thermodynamics/enzyme_data1.pl?col=1.&T1=48SOR/DEG_591	48SOR/DEG	chemical analysis and spectrophotometry	B	2.7.3.2	creatine kinase	C00002 + C00300 = C00008 + C02305	ATP(aq) + creatine(aq) = ADP(aq) + phosphocreatine(aq)		0.0926	310.15		9.1	1.13
http://xpdb.nist.gov/enzyme_thermodynamics/enzyme_data1.pl?col=1.&T1=48SOR/DEG_591	48SOR/DEG	chemical analysis and spectrophotometry	B	2.7.3.2	creatine kinase	C00002 + C00300 = C00008 + C02305	ATP(aq) + creatine(aq) = ADP(aq) + phosphocreatine(aq)		0.37	310.15		6.02
http://xpdb.nist.gov/enzyme_thermodynamics/enzyme_data1.pl?col=1.&T1=56COW/PIZ_1389	56COW/PIZ	polarimetry	B	5.4.2.1	phosphoglycerate mutase	C00631 = C00197	2-phospho-D-glycerate(aq) = 3-phospho-D-glycerate(aq)		5	310.15		6.8
http://xpdb.nist.gov/enzyme_thermodynamics/enzyme_data1.pl?col=1.&T1=59KIT/HEM_986	59KIT/HEM	calorimetry	A	3.5.1.1	asparaginase	C00152 + C00001 = C00049 + C00014	L-asparagine(aq) + H2O(l) = L-aspartate(aq) + ammonia(aq)			295		8.5
http://xpdb.nist.gov/enzyme_thermodynamics/enzyme_data1.pl?col=1.&T1=53SIE/POT_635	53SIE/POT	spectrophotometry	C	2.7.4.3	adenylate kinase	2 C00008 = C00020 + C00002	2 ADP(aq) = AMP(aq) + ATP(aq)		1	303.15
http://xpdb.nist.gov/enzyme_thermodynamics/enzyme_data1.pl?col=1.&T1=40COH_495	40COH		C	2.6.1.1	aspartate transaminase	C00049 + C00026 = C00036 + C00025	L-aspartate(aq) + 2-oxoglutarate(aq) = oxaloacetate(aq) + L-glutamate(aq)		0.25	311.15		7.4
http://xpdb.nist.gov/enzyme_thermodynamics/enzyme_data1.pl?col=1.&T1=71KUN/STA_1422	71KUN/STA	spectrophotometry	B	5.4.99.4	2-methyleneglutarate mutase	C02930 = C02295	2-methyleneglutarate(aq) = methylitaconate(aq)		0.23	307.15		7.9
http://xpdb.nist.gov/enzyme_thermodynamics/enzyme_data1.pl?col=1.&T1=70NAK/FUJ_535	70NAK/FUJ	spectrophotometry	B	2.6.1.39	2-aminoadipate transaminase	C00956 + C00026 = C00322 + C00025	L-2-aminoadipate(aq) + 2-oxoglutarate(aq) = 2-oxoadipate(aq) + L-glutamate(aq)		1.32	310.15		7.5
http://xpdb.nist.gov/enzyme_thermodynamics/enzyme_data1.pl?col=1.&T1=37NEG/WUL_9	37NEG/WUL	spectrophotometry	C	1.1.1.1	alcohol dehydrogenase	C00469 + C00003 = C00084 + C00004	ethanol(aq) + NAD(aq) = acetaldehyde(aq) + NADH(aq)		0.000741	293.15		7.9
http://xpdb.nist.gov/enzyme_thermodynamics/enzyme_data1.pl?col=1.&T1=67WU/WIT_811	67WU/WIT	calorimetry	A	3.1.3.1	alkaline phosphatase	C00013 + C00001 = 2 C00009	pyrophosphate(aq) + H2O(l) = 2 orthophosphate(aq)			298.15		6.76
http://xpdb.nist.gov/enzyme_thermodynamics/enzyme_data1.pl?col=1.&T1=67WU/WIT_811	67WU/WIT	calorimetry	A	3.1.3.1	alkaline phosphatase	C00013 + C00001 = 2 C00009	pyrophosphate(aq) + H2O(l) = 2 orthophosphate(aq)			298.15		6.88
http://xpdb.nist.gov/enzyme_thermodynamics/enzyme_data1.pl?col=1.&T1=67WU/WIT_811	67WU/WIT	calorimetry	A	3.1.3.1	alkaline phosphatase	C00013 + C00001 = 2 C00009	pyrophosphate(aq) + H2O(l) = 2 orthophosphate(aq)			298.15		6.93
http://xpdb.nist.gov/enzyme_thermodynamics/enzyme_data1.pl?col=1.&T1=67WU/WIT_811	67WU/WIT	calorimetry	A	3.1.3.1	alkaline phosphatase	C00013 + C00001 = 2 C00009	pyrophosphate(aq) + H2O(l) = 2 orthophosphate(aq)			298.15		6.89
http://xpdb.nist.gov/enzyme_thermodynamics/enzyme_data1.pl?col=1.&T1=66REI_1356	66REI	spectrophotometry	C	5.3.1.9	glucose-6-phosphate isomerase	C00092 = C00085	D-glucose 6-phosphate(aq) = D-fructose 6-phosphate(aq)		0.32	303.15		8
http://xpdb.nist.gov/enzyme_thermodynamics/enzyme_data1.pl?col=1.&T1=52OHL/SHA_1070	52OHL/SHA	calorimetry	B	3.6.1.9	nucleotide pyrophosphatase	C00003 + C00001 = C00455 + C00020	NAD(aq) + H2O(l) =-nicotinamide mononucleotide(aq) + AMP(aq)			306.15		7
http://xpdb.nist.gov/enzyme_thermodynamics/enzyme_data1.pl?col=1.&T1=04DAS/BOM_1522	04DAS/BOM	calorimetry	A	3.6.1.1	inorganic pyrophosphatase	C00013 + C00001 = 2 C00009	pyrophosphate(aq) + H2O(l) = 2 orthophosphate(aq)			303.15		7.5
http://xpdb.nist.gov/enzyme_thermodynamics/enzyme_data1.pl?col=1.&T1=04DAS/BOM_1522	04DAS/BOM	calorimetry	A	3.6.1.1	inorganic pyrophosphatase	C00013 + C00001 = 2 C00009	pyrophosphate(aq) + H2O(l) = 2 orthophosphate(aq)			303.15		7.5
http://xpdb.nist.gov/enzyme_thermodynamics/enzyme_data1.pl?col=1.&T1=75JES_999	75JES	calorimetry	B	3.5.1.5	urease	C00086 + 2 C00001 = 2 C00014 + C00288	urea(aq) + 2 H2O(l) = 2 ammonia(aq) + carbon dioxide(aq)			298.15		6.7
http://xpdb.nist.gov/enzyme_thermodynamics/enzyme_data1.pl?col=1.&T1=75JES_999	75JES	calorimetry	B	3.5.1.5	urease	C00086 + 2 C00001 = 2 C00014 + C00288	urea(aq) + 2 H2O(l) = 2 ammonia(aq) + carbon dioxide(aq)			298.15		6.7
http://xpdb.nist.gov/enzyme_thermodynamics/enzyme_data1.pl?col=1.&T1=75JES_999	75JES	calorimetry	B	3.5.1.5	urease	C00086 + 2 C00001 = 2 C00014 + C00288	urea(aq) + 2 H2O(l) = 2 ammonia(aq) + carbon dioxide(aq)			298.15		6.7
http://xpdb.nist.gov/enzyme_thermodynamics/enzyme_data1.pl?col=1.&T1=75JES_999	75JES	calorimetry	B	3.5.1.5	urease	C00086 + 2 C00001 = 2 C00014 + C00288	urea(aq) + 2 H2O(l) = 2 ammonia(aq) + carbon dioxide(aq)			298.15		7.5
http://xpdb.nist.gov/enzyme_thermodynamics/enzyme_data1.pl?col=1.&T1=75JES_999	75JES	calorimetry	B	3.5.1.5	urease	C00086 + 2 C00001 = 2 C00014 + C00288	urea(aq) + 2 H2O(l) = 2 ammonia(aq) + carbon dioxide(aq)			298.15		7.5
http://xpdb.nist.gov/enzyme_thermodynamics/enzyme_data1.pl?col=1.&T1=82REH/YOU_232	82REH/YOU	calorimetry	B	1.1.3.6&1.11.1.6	cholesterol oxidase and catalase	C00187 + 0.5 C00007 = C00599 + C00001	cholesterol(aq) + 1/2 O2(aq) = cholest-4-en-3-one(aq) + H2O(l)			303.15		6.9
http://xpdb.nist.gov/enzyme_thermodynamics/enzyme_data1.pl?col=1.&T1=61BEN/SCH_1408	61BEN/SCH	enzymatic assay	B	5.4.2.6	_-phosphoglucomutase	C00103 = C00092	-D-glucose 1-phosphate(aq) =-D-glucose 6-phosphate(aq)		24	310.15		6.5
http://xpdb.nist.gov/enzyme_thermodynamics/enzyme_data1.pl?col=1.&T1=06AIR2_1504	06AIR2	radioactivity	A	6.1.1.5	isoleucine-tRNA ligase	C00002 + C00407 + C01644 = C00020 + C00013 + C03127	ATP(aq) + L-isoleusine(aq) + tRNA-Ile(aq) = AMP(aq) + pyrophosphate(aq) + L-isoleucyl-tRNA-Ile(aq)		0.61	303.15		7.4	2.82
http://xpdb.nist.gov/enzyme_thermodynamics/enzyme_data1.pl?col=1.&T1=06AIR2_1504	06AIR2	radioactivity	A	6.1.1.5	isoleucine-tRNA ligase	C00002 + C00407 + C01644 = C00020 + C00013 + C03127	ATP(aq) + L-isoleusine(aq) + tRNA-Ile(aq) = AMP(aq) + pyrophosphate(aq) + L-isoleucyl-tRNA-Ile(aq)		0.54	303.15		7.4	3.22
http://xpdb.nist.gov/enzyme_thermodynamics/enzyme_data1.pl?col=1.&T1=06AIR2_1504	06AIR2	radioactivity	A	6.1.1.5	isoleucine-tRNA ligase	C00002 + C00407 + C01644 = C00020 + C00013 + C03127	ATP(aq) + L-isoleusine(aq) + tRNA-Ile(aq) = AMP(aq) + pyrophosphate(aq) + L-isoleucyl-tRNA-Ile(aq)		0.56	303.15		7.4	2.82
http://xpdb.nist.gov/enzyme_thermodynamics/enzyme_data1.pl?col=1.&T1=06AIR2_1504	06AIR2	radioactivity	A	6.1.1.5	isoleucine-tRNA ligase	C00002 + C00407 + C01644 = C00020 + C00013 + C03127	ATP(aq) + L-isoleusine(aq) + tRNA-Ile(aq) = AMP(aq) + pyrophosphate(aq) + L-isoleucyl-tRNA-Ile(aq)		0.83	303.15		7.4	2.26
http://xpdb.nist.gov/enzyme_thermodynamics/enzyme_data1.pl?col=1.&T1=06AIR2_1504	06AIR2	radioactivity	A	6.1.1.5	isoleucine-tRNA ligase	C00002 + C00407 + C01644 = C00020 + C00013 + C03127	ATP(aq) + L-isoleusine(aq) + tRNA-Ile(aq) = AMP(aq) + pyrophosphate(aq) + L-isoleucyl-tRNA-Ile(aq)		0.8	303.15		7.4	2.26
http://xpdb.nist.gov/enzyme_thermodynamics/enzyme_data1.pl?col=1.&T1=06AIR2_1504	06AIR2	radioactivity	A	6.1.1.5	isoleucine-tRNA ligase	C00002 + C00407 + C01644 = C00020 + C00013 + C03127	ATP(aq) + L-isoleusine(aq) + tRNA-Ile(aq) = AMP(aq) + pyrophosphate(aq) + L-isoleucyl-tRNA-Ile(aq)		0.69	303.15		7.4	2.46
http://xpdb.nist.gov/enzyme_thermodynamics/enzyme_data1.pl?col=1.&T1=06AIR2_1504	06AIR2	radioactivity	A	6.1.1.5	isoleucine-tRNA ligase	C00002 + C00407 + C01644 = C00020 + C00013 + C03127	ATP(aq) + L-isoleusine(aq) + tRNA-Ile(aq) = AMP(aq) + pyrophosphate(aq) + L-isoleucyl-tRNA-Ile(aq)		0.63	303.15		7.4	2.6
http://xpdb.nist.gov/enzyme_thermodynamics/enzyme_data1.pl?col=1.&T1=06AIR2_1504	06AIR2	radioactivity	A	6.1.1.5	isoleucine-tRNA ligase	C00002 + C00407 + C01644 = C00020 + C00013 + C03127	ATP(aq) + L-isoleusine(aq) + tRNA-Ile(aq) = AMP(aq) + pyrophosphate(aq) + L-isoleucyl-tRNA-Ile(aq)		1.02	303.15		7.4	2.02
http://xpdb.nist.gov/enzyme_thermodynamics/enzyme_data1.pl?col=1.&T1=06AIR2_1504	06AIR2	radioactivity	A	6.1.1.5	isoleucine-tRNA ligase	C00002 + C00407 + C01644 = C00020 + C00013 + C03127	ATP(aq) + L-isoleusine(aq) + tRNA-Ile(aq) = AMP(aq) + pyrophosphate(aq) + L-isoleucyl-tRNA-Ile(aq)		1.17	303.15		7.4	1.87
http://xpdb.nist.gov/enzyme_thermodynamics/enzyme_data1.pl?col=1.&T1=06AIR2_1504	06AIR2	radioactivity	A	6.1.1.5	isoleucine-tRNA ligase	C00002 + C00407 + C01644 = C00020 + C00013 + C03127	ATP(aq) + L-isoleusine(aq) + tRNA-Ile(aq) = AMP(aq) + pyrophosphate(aq) + L-isoleucyl-tRNA-Ile(aq)		1.29	303.15		7.4	1.76
http://xpdb.nist.gov/enzyme_thermodynamics/enzyme_data1.pl?col=1.&T1=06AIR2_1504	06AIR2	radioactivity	A	6.1.1.5	isoleucine-tRNA ligase	C00002 + C00407 + C01644 = C00020 + C00013 + C03127	ATP(aq) + L-isoleusine(aq) + tRNA-Ile(aq) = AMP(aq) + pyrophosphate(aq) + L-isoleucyl-tRNA-Ile(aq)		1.22	303.15		7.4	1.87
http://xpdb.nist.gov/enzyme_thermodynamics/enzyme_data1.pl?col=1.&T1=06AIR2_1504	06AIR2	radioactivity	A	6.1.1.5	isoleucine-tRNA ligase	C00002 + C00407 + C01644 = C00020 + C00013 + C03127	ATP(aq) + L-isoleusine(aq) + tRNA-Ile(aq) = AMP(aq) + pyrophosphate(aq) + L-isoleucyl-tRNA-Ile(aq)		0.45	303.15		7.4	3.22
http://xpdb.nist.gov/enzyme_thermodynamics/enzyme_data1.pl?col=1.&T1=06AIR2_1504	06AIR2	radioactivity	A	6.1.1.5	isoleucine-tRNA ligase	C00002 + C00407 + C01644 = C00020 + C00013 + C03127	ATP(aq) + L-isoleusine(aq) + tRNA-Ile(aq) = AMP(aq) + pyrophosphate(aq) + L-isoleucyl-tRNA-Ile(aq)		0.92	303.15		7.4	2.12
http://xpdb.nist.gov/enzyme_thermodynamics/enzyme_data1.pl?col=1.&T1=06AIR2_1504	06AIR2	radioactivity	A	6.1.1.5	isoleucine-tRNA ligase	C00002 + C00407 + C01644 = C00020 + C00013 + C03127	ATP(aq) + L-isoleusine(aq) + tRNA-Ile(aq) = AMP(aq) + pyrophosphate(aq) + L-isoleucyl-tRNA-Ile(aq)		0.72	303.15		7.4	2.46
http://xpdb.nist.gov/enzyme_thermodynamics/enzyme_data1.pl?col=1.&T1=06AIR2_1504	06AIR2	radioactivity	A	6.1.1.5	isoleucine-tRNA ligase	C00002 + C00407 + C01644 = C00020 + C00013 + C03127	ATP(aq) + L-isoleusine(aq) + tRNA-Ile(aq) = AMP(aq) + pyrophosphate(aq) + L-isoleucyl-tRNA-Ile(aq)		0.94	303.15		7.4	2.12
http://xpdb.nist.gov/enzyme_thermodynamics/enzyme_data1.pl?col=1.&T1=06AIR2_1504	06AIR2	radioactivity	A	6.1.1.5	isoleucine-tRNA ligase	C00002 + C00407 + C01644 = C00020 + C00013 + C03127	ATP(aq) + L-isoleusine(aq) + tRNA-Ile(aq) = AMP(aq) + pyrophosphate(aq) + L-isoleucyl-tRNA-Ile(aq)		1.28	303.15		7.4	1.76
http://xpdb.nist.gov/enzyme_thermodynamics/enzyme_data1.pl?col=1.&T1=06AIR2_1504	06AIR2	radioactivity	A	6.1.1.5	isoleucine-tRNA ligase	C00002 + C00407 + C01644 = C00020 + C00013 + C03127	ATP(aq) + L-isoleusine(aq) + tRNA-Ile(aq) = AMP(aq) + pyrophosphate(aq) + L-isoleucyl-tRNA-Ile(aq)		0.65	303.15		7.4	2.6
http://xpdb.nist.gov/enzyme_thermodynamics/enzyme_data1.pl?col=1.&T1=06AIR2_1504	06AIR2	radioactivity	A	6.1.1.5	isoleucine-tRNA ligase	C00002 + C00407 + C01644 = C00020 + C00013 + C03127	ATP(aq) + L-isoleusine(aq) + tRNA-Ile(aq) = AMP(aq) + pyrophosphate(aq) + L-isoleucyl-tRNA-Ile(aq)		1.04	303.15		7.4	2.02
http://xpdb.nist.gov/enzyme_thermodynamics/enzyme_data1.pl?col=1.&T1=06AIR2_1505	06AIR2	radioactivity	A	6.1.1.11	serine-tRNA ligase	C00002 + C00065 + C01650 = C00020 + C00013 + C02553	ATP(aq) + L-serine(aq) + tRNA-Ser(aq) = AMP(aq) + pyrophosphate(aq) + L-seryl-tRNA-Ser(aq)		1	303.15		7.4	2.22
http://xpdb.nist.gov/enzyme_thermodynamics/enzyme_data1.pl?col=1.&T1=06AIR2_1505	06AIR2	radioactivity	A	6.1.1.11	serine-tRNA ligase	C00002 + C00065 + C01650 = C00020 + C00013 + C02553	ATP(aq) + L-serine(aq) + tRNA-Ser(aq) = AMP(aq) + pyrophosphate(aq) + L-seryl-tRNA-Ser(aq)		0.57	303.15		7.4	2.7
http://xpdb.nist.gov/enzyme_thermodynamics/enzyme_data1.pl?col=1.&T1=06AIR2_1505	06AIR2	radioactivity	A	6.1.1.11	serine-tRNA ligase	C00002 + C00065 + C01650 = C00020 + C00013 + C02553	ATP(aq) + L-serine(aq) + tRNA-Ser(aq) = AMP(aq) + pyrophosphate(aq) + L-seryl-tRNA-Ser(aq)		2.13	303.15		7.4	2.74
http://xpdb.nist.gov/enzyme_thermodynamics/enzyme_data1.pl?col=1.&T1=06AIR2_1505	06AIR2	radioactivity	A	6.1.1.11	serine-tRNA ligase	C00002 + C00065 + C01650 = C00020 + C00013 + C02553	ATP(aq) + L-serine(aq) + tRNA-Ser(aq) = AMP(aq) + pyrophosphate(aq) + L-seryl-tRNA-Ser(aq)		1.34	303.15		7.4	3
http://xpdb.nist.gov/enzyme_thermodynamics/enzyme_data1.pl?col=1.&T1=06AIR2_1505	06AIR2	radioactivity	A	6.1.1.11	serine-tRNA ligase	C00002 + C00065 + C01650 = C00020 + C00013 + C02553	ATP(aq) + L-serine(aq) + tRNA-Ser(aq) = AMP(aq) + pyrophosphate(aq) + L-seryl-tRNA-Ser(aq)		1.62	303.15		7.4	2.85
http://xpdb.nist.gov/enzyme_thermodynamics/enzyme_data1.pl?col=1.&T1=06AIR2_1505	06AIR2	radioactivity	A	6.1.1.11	serine-tRNA ligase	C00002 + C00065 + C01650 = C00020 + C00013 + C02553	ATP(aq) + L-serine(aq) + tRNA-Ser(aq) = AMP(aq) + pyrophosphate(aq) + L-seryl-tRNA-Ser(aq)		0.54	303.15		7.4	3
http://xpdb.nist.gov/enzyme_thermodynamics/enzyme_data1.pl?col=1.&T1=06AIR2_1505	06AIR2	radioactivity	A	6.1.1.11	serine-tRNA ligase	C00002 + C00065 + C01650 = C00020 + C00013 + C02553	ATP(aq) + L-serine(aq) + tRNA-Ser(aq) = AMP(aq) + pyrophosphate(aq) + L-seryl-tRNA-Ser(aq)		0.73	303.15		7.4	2.52
http://xpdb.nist.gov/enzyme_thermodynamics/enzyme_data1.pl?col=1.&T1=06AIR2_1505	06AIR2	radioactivity	A	6.1.1.11	serine-tRNA ligase	C00002 + C00065 + C01650 = C00020 + C00013 + C02553	ATP(aq) + L-serine(aq) + tRNA-Ser(aq) = AMP(aq) + pyrophosphate(aq) + L-seryl-tRNA-Ser(aq)		1.66	303.15		7.4	2.74
http://xpdb.nist.gov/enzyme_thermodynamics/enzyme_data1.pl?col=1.&T1=06AIR2_1505	06AIR2	radioactivity	A	6.1.1.11	serine-tRNA ligase	C00002 + C00065 + C01650 = C00020 + C00013 + C02553	ATP(aq) + L-serine(aq) + tRNA-Ser(aq) = AMP(aq) + pyrophosphate(aq) + L-seryl-tRNA-Ser(aq)		1.35	303.15		7.4	3
http://xpdb.nist.gov/enzyme_thermodynamics/enzyme_data1.pl?col=1.&T1=06AIR2_1505	06AIR2	radioactivity	A	6.1.1.11	serine-tRNA ligase	C00002 + C00065 + C01650 = C00020 + C00013 + C02553	ATP(aq) + L-serine(aq) + tRNA-Ser(aq) = AMP(aq) + pyrophosphate(aq) + L-seryl-tRNA-Ser(aq)		1.69	303.15		7.4	2.85
http://xpdb.nist.gov/enzyme_thermodynamics/enzyme_data1.pl?col=1.&T1=06AIR2_1505	06AIR2	radioactivity	A	6.1.1.11	serine-tRNA ligase	C00002 + C00065 + C01650 = C00020 + C00013 + C02553	ATP(aq) + L-serine(aq) + tRNA-Ser(aq) = AMP(aq) + pyrophosphate(aq) + L-seryl-tRNA-Ser(aq)		0.91	303.15		7.4	2.22
http://xpdb.nist.gov/enzyme_thermodynamics/enzyme_data1.pl?col=1.&T1=06AIR2_1505	06AIR2	radioactivity	A	6.1.1.11	serine-tRNA ligase	C00002 + C00065 + C01650 = C00020 + C00013 + C02553	ATP(aq) + L-serine(aq) + tRNA-Ser(aq) = AMP(aq) + pyrophosphate(aq) + L-seryl-tRNA-Ser(aq)		0.6	303.15		7.4	2.7
http://xpdb.nist.gov/enzyme_thermodynamics/enzyme_data1.pl?col=1.&T1=06AIR2_1505	06AIR2	radioactivity	A	6.1.1.11	serine-tRNA ligase	C00002 + C00065 + C01650 = C00020 + C00013 + C02553	ATP(aq) + L-serine(aq) + tRNA-Ser(aq) = AMP(aq) + pyrophosphate(aq) + L-seryl-tRNA-Ser(aq)		0.7	303.15		7.4	2.52
http://xpdb.nist.gov/enzyme_thermodynamics/enzyme_data1.pl?col=1.&T1=06AIR2_1505	06AIR2	radioactivity	A	6.1.1.11	serine-tRNA ligase	C00002 + C00065 + C01650 = C00020 + C00013 + C02553	ATP(aq) + L-serine(aq) + tRNA-Ser(aq) = AMP(aq) + pyrophosphate(aq) + L-seryl-tRNA-Ser(aq)		0.52	303.15		7.4	3
http://xpdb.nist.gov/enzyme_thermodynamics/enzyme_data1.pl?col=1.&T1=06AIR2_1506	06AIR2	radioactivity	A	6.1.1.21	histidine t-RNA ligase	C00002 + C00135 + C01643 = C00020 + C00013 + C02988	ATP(aq) + L-histidine(aq) + tRNA-His(aq) = AMP(aq) + pyrophosphate(aq) + L-histidyl-tRNA-His(aq)		1.35	303.15		7.4	2.46
http://xpdb.nist.gov/enzyme_thermodynamics/enzyme_data1.pl?col=1.&T1=06AIR2_1506	06AIR2	radioactivity	A	6.1.1.21	histidine t-RNA ligase	C00002 + C00135 + C01643 = C00020 + C00013 + C02988	ATP(aq) + L-histidine(aq) + tRNA-His(aq) = AMP(aq) + pyrophosphate(aq) + L-histidyl-tRNA-His(aq)		2	303.15		7.4	2.02
http://xpdb.nist.gov/enzyme_thermodynamics/enzyme_data1.pl?col=1.&T1=06AIR2_1506	06AIR2	radioactivity	A	6.1.1.21	histidine t-RNA ligase	C00002 + C00135 + C01643 = C00020 + C00013 + C02988	ATP(aq) + L-histidine(aq) + tRNA-His(aq) = AMP(aq) + pyrophosphate(aq) + L-histidyl-tRNA-His(aq)		1.65	303.15		7.4	2.26
http://xpdb.nist.gov/enzyme_thermodynamics/enzyme_data1.pl?col=1.&T1=06AIR2_1506	06AIR2	radioactivity	A	6.1.1.21	histidine t-RNA ligase	C00002 + C00135 + C01643 = C00020 + C00013 + C02988	ATP(aq) + L-histidine(aq) + tRNA-His(aq) = AMP(aq) + pyrophosphate(aq) + L-histidyl-tRNA-His(aq)		1.24	303.15		7.4	2.82
http://xpdb.nist.gov/enzyme_thermodynamics/enzyme_data1.pl?col=1.&T1=06AIR2_1506	06AIR2	radioactivity	A	6.1.1.21	histidine t-RNA ligase	C00002 + C00135 + C01643 = C00020 + C00013 + C02988	ATP(aq) + L-histidine(aq) + tRNA-His(aq) = AMP(aq) + pyrophosphate(aq) + L-histidyl-tRNA-His(aq)		2.36	303.15		7.4	1.76
http://xpdb.nist.gov/enzyme_thermodynamics/enzyme_data1.pl?col=1.&T1=06AIR2_1506	06AIR2	radioactivity	A	6.1.1.21	histidine t-RNA ligase	C00002 + C00135 + C01643 = C00020 + C00013 + C02988	ATP(aq) + L-histidine(aq) + tRNA-His(aq) = AMP(aq) + pyrophosphate(aq) + L-histidyl-tRNA-His(aq)		1.43	303.15		7.4	2.46
http://xpdb.nist.gov/enzyme_thermodynamics/enzyme_data1.pl?col=1.&T1=06AIR2_1506	06AIR2	radioactivity	A	6.1.1.21	histidine t-RNA ligase	C00002 + C00135 + C01643 = C00020 + C00013 + C02988	ATP(aq) + L-histidine(aq) + tRNA-His(aq) = AMP(aq) + pyrophosphate(aq) + L-histidyl-tRNA-His(aq)		1.23	303.15		7.4	3.3
http://xpdb.nist.gov/enzyme_thermodynamics/enzyme_data1.pl?col=1.&T1=06AIR2_1506	06AIR2	radioactivity	A	6.1.1.21	histidine t-RNA ligase	C00002 + C00135 + C01643 = C00020 + C00013 + C02988	ATP(aq) + L-histidine(aq) + tRNA-His(aq) = AMP(aq) + pyrophosphate(aq) + L-histidyl-tRNA-His(aq)		1.82	303.15		7.4	2.12
http://xpdb.nist.gov/enzyme_thermodynamics/enzyme_data1.pl?col=1.&T1=06AIR2_1506	06AIR2	radioactivity	A	6.1.1.21	histidine t-RNA ligase	C00002 + C00135 + C01643 = C00020 + C00013 + C02988	ATP(aq) + L-histidine(aq) + tRNA-His(aq) = AMP(aq) + pyrophosphate(aq) + L-histidyl-tRNA-His(aq)		1.65	303.15		7.4	2.26
http://xpdb.nist.gov/enzyme_thermodynamics/enzyme_data1.pl?col=1.&T1=06AIR2_1506	06AIR2	radioactivity	A	6.1.1.21	histidine t-RNA ligase	C00002 + C00135 + C01643 = C00020 + C00013 + C02988	ATP(aq) + L-histidine(aq) + tRNA-His(aq) = AMP(aq) + pyrophosphate(aq) + L-histidyl-tRNA-His(aq)		1.03	303.15		7.4	2.82
http://xpdb.nist.gov/enzyme_thermodynamics/enzyme_data1.pl?col=1.&T1=06AIR2_1506	06AIR2	radioactivity	A	6.1.1.21	histidine t-RNA ligase	C00002 + C00135 + C01643 = C00020 + C00013 + C02988	ATP(aq) + L-histidine(aq) + tRNA-His(aq) = AMP(aq) + pyrophosphate(aq) + L-histidyl-tRNA-His(aq)		0.93	303.15		7.4	3.3
http://xpdb.nist.gov/enzyme_thermodynamics/enzyme_data1.pl?col=1.&T1=06AIR2_1506	06AIR2	radioactivity	A	6.1.1.21	histidine t-RNA ligase	C00002 + C00135 + C01643 = C00020 + C00013 + C02988	ATP(aq) + L-histidine(aq) + tRNA-His(aq) = AMP(aq) + pyrophosphate(aq) + L-histidyl-tRNA-His(aq)		1.96	303.15		7.4	2.02
http://xpdb.nist.gov/enzyme_thermodynamics/enzyme_data1.pl?col=1.&T1=06AIR2_1506	06AIR2	radioactivity	A	6.1.1.21	histidine t-RNA ligase	C00002 + C00135 + C01643 = C00020 + C00013 + C02988	ATP(aq) + L-histidine(aq) + tRNA-His(aq) = AMP(aq) + pyrophosphate(aq) + L-histidyl-tRNA-His(aq)		1.84	303.15		7.4	2.12
http://xpdb.nist.gov/enzyme_thermodynamics/enzyme_data1.pl?col=1.&T1=06AIR2_1506	06AIR2	radioactivity	A	6.1.1.21	histidine t-RNA ligase	C00002 + C00135 + C01643 = C00020 + C00013 + C02988	ATP(aq) + L-histidine(aq) + tRNA-His(aq) = AMP(aq) + pyrophosphate(aq) + L-histidyl-tRNA-His(aq)		2.75	303.15		7.4	1.76
http://xpdb.nist.gov/enzyme_thermodynamics/enzyme_data1.pl?col=1.&T1=06AIR2_1506	06AIR2	radioactivity	A	6.1.1.21	histidine t-RNA ligase	C00002 + C00135 + C01643 = C00020 + C00013 + C02988	ATP(aq) + L-histidine(aq) + tRNA-His(aq) = AMP(aq) + pyrophosphate(aq) + L-histidyl-tRNA-His(aq)		1.13	303.15		7.4	2.6
http://xpdb.nist.gov/enzyme_thermodynamics/enzyme_data1.pl?col=1.&T1=06AIR2_1506	06AIR2	radioactivity	A	6.1.1.21	histidine t-RNA ligase	C00002 + C00135 + C01643 = C00020 + C00013 + C02988	ATP(aq) + L-histidine(aq) + tRNA-His(aq) = AMP(aq) + pyrophosphate(aq) + L-histidyl-tRNA-His(aq)		2.39	303.15		7.4	1.87
http://xpdb.nist.gov/enzyme_thermodynamics/enzyme_data1.pl?col=1.&T1=06AIR2_1506	06AIR2	radioactivity	A	6.1.1.21	histidine t-RNA ligase	C00002 + C00135 + C01643 = C00020 + C00013 + C02988	ATP(aq) + L-histidine(aq) + tRNA-His(aq) = AMP(aq) + pyrophosphate(aq) + L-histidyl-tRNA-His(aq)		1.33	303.15		7.4	2.6
http://xpdb.nist.gov/enzyme_thermodynamics/enzyme_data1.pl?col=1.&T1=06AIR2_1506	06AIR2	radioactivity	A	6.1.1.21	histidine t-RNA ligase	C00002 + C00135 + C01643 = C00020 + C00013 + C02988	ATP(aq) + L-histidine(aq) + tRNA-His(aq) = AMP(aq) + pyrophosphate(aq) + L-histidyl-tRNA-His(aq)		2.16	303.15		7.4	1.87
http://xpdb.nist.gov/enzyme_thermodynamics/enzyme_data1.pl?col=1.&T1=06AIR2_1507	06AIR2	radioactivity	A	6.1.1.6	lysine-tRNA ligase	C00002 + C00047 + C01646 = C00020 + C00013 + C01931	ATP(aq) + L-lysine(aq) + tRNA-Lys(aq) = AMP(aq) + pyrophosphate(aq) + L-lysyl-tRNA-Lys(aq)		1.22	303.15		7.4	2.82
http://xpdb.nist.gov/enzyme_thermodynamics/enzyme_data1.pl?col=1.&T1=06AIR2_1507	06AIR2	radioactivity	A	6.1.1.6	lysine-tRNA ligase	C00002 + C00047 + C01646 = C00020 + C00013 + C01931	ATP(aq) + L-lysine(aq) + tRNA-Lys(aq) = AMP(aq) + pyrophosphate(aq) + L-lysyl-tRNA-Lys(aq)		1.17	303.15		7.4	2.82
http://xpdb.nist.gov/enzyme_thermodynamics/enzyme_data1.pl?col=1.&T1=06AIR2_1507	06AIR2	radioactivity	A	6.1.1.6	lysine-tRNA ligase	C00002 + C00047 + C01646 = C00020 + C00013 + C01931	ATP(aq) + L-lysine(aq) + tRNA-Lys(aq) = AMP(aq) + pyrophosphate(aq) + L-lysyl-tRNA-Lys(aq)		2.72	303.15		7.4	1.76
http://xpdb.nist.gov/enzyme_thermodynamics/enzyme_data1.pl?col=1.&T1=06AIR2_1507	06AIR2	radioactivity	A	6.1.1.6	lysine-tRNA ligase	C00002 + C00047 + C01646 = C00020 + C00013 + C01931	ATP(aq) + L-lysine(aq) + tRNA-Lys(aq) = AMP(aq) + pyrophosphate(aq) + L-lysyl-tRNA-Lys(aq)		2.4	303.15		7.4	1.87
http://xpdb.nist.gov/enzyme_thermodynamics/enzyme_data1.pl?col=1.&T1=06AIR2_1507	06AIR2	radioactivity	A	6.1.1.6	lysine-tRNA ligase	C00002 + C00047 + C01646 = C00020 + C00013 + C01931	ATP(aq) + L-lysine(aq) + tRNA-Lys(aq) = AMP(aq) + pyrophosphate(aq) + L-lysyl-tRNA-Lys(aq)		1.98	303.15		7.4	2.02
http://xpdb.nist.gov/enzyme_thermodynamics/enzyme_data1.pl?col=1.&T1=06AIR2_1507	06AIR2	radioactivity	A	6.1.1.6	lysine-tRNA ligase	C00002 + C00047 + C01646 = C00020 + C00013 + C01931	ATP(aq) + L-lysine(aq) + tRNA-Lys(aq) = AMP(aq) + pyrophosphate(aq) + L-lysyl-tRNA-Lys(aq)		1.92	303.15		7.4	2.12
http://xpdb.nist.gov/enzyme_thermodynamics/enzyme_data1.pl?col=1.&T1=06AIR2_1507	06AIR2	radioactivity	A	6.1.1.6	lysine-tRNA ligase	C00002 + C00047 + C01646 = C00020 + C00013 + C01931	ATP(aq) + L-lysine(aq) + tRNA-Lys(aq) = AMP(aq) + pyrophosphate(aq) + L-lysyl-tRNA-Lys(aq)		1.43	303.15		7.4	2.46
http://xpdb.nist.gov/enzyme_thermodynamics/enzyme_data1.pl?col=1.&T1=06AIR2_1507	06AIR2	radioactivity	A	6.1.1.6	lysine-tRNA ligase	C00002 + C00047 + C01646 = C00020 + C00013 + C01931	ATP(aq) + L-lysine(aq) + tRNA-Lys(aq) = AMP(aq) + pyrophosphate(aq) + L-lysyl-tRNA-Lys(aq)		1.9	303.15		7.4	2.12
http://xpdb.nist.gov/enzyme_thermodynamics/enzyme_data1.pl?col=1.&T1=06AIR2_1507	06AIR2	radioactivity	A	6.1.1.6	lysine-tRNA ligase	C00002 + C00047 + C01646 = C00020 + C00013 + C01931	ATP(aq) + L-lysine(aq) + tRNA-Lys(aq) = AMP(aq) + pyrophosphate(aq) + L-lysyl-tRNA-Lys(aq)		2.34	303.15		7.4	1.87
http://xpdb.nist.gov/enzyme_thermodynamics/enzyme_data1.pl?col=1.&T1=06AIR2_1507	06AIR2	radioactivity	A	6.1.1.6	lysine-tRNA ligase	C00002 + C00047 + C01646 = C00020 + C00013 + C01931	ATP(aq) + L-lysine(aq) + tRNA-Lys(aq) = AMP(aq) + pyrophosphate(aq) + L-lysyl-tRNA-Lys(aq)		1.31	303.15		7.4	2.6
http://xpdb.nist.gov/enzyme_thermodynamics/enzyme_data1.pl?col=1.&T1=06AIR2_1507	06AIR2	radioactivity	A	6.1.1.6	lysine-tRNA ligase	C00002 + C00047 + C01646 = C00020 + C00013 + C01931	ATP(aq) + L-lysine(aq) + tRNA-Lys(aq) = AMP(aq) + pyrophosphate(aq) + L-lysyl-tRNA-Lys(aq)		1.67	303.15		7.4	2.26
http://xpdb.nist.gov/enzyme_thermodynamics/enzyme_data1.pl?col=1.&T1=06AIR2_1507	06AIR2	radioactivity	A	6.1.1.6	lysine-tRNA ligase	C00002 + C00047 + C01646 = C00020 + C00013 + C01931	ATP(aq) + L-lysine(aq) + tRNA-Lys(aq) = AMP(aq) + pyrophosphate(aq) + L-lysyl-tRNA-Lys(aq)		1.46	303.15		7.4	2.46
http://xpdb.nist.gov/enzyme_thermodynamics/enzyme_data1.pl?col=1.&T1=06AIR2_1507	06AIR2	radioactivity	A	6.1.1.6	lysine-tRNA ligase	C00002 + C00047 + C01646 = C00020 + C00013 + C01931	ATP(aq) + L-lysine(aq) + tRNA-Lys(aq) = AMP(aq) + pyrophosphate(aq) + L-lysyl-tRNA-Lys(aq)		1.68	303.15		7.4	2.26
http://xpdb.nist.gov/enzyme_thermodynamics/enzyme_data1.pl?col=1.&T1=06AIR2_1507	06AIR2	radioactivity	A	6.1.1.6	lysine-tRNA ligase	C00002 + C00047 + C01646 = C00020 + C00013 + C01931	ATP(aq) + L-lysine(aq) + tRNA-Lys(aq) = AMP(aq) + pyrophosphate(aq) + L-lysyl-tRNA-Lys(aq)		0.85	303.15		7.4	3.22
http://xpdb.nist.gov/enzyme_thermodynamics/enzyme_data1.pl?col=1.&T1=06AIR2_1507	06AIR2	radioactivity	A	6.1.1.6	lysine-tRNA ligase	C00002 + C00047 + C01646 = C00020 + C00013 + C01931	ATP(aq) + L-lysine(aq) + tRNA-Lys(aq) = AMP(aq) + pyrophosphate(aq) + L-lysyl-tRNA-Lys(aq)		1.33	303.15		7.4	2.6
http://xpdb.nist.gov/enzyme_thermodynamics/enzyme_data1.pl?col=1.&T1=06AIR2_1507	06AIR2	radioactivity	A	6.1.1.6	lysine-tRNA ligase	C00002 + C00047 + C01646 = C00020 + C00013 + C01931	ATP(aq) + L-lysine(aq) + tRNA-Lys(aq) = AMP(aq) + pyrophosphate(aq) + L-lysyl-tRNA-Lys(aq)		2.05	303.15		7.4	2.02
http://xpdb.nist.gov/enzyme_thermodynamics/enzyme_data1.pl?col=1.&T1=06AIR2_1507	06AIR2	radioactivity	A	6.1.1.6	lysine-tRNA ligase	C00002 + C00047 + C01646 = C00020 + C00013 + C01931	ATP(aq) + L-lysine(aq) + tRNA-Lys(aq) = AMP(aq) + pyrophosphate(aq) + L-lysyl-tRNA-Lys(aq)		1.16	303.15		7.4	3.22
http://xpdb.nist.gov/enzyme_thermodynamics/enzyme_data1.pl?col=1.&T1=06AIR2_1507	06AIR2	radioactivity	A	6.1.1.6	lysine-tRNA ligase	C00002 + C00047 + C01646 = C00020 + C00013 + C01931	ATP(aq) + L-lysine(aq) + tRNA-Lys(aq) = AMP(aq) + pyrophosphate(aq) + L-lysyl-tRNA-Lys(aq)		2.63	303.15		7.4	1.76
http://xpdb.nist.gov/enzyme_thermodynamics/enzyme_data1.pl?col=1.&T1=06AIR2_1508	06AIR2	radioactivity	A	6.1.1.20	phenylalanine-tRNA ligase	C00002 + C00079 + C01648 = C00020 + C00013 + C03511	ATP(aq) + L-phenylalanine(aq) + tRNA-Phe(aq) = AMP(aq) + pyrophosphate(aq) + L-phenylalanyl-tRNA-Phe(aq)		1.38	303.15		7.4	2.22
http://xpdb.nist.gov/enzyme_thermodynamics/enzyme_data1.pl?col=1.&T1=06AIR2_1508	06AIR2	radioactivity	A	6.1.1.20	phenylalanine-tRNA ligase	C00002 + C00079 + C01648 = C00020 + C00013 + C03511	ATP(aq) + L-phenylalanine(aq) + tRNA-Phe(aq) = AMP(aq) + pyrophosphate(aq) + L-phenylalanyl-tRNA-Phe(aq)		1.01	303.15		7.4	2.7
http://xpdb.nist.gov/enzyme_thermodynamics/enzyme_data1.pl?col=1.&T1=06AIR2_1508	06AIR2	radioactivity	A	6.1.1.20	phenylalanine-tRNA ligase	C00002 + C00079 + C01648 = C00020 + C00013 + C03511	ATP(aq) + L-phenylalanine(aq) + tRNA-Phe(aq) = AMP(aq) + pyrophosphate(aq) + L-phenylalanyl-tRNA-Phe(aq)		1.17	303.15		7.4	2.52
http://xpdb.nist.gov/enzyme_thermodynamics/enzyme_data1.pl?col=1.&T1=06AIR2_1508	06AIR2	radioactivity	A	6.1.1.20	phenylalanine-tRNA ligase	C00002 + C00079 + C01648 = C00020 + C00013 + C03511	ATP(aq) + L-phenylalanine(aq) + tRNA-Phe(aq) = AMP(aq) + pyrophosphate(aq) + L-phenylalanyl-tRNA-Phe(aq)		0.96	303.15		7.4	3
http://xpdb.nist.gov/enzyme_thermodynamics/enzyme_data1.pl?col=1.&T1=06AIR2_1508	06AIR2	radioactivity	A	6.1.1.20	phenylalanine-tRNA ligase	C00002 + C00079 + C01648 = C00020 + C00013 + C03511	ATP(aq) + L-phenylalanine(aq) + tRNA-Phe(aq) = AMP(aq) + pyrophosphate(aq) + L-phenylalanyl-tRNA-Phe(aq)		2.49	303.15		7.4	1.74
http://xpdb.nist.gov/enzyme_thermodynamics/enzyme_data1.pl?col=1.&T1=06AIR2_1508	06AIR2	radioactivity	A	6.1.1.20	phenylalanine-tRNA ligase	C00002 + C00079 + C01648 = C00020 + C00013 + C03511	ATP(aq) + L-phenylalanine(aq) + tRNA-Phe(aq) = AMP(aq) + pyrophosphate(aq) + L-phenylalanyl-tRNA-Phe(aq)		1.04	303.15		7.4	2.7
http://xpdb.nist.gov/enzyme_thermodynamics/enzyme_data1.pl?col=1.&T1=06AIR2_1508	06AIR2	radioactivity	A	6.1.1.20	phenylalanine-tRNA ligase	C00002 + C00079 + C01648 = C00020 + C00013 + C03511	ATP(aq) + L-phenylalanine(aq) + tRNA-Phe(aq) = AMP(aq) + pyrophosphate(aq) + L-phenylalanyl-tRNA-Phe(aq)		2.04	303.15		7.4	1.85
http://xpdb.nist.gov/enzyme_thermodynamics/enzyme_data1.pl?col=1.&T1=06AIR2_1508	06AIR2	radioactivity	A	6.1.1.20	phenylalanine-tRNA ligase	C00002 + C00079 + C01648 = C00020 + C00013 + C03511	ATP(aq) + L-phenylalanine(aq) + tRNA-Phe(aq) = AMP(aq) + pyrophosphate(aq) + L-phenylalanyl-tRNA-Phe(aq)		1.74	303.15		7.4	2
http://xpdb.nist.gov/enzyme_thermodynamics/enzyme_data1.pl?col=1.&T1=06AIR2_1508	06AIR2	radioactivity	A	6.1.1.20	phenylalanine-tRNA ligase	C00002 + C00079 + C01648 = C00020 + C00013 + C03511	ATP(aq) + L-phenylalanine(aq) + tRNA-Phe(aq) = AMP(aq) + pyrophosphate(aq) + L-phenylalanyl-tRNA-Phe(aq)		1.41	303.15		7.4	2.22
http://xpdb.nist.gov/enzyme_thermodynamics/enzyme_data1.pl?col=1.&T1=06AIR2_1508	06AIR2	radioactivity	A	6.1.1.20	phenylalanine-tRNA ligase	C00002 + C00079 + C01648 = C00020 + C00013 + C03511	ATP(aq) + L-phenylalanine(aq) + tRNA-Phe(aq) = AMP(aq) + pyrophosphate(aq) + L-phenylalanyl-tRNA-Phe(aq)		2.41	303.15		7.4	1.74
http://xpdb.nist.gov/enzyme_thermodynamics/enzyme_data1.pl?col=1.&T1=06AIR2_1508	06AIR2	radioactivity	A	6.1.1.20	phenylalanine-tRNA ligase	C00002 + C00079 + C01648 = C00020 + C00013 + C03511	ATP(aq) + L-phenylalanine(aq) + tRNA-Phe(aq) = AMP(aq) + pyrophosphate(aq) + L-phenylalanyl-tRNA-Phe(aq)		1.75	303.15		7.4	2
http://xpdb.nist.gov/enzyme_thermodynamics/enzyme_data1.pl?col=1.&T1=06AIR2_1508	06AIR2	radioactivity	A	6.1.1.20	phenylalanine-tRNA ligase	C00002 + C00079 + C01648 = C00020 + C00013 + C03511	ATP(aq) + L-phenylalanine(aq) + tRNA-Phe(aq) = AMP(aq) + pyrophosphate(aq) + L-phenylalanyl-tRNA-Phe(aq)		2.25	303.15		7.4	1.85
http://xpdb.nist.gov/enzyme_thermodynamics/enzyme_data1.pl?col=1.&T1=06AIR2_1508	06AIR2	radioactivity	A	6.1.1.20	phenylalanine-tRNA ligase	C00002 + C00079 + C01648 = C00020 + C00013 + C03511	ATP(aq) + L-phenylalanine(aq) + tRNA-Phe(aq) = AMP(aq) + pyrophosphate(aq) + L-phenylalanyl-tRNA-Phe(aq)		1.17	303.15		7.4	2.52
http://xpdb.nist.gov/enzyme_thermodynamics/enzyme_data1.pl?col=1.&T1=06AIR2_1508	06AIR2	radioactivity	A	6.1.1.20	phenylalanine-tRNA ligase	C00002 + C00079 + C01648 = C00020 + C00013 + C03511	ATP(aq) + L-phenylalanine(aq) + tRNA-Phe(aq) = AMP(aq) + pyrophosphate(aq) + L-phenylalanyl-tRNA-Phe(aq)		0.87	303.15		7.4	3
http://xpdb.nist.gov/enzyme_thermodynamics/enzyme_data1.pl?col=1.&T1=88TEW/GOL_1012	88TEW/GOL	calorimetry	A	3.5.1.11	penicillin amidase	C05551 + C00001 = C02954 + C07086	penicillin G(aq) + H2O(l) = 6-aminopenicillanic acid(aq) + phenylacetic acid(aq)			298.15		6.54
http://xpdb.nist.gov/enzyme_thermodynamics/enzyme_data1.pl?col=1.&T1=88TEW/GOL_1012	88TEW/GOL	calorimetry	A	3.5.1.11	penicillin amidase	C05551 + C00001 = C02954 + C07086	penicillin G(aq) + H2O(l) = 6-aminopenicillanic acid(aq) + phenylacetic acid(aq)			304.4		6.54
http://xpdb.nist.gov/enzyme_thermodynamics/enzyme_data1.pl?col=1.&T1=88TEW/GOL_1012	88TEW/GOL	calorimetry	A	3.5.1.11	penicillin amidase	C05551 + C00001 = C02954 + C07086	penicillin G(aq) + H2O(l) = 6-aminopenicillanic acid(aq) + phenylacetic acid(aq)			304.4		7
http://xpdb.nist.gov/enzyme_thermodynamics/enzyme_data1.pl?col=1.&T1=88TEW/GOL_1012	88TEW/GOL	calorimetry	A	3.5.1.11	penicillin amidase	C05551 + C00001 = C02954 + C07086	penicillin G(aq) + H2O(l) = 6-aminopenicillanic acid(aq) + phenylacetic acid(aq)			310.15		7
http://xpdb.nist.gov/enzyme_thermodynamics/enzyme_data1.pl?col=1.&T1=88TEW/GOL_1012	88TEW/GOL	calorimetry	A	3.5.1.11	penicillin amidase	C05551 + C00001 = C02954 + C07086	penicillin G(aq) + H2O(l) = 6-aminopenicillanic acid(aq) + phenylacetic acid(aq)			304.4		7.44
http://xpdb.nist.gov/enzyme_thermodynamics/enzyme_data1.pl?col=1.&T1=88TEW/GOL_1012	88TEW/GOL	calorimetry	A	3.5.1.11	penicillin amidase	C05551 + C00001 = C02954 + C07086	penicillin G(aq) + H2O(l) = 6-aminopenicillanic acid(aq) + phenylacetic acid(aq)			310.15		6.54
http://xpdb.nist.gov/enzyme_thermodynamics/enzyme_data1.pl?col=1.&T1=88TEW/GOL_1012	88TEW/GOL	calorimetry	A	3.5.1.11	penicillin amidase	C05551 + C00001 = C02954 + C07086	penicillin G(aq) + H2O(l) = 6-aminopenicillanic acid(aq) + phenylacetic acid(aq)			304.4		6
http://xpdb.nist.gov/enzyme_thermodynamics/enzyme_data1.pl?col=1.&T1=88TEW/GOL_1012	88TEW/GOL	calorimetry	A	3.5.1.11	penicillin amidase	C05551 + C00001 = C02954 + C07086	penicillin G(aq) + H2O(l) = 6-aminopenicillanic acid(aq) + phenylacetic acid(aq)			310.15		6
http://xpdb.nist.gov/enzyme_thermodynamics/enzyme_data1.pl?col=1.&T1=88TEW/GOL_1012	88TEW/GOL	calorimetry	A	3.5.1.11	penicillin amidase	C05551 + C00001 = C02954 + C07086	penicillin G(aq) + H2O(l) = 6-aminopenicillanic acid(aq) + phenylacetic acid(aq)			298.15		7
http://xpdb.nist.gov/enzyme_thermodynamics/enzyme_data1.pl?col=1.&T1=88TEW/GOL_1012	88TEW/GOL	calorimetry	A	3.5.1.11	penicillin amidase	C05551 + C00001 = C02954 + C07086	penicillin G(aq) + H2O(l) = 6-aminopenicillanic acid(aq) + phenylacetic acid(aq)			298.15		6
http://xpdb.nist.gov/enzyme_thermodynamics/enzyme_data1.pl?col=1.&T1=88TEW/GOL_1011	88TEW/GOL	HPLC	A	3.5.1.11	penicillin amidase	C05551 + C00001 = C02954 + C07086	penicillin G(aq) + H2O(l) = 6-aminopenicillanic acid(aq) + phenylacetic acid(aq)		0.33	292.15		6.67
http://xpdb.nist.gov/enzyme_thermodynamics/enzyme_data1.pl?col=1.&T1=88TEW/GOL_1011	88TEW/GOL	HPLC	A	3.5.1.11	penicillin amidase	C05551 + C00001 = C02954 + C07086	penicillin G(aq) + H2O(l) = 6-aminopenicillanic acid(aq) + phenylacetic acid(aq)		0.275	292.15		6.68
http://xpdb.nist.gov/enzyme_thermodynamics/enzyme_data1.pl?col=1.&T1=88TEW/GOL_1011	88TEW/GOL	HPLC	A	3.5.1.11	penicillin amidase	C05551 + C00001 = C02954 + C07086	penicillin G(aq) + H2O(l) = 6-aminopenicillanic acid(aq) + phenylacetic acid(aq)		0.579	304.15		6.68
http://xpdb.nist.gov/enzyme_thermodynamics/enzyme_data1.pl?col=1.&T1=88TEW/GOL_1011	88TEW/GOL	HPLC	A	3.5.1.11	penicillin amidase	C05551 + C00001 = C02954 + C07086	penicillin G(aq) + H2O(l) = 6-aminopenicillanic acid(aq) + phenylacetic acid(aq)		0.221	310.15		6.1
http://xpdb.nist.gov/enzyme_thermodynamics/enzyme_data1.pl?col=1.&T1=88TEW/GOL_1011	88TEW/GOL	HPLC	A	3.5.1.11	penicillin amidase	C05551 + C00001 = C02954 + C07086	penicillin G(aq) + H2O(l) = 6-aminopenicillanic acid(aq) + phenylacetic acid(aq)		0.194	310.15		6.02
http://xpdb.nist.gov/enzyme_thermodynamics/enzyme_data1.pl?col=1.&T1=88TEW/GOL_1011	88TEW/GOL	HPLC	A	3.5.1.11	penicillin amidase	C05551 + C00001 = C02954 + C07086	penicillin G(aq) + H2O(l) = 6-aminopenicillanic acid(aq) + phenylacetic acid(aq)		0.416	310.15		6.3
http://xpdb.nist.gov/enzyme_thermodynamics/enzyme_data1.pl?col=1.&T1=88TEW/GOL_1011	88TEW/GOL	HPLC	A	3.5.1.11	penicillin amidase	C05551 + C00001 = C02954 + C07086	penicillin G(aq) + H2O(l) = 6-aminopenicillanic acid(aq) + phenylacetic acid(aq)		0.247	310.15		6.07
http://xpdb.nist.gov/enzyme_thermodynamics/enzyme_data1.pl?col=1.&T1=88TEW/GOL_1011	88TEW/GOL	HPLC	A	3.5.1.11	penicillin amidase	C05551 + C00001 = C02954 + C07086	penicillin G(aq) + H2O(l) = 6-aminopenicillanic acid(aq) + phenylacetic acid(aq)		0.644	310.15		6.68
http://xpdb.nist.gov/enzyme_thermodynamics/enzyme_data1.pl?col=1.&T1=88TEW/GOL_1011	88TEW/GOL	HPLC	A	3.5.1.11	penicillin amidase	C05551 + C00001 = C02954 + C07086	penicillin G(aq) + H2O(l) = 6-aminopenicillanic acid(aq) + phenylacetic acid(aq)		0.565	310.15		6.59
http://xpdb.nist.gov/enzyme_thermodynamics/enzyme_data1.pl?col=1.&T1=88TEW/GOL_1011	88TEW/GOL	HPLC	A	3.5.1.11	penicillin amidase	C05551 + C00001 = C02954 + C07086	penicillin G(aq) + H2O(l) = 6-aminopenicillanic acid(aq) + phenylacetic acid(aq)		0.536	310.15		6.46
http://xpdb.nist.gov/enzyme_thermodynamics/enzyme_data1.pl?col=1.&T1=88TEW/GOL_1011	88TEW/GOL	HPLC	A	3.5.1.11	penicillin amidase	C05551 + C00001 = C02954 + C07086	penicillin G(aq) + H2O(l) = 6-aminopenicillanic acid(aq) + phenylacetic acid(aq)		1.71	310.15		7.05
http://xpdb.nist.gov/enzyme_thermodynamics/enzyme_data1.pl?col=1.&T1=88TEW/GOL_1011	88TEW/GOL	HPLC	A	3.5.1.11	penicillin amidase	C05551 + C00001 = C02954 + C07086	penicillin G(aq) + H2O(l) = 6-aminopenicillanic acid(aq) + phenylacetic acid(aq)		7.46	310.15		7.55
http://xpdb.nist.gov/enzyme_thermodynamics/enzyme_data1.pl?col=1.&T1=88TEW/GOL_1011	88TEW/GOL	HPLC	A	3.5.1.11	penicillin amidase	C05551 + C00001 = C02954 + C07086	penicillin G(aq) + H2O(l) = 6-aminopenicillanic acid(aq) + phenylacetic acid(aq)		4.16	310.15		7.32
http://xpdb.nist.gov/enzyme_thermodynamics/enzyme_data1.pl?col=1.&T1=88TEW/GOL_1011	88TEW/GOL	HPLC	A	3.5.1.11	penicillin amidase	C05551 + C00001 = C02954 + C07086	penicillin G(aq) + H2O(l) = 6-aminopenicillanic acid(aq) + phenylacetic acid(aq)		0.725	316.15		6.59
http://xpdb.nist.gov/enzyme_thermodynamics/enzyme_data1.pl?col=1.&T1=88TEW/GOL_1011	88TEW/GOL	HPLC	A	3.5.1.11	penicillin amidase	C05551 + C00001 = C02954 + C07086	penicillin G(aq) + H2O(l) = 6-aminopenicillanic acid(aq) + phenylacetic acid(aq)		1.19	322.15		6.75
http://xpdb.nist.gov/enzyme_thermodynamics/enzyme_data1.pl?col=1.&T1=88TEW/GOL_1011	88TEW/GOL	HPLC	A	3.5.1.11	penicillin amidase	C05551 + C00001 = C02954 + C07086	penicillin G(aq) + H2O(l) = 6-aminopenicillanic acid(aq) + phenylacetic acid(aq)		0.776	322.15		6.53
http://xpdb.nist.gov/enzyme_thermodynamics/enzyme_data1.pl?col=1.&T1=88TEW/GOL_1011	88TEW/GOL	HPLC	A	3.5.1.11	penicillin amidase	C05551 + C00001 = C02954 + C07086	penicillin G(aq) + H2O(l) = 6-aminopenicillanic acid(aq) + phenylacetic acid(aq)		0.694	310.15		6.54
http://xpdb.nist.gov/enzyme_thermodynamics/enzyme_data1.pl?col=1.&T1=88TEW/GOL_1011	88TEW/GOL	HPLC	A	3.5.1.11	penicillin amidase	C05551 + C00001 = C02954 + C07086	penicillin G(aq) + H2O(l) = 6-aminopenicillanic acid(aq) + phenylacetic acid(aq)		0.59	310.15		6.43
http://xpdb.nist.gov/enzyme_thermodynamics/enzyme_data1.pl?col=1.&T1=88TEW/GOL_1011	88TEW/GOL	HPLC	A	3.5.1.11	penicillin amidase	C05551 + C00001 = C02954 + C07086	penicillin G(aq) + H2O(l) = 6-aminopenicillanic acid(aq) + phenylacetic acid(aq)		0.469	304.15		6.54
http://xpdb.nist.gov/enzyme_thermodynamics/enzyme_data1.pl?col=1.&T1=88TEW/GOL_1011	88TEW/GOL	HPLC	A	3.5.1.11	penicillin amidase	C05551 + C00001 = C02954 + C07086	penicillin G(aq) + H2O(l) = 6-aminopenicillanic acid(aq) + phenylacetic acid(aq)		0.756	310.15		6.61
http://xpdb.nist.gov/enzyme_thermodynamics/enzyme_data1.pl?col=1.&T1=88TEW/GOL_1011	88TEW/GOL	HPLC	A	3.5.1.11	penicillin amidase	C05551 + C00001 = C02954 + C07086	penicillin G(aq) + H2O(l) = 6-aminopenicillanic acid(aq) + phenylacetic acid(aq)		1.051	310.15		6.74
http://xpdb.nist.gov/enzyme_thermodynamics/enzyme_data1.pl?col=2.&T1=88TEW/GOL_1011	88TEW/GOL	HPLC	A	3.5.1.11	penicillin amidase	C05551 + C00001 = C02954 + C07086	penicillin G(aq) + H2O(l) = 6-aminopenicillanic acid(aq) + phenylacetic acid(aq)		1.051	310.15		6.74
http://xpdb.nist.gov/enzyme_thermodynamics/enzyme_data1.pl?col=2.&T1=88TEW/GOL_1011	88TEW/GOL	HPLC	A	3.5.1.11	penicillin amidase	C05551 + C00001 = C02954 + C07086	penicillin G(aq) + H2O(l) = 6-aminopenicillanic acid(aq) + phenylacetic acid(aq)		0.445	298.15		6.71
http://xpdb.nist.gov/enzyme_thermodynamics/enzyme_data1.pl?col=2.&T1=88TEW/GOL_1011	88TEW/GOL	HPLC	A	3.5.1.11	penicillin amidase	C05551 + C00001 = C02954 + C07086	penicillin G(aq) + H2O(l) = 6-aminopenicillanic acid(aq) + phenylacetic acid(aq)		0.382	298.15		6.59
http://xpdb.nist.gov/enzyme_thermodynamics/enzyme_data1.pl?col=2.&T1=88TEW/GOL_1011	88TEW/GOL	HPLC	A	3.5.1.11	penicillin amidase	C05551 + C00001 = C02954 + C07086	penicillin G(aq) + H2O(l) = 6-aminopenicillanic acid(aq) + phenylacetic acid(aq)		0.524	310.15		6.39
http://xpdb.nist.gov/enzyme_thermodynamics/enzyme_data1.pl?col=2.&T1=88TEW/GOL_1011	88TEW/GOL	HPLC	A	3.5.1.11	penicillin amidase	C05551 + C00001 = C02954 + C07086	penicillin G(aq) + H2O(l) = 6-aminopenicillanic acid(aq) + phenylacetic acid(aq)		0.879	316.15		6.65
http://xpdb.nist.gov/enzyme_thermodynamics/enzyme_data1.pl?col=2.&T1=88TEW/GOL_1011	88TEW/GOL	HPLC	A	3.5.1.11	penicillin amidase	C05551 + C00001 = C02954 + C07086	penicillin G(aq) + H2O(l) = 6-aminopenicillanic acid(aq) + phenylacetic acid(aq)		1.13	310.15		6.85
http://xpdb.nist.gov/enzyme_thermodynamics/enzyme_data1.pl?col=1.&T1=84DIT/KUB_80	84DIT/KUB	spectrophotometry	C	1.1.1.21	aldehyde reductase	C00379 + C00006 = C00181 + C00005	xylitol(aq) + NADP(aq) = D-xylose(aq) + NADPH(aq)		0.0032	298.15		7.5
http://xpdb.nist.gov/enzyme_thermodynamics/enzyme_data1.pl?col=1.&T1=55STA/BUR_241	55STA/BUR		C	1.2.1.10	acetaldehyde dehydrogenase (acetylating)	C00084 + C00010 + C00003 = C00024 + C00004	acetaldehyde(aq) + CoA(aq) + NAD(aq) = acetyl-CoA(aq) + NADH(aq)		1200	298.15		7
http://xpdb.nist.gov/enzyme_thermodynamics/enzyme_data1.pl?col=1.&T1=53OLS/ANF_280	53OLS/ANF	spectrophotometry	B	1.4.1.3	glutamate dehydrogenase (NAD(P)+)	C00025 + C00003 + C00001 = C00026 + C00004 + C00014	L-glutamate(aq) + NAD(aq) + H2O(l) = 2-oxoglutarate(aq) + NADH(aq) + ammonia(aq)		4.6e-06	300.15		7.5
http://xpdb.nist.gov/enzyme_thermodynamics/enzyme_data1.pl?col=1.&T1=53OLS/ANF_280	53OLS/ANF	spectrophotometry	B	1.4.1.3	glutamate dehydrogenase (NAD(P)+)	C00025 + C00003 + C00001 = C00026 + C00004 + C00014	L-glutamate(aq) + NAD(aq) + H2O(l) = 2-oxoglutarate(aq) + NADH(aq) + ammonia(aq)		1.5e-06	300.15		7
http://xpdb.nist.gov/enzyme_thermodynamics/enzyme_data1.pl?col=1.&T1=53OLS/ANF_280	53OLS/ANF	spectrophotometry	B	1.4.1.3	glutamate dehydrogenase (NAD(P)+)	C00025 + C00003 + C00001 = C00026 + C00004 + C00014	L-glutamate(aq) + NAD(aq) + H2O(l) = 2-oxoglutarate(aq) + NADH(aq) + ammonia(aq)		4.6e-07	300.15		6.5
http://xpdb.nist.gov/enzyme_thermodynamics/enzyme_data1.pl?col=1.&T1=53OLS/ANF_282	53OLS/ANF	spectrophotometry	B	1.4.1.3	glutamate dehydrogenase (NAD(P)+)	C00025 + C00006 + C00001 = C00026 + C00005 + C00014	L-glutamate(aq) + NADP(aq) + H2O(l) = 2-oxoglutarate(aq) + NADPH(aq) + ammonia(aq)		9.9e-07	300.15		7
http://xpdb.nist.gov/enzyme_thermodynamics/enzyme_data1.pl?col=1.&T1=53OLS/ANF_282	53OLS/ANF	spectrophotometry	B	1.4.1.3	glutamate dehydrogenase (NAD(P)+)	C00025 + C00006 + C00001 = C00026 + C00005 + C00014	L-glutamate(aq) + NADP(aq) + H2O(l) = 2-oxoglutarate(aq) + NADPH(aq) + ammonia(aq)		3.1e-06	300.15		7.5
http://xpdb.nist.gov/enzyme_thermodynamics/enzyme_data1.pl?col=1.&T1=53OLS/ANF_282	53OLS/ANF	spectrophotometry	B	1.4.1.3	glutamate dehydrogenase (NAD(P)+)	C00025 + C00006 + C00001 = C00026 + C00005 + C00014	L-glutamate(aq) + NADP(aq) + H2O(l) = 2-oxoglutarate(aq) + NADPH(aq) + ammonia(aq)		3.1e-07	300.15		6.5
http://xpdb.nist.gov/enzyme_thermodynamics/enzyme_data1.pl?col=1.&T1=50RAC_98	50RAC	spectrophotometry	B	1.1.1.27	L-lactate dehydrogenase	C00186 + C00003 = C00022 + C00004	(S)-lactate(aq) + NAD(aq) = pyruvate(aq) + NADH(aq)		0.000139	298.15		7.5
http://xpdb.nist.gov/enzyme_thermodynamics/enzyme_data1.pl?col=1.&T1=50RAC_98	50RAC	spectrophotometry	B	1.1.1.27	L-lactate dehydrogenase	C00186 + C00003 = C00022 + C00004	(S)-lactate(aq) + NAD(aq) = pyruvate(aq) + NADH(aq)		0.00044	298.15		8
http://xpdb.nist.gov/enzyme_thermodynamics/enzyme_data1.pl?col=1.&T1=50RAC_98	50RAC	spectrophotometry	B	1.1.1.27	L-lactate dehydrogenase	C00186 + C00003 = C00022 + C00004	(S)-lactate(aq) + NAD(aq) = pyruvate(aq) + NADH(aq)		0.0044	298.15		9
http://xpdb.nist.gov/enzyme_thermodynamics/enzyme_data1.pl?col=1.&T1=50RAC_98	50RAC	spectrophotometry	B	1.1.1.27	L-lactate dehydrogenase	C00186 + C00003 = C00022 + C00004	(S)-lactate(aq) + NAD(aq) = pyruvate(aq) + NADH(aq)		0.00139	298.15		8.5
http://xpdb.nist.gov/enzyme_thermodynamics/enzyme_data1.pl?col=1.&T1=92KIM/KIN_675	92KIM/KIN	spectrophotometry and fluorimetry	A	2.7.6.1	ribose-phosphate pyrophosphokinase	C00002 + C00117 = C00020 + C00119	ATP(aq) + D-ribose 5-phosphate(aq) = AMP(aq) + 5-phospho--D-ribose 1-diphosphate(aq)		64.8	311.15	0.25	7.4	3
http://xpdb.nist.gov/enzyme_thermodynamics/enzyme_data1.pl?col=1.&T1=62RAV/WOL_130	62RAV/WOL	spectrophotometry	B	1.1.1.37	malate dehydrogenase	C00149 + C00003 = C00036 + C00004	(S)-malate(aq) + NAD(aq) = oxaloacetate(aq) + NADH(aq)		0.000103	298.15		8
http://xpdb.nist.gov/enzyme_thermodynamics/enzyme_data1.pl?col=1.&T1=66DED_421	66DED	spectrophotometry	D	2.4.1.10	levansucrase	C00089 + C06215 = C00031 + C06215	sucrose(aq) + (2,6--D-fructosyl)n(aq) = D-glucose(aq) + (2,6--D-fructosyl)n+1(aq)		0.036	310.15		6
http://xpdb.nist.gov/enzyme_thermodynamics/enzyme_data1.pl?col=1.&T1=65LEE/DOB_211	65LEE/DOB	spectrophotometry	C	1.1.1.119	glucose dehydrogenase (NADP+)	C00031 + C00006 = C00198 + C00005	D-glucose(aq) + NADP(aq) = D-glucono-1,5-lactone(aq) + NADPH(aq)		3.4	298.15		6.4
http://xpdb.nist.gov/enzyme_thermodynamics/enzyme_data1.pl?col=1.&T1=92ELL/SRI_936	92ELL/SRI	HPLC	A	3.2.1.23	_-galactosidase	C07064 + C00001 = C00124 + C00095	lactulose(aq) + H2O(l) = D-galactose(aq) + D-fructose(aq)		40	310.15		7
http://xpdb.nist.gov/enzyme_thermodynamics/enzyme_data1.pl?col=1.&T1=64ZAN/BAC_1714	64ZAN/BAC	spectrophotometry	B	1.1.1.17	mannitol-1-phosphate 5-dehydrogenase	C00644 + C00003 = C00085 + C00004	D-mannitol-1-phosphate(aq) + NAD(ox)(aq) = D-fructose 6-phosphate(aq) + NAD(red)(aq)		1	298.15		8
http://xpdb.nist.gov/enzyme_thermodynamics/enzyme_data1.pl?col=1.&T1=64ZAN/BAC_1714	64ZAN/BAC	spectrophotometry	B	1.1.1.17	mannitol-1-phosphate 5-dehydrogenase	C00644 + C00003 = C00085 + C00004	D-mannitol-1-phosphate(aq) + NAD(ox)(aq) = D-fructose 6-phosphate(aq) + NAD(red)(aq)		1.1	298.15		7.4
http://xpdb.nist.gov/enzyme_thermodynamics/enzyme_data1.pl?col=1.&T1=75DON/BAR_106	75DON/BAR	calorimetry	B	1.1.1.27	L-lactate dehydrogenase	C00186 + C00003 = C00022 + C00004	(S)-lactate(aq) + NAD(aq) = pyruvate(aq) + NADH(aq)			298.15		7.5
http://xpdb.nist.gov/enzyme_thermodynamics/enzyme_data1.pl?col=1.&T1=71BRI/CLA_1517	71BRI/CLA	radioactivity	C	5.4.2.1	phosphoglycerate mutase	C00631 = C00197	2-phospho-D-glycerate(aq) = 3-phospho-D-glycerate(aq)		11.9	298.15		7.4
http://xpdb.nist.gov/enzyme_thermodynamics/enzyme_data1.pl?col=1.&T1=85WIE/HIN_1183	85WIE/HIN	calorimetry and spectrophotometry	A	4.2.1.20	tryptophan synthase	C00463 + C00065 = C00078 + C00001	indole(aq) + L-serine(aq) = L-tryptophan(aq) + H2O(l)			283.15		7.5
http://xpdb.nist.gov/enzyme_thermodynamics/enzyme_data1.pl?col=1.&T1=85WIE/HIN_1183	85WIE/HIN	calorimetry and spectrophotometry	A	4.2.1.20	tryptophan synthase	C00463 + C00065 = C00078 + C00001	indole(aq) + L-serine(aq) = L-tryptophan(aq) + H2O(l)			298.15		7.5
http://xpdb.nist.gov/enzyme_thermodynamics/enzyme_data1.pl?col=1.&T1=85WIE/HIN_1183	85WIE/HIN	calorimetry and spectrophotometry	A	4.2.1.20	tryptophan synthase	C00463 + C00065 = C00078 + C00001	indole(aq) + L-serine(aq) = L-tryptophan(aq) + H2O(l)			308.15		7.5
http://xpdb.nist.gov/enzyme_thermodynamics/enzyme_data1.pl?col=1.&T1=85WIE/HIN_1183	85WIE/HIN	calorimetry and spectrophotometry	A	4.2.1.20	tryptophan synthase	C00463 + C00065 = C00078 + C00001	indole(aq) + L-serine(aq) = L-tryptophan(aq) + H2O(l)			298.15		7.5
http://xpdb.nist.gov/enzyme_thermodynamics/enzyme_data1.pl?col=1.&T1=85WIE/HIN_1180	85WIE/HIN	calorimetry and spectrophotometry	A	4.2.1.20	tryptophan synthase	C00118 + C00463 = C03506	D-glyceraldehyde 3-phosphate(aq) + indole(aq) = 1-(indol-3-yl)glycerol 3-phosphate(aq)			298.15		7.5
http://xpdb.nist.gov/enzyme_thermodynamics/enzyme_data1.pl?col=1.&T1=85WIE/HIN_1187	85WIE/HIN	calorimetry	A	4.2.1.20	tryptophan synthase	C00065 = C00022 + C00014	L-serine(aq) = pyruvate(aq) + ammonia(aq)			308.15		7.5
http://xpdb.nist.gov/enzyme_thermodynamics/enzyme_data1.pl?col=1.&T1=85WIE/HIN_1185	85WIE/HIN	calorimetry and spectrophotometry	A	4.2.1.20	tryptophan synthase	C03506 + C00065 = C00078 + C00118 + C00001	1-(indol-3-yl)glycerol 3-phosphate(aq) + L-serine(aq) = L-tryptophan(aq) + D-glyceraldehyde 3-phosphate(aq) + H2O(l)			298.15		7.5
http://xpdb.nist.gov/enzyme_thermodynamics/enzyme_data1.pl?col=1.&T1=61WIL/WIL_1209	61WIL/WIL	chemical analysis	B	4.3.1.1	aspartate ammonia-lyase	C00049 = C00122 + C00014	L-aspartate(aq) = fumarate(aq) + ammonia(aq)		0.022	312.15		7
http://xpdb.nist.gov/enzyme_thermodynamics/enzyme_data1.pl?col=1.&T1=61WIL/WIL_1209	61WIL/WIL	chemical analysis	B	4.3.1.1	aspartate ammonia-lyase	C00049 = C00122 + C00014	L-aspartate(aq) = fumarate(aq) + ammonia(aq)		0.01	302.15		7
http://xpdb.nist.gov/enzyme_thermodynamics/enzyme_data1.pl?col=1.&T1=53RAT/ANS_1222	53RAT/ANS	chemical analysis	B	4.3.2.1	arginosuccinate lyase	C03406 = C00122 + C00062	N-(L-argino)succinate(aq) = fumarate(aq) + L-arginine(aq)		0.0114	311.15		7.5
http://xpdb.nist.gov/enzyme_thermodynamics/enzyme_data1.pl?col=1.&T1=86DEW/EMI_946	86DEW/EMI	HPLC	B	3.2.2.4	AMP nucleosidase	C00020 + C00001 = C00147 + C00117	AMP(aq) + H2O(l) = adenine(aq) + D-ribose 5-phosphate(aq)		170	303.15		8
http://xpdb.nist.gov/enzyme_thermodynamics/enzyme_data1.pl?col=1.&T1=82SAL/JOR_462	82SAL/JOR	NMR	C	2.4.2.1	purine-nucleoside phosphorylase	C00294 + C00009 = C00262 + C00620	inosine(aq) + orthophosphate(aq) = hypoxanthine(aq) + D-ribose 1-phosphate(aq)		0.038	310.15		7.1
http://xpdb.nist.gov/enzyme_thermodynamics/enzyme_data1.pl?col=1.&T1=81RAM/PIC_652	81RAM/PIC	radioactivity	C	2.7.4.3	adenylate kinase	2 C00008 = C00020 + C00002	2 ADP(aq) = AMP(aq) + ATP(aq)		1.09	303.15		7.4
http://xpdb.nist.gov/enzyme_thermodynamics/enzyme_data1.pl?col=1.&T1=73WUR/HES_164	73WUR/HES	spectrophotometry	C	1.1.1.49	glucose-6-phosphate dehydrogenase	C00092 + C00006 = C01236 + C00005	D-glucose 6-phosphate(aq) + NADP(aq) = D-glucono-1,5-lactone 6-phosphate(aq) + NADPH(aq)		20	298.15		7.6
http://xpdb.nist.gov/enzyme_thermodynamics/enzyme_data1.pl?col=1.&T1=71COH/WOL_1054	71COH/WOL	spectrophotometry	C	3.5.4.5	cytidine deaminase	C00475 + C00001 = C00299 + C00014	cytidine(aq) + H2O(l) = uridine(aq) + ammonia(aq)		379	298.15		8.84
http://xpdb.nist.gov/enzyme_thermodynamics/enzyme_data1.pl?col=1.&T1=71COH/WOL_1054	71COH/WOL	spectrophotometry	C	3.5.4.5	cytidine deaminase	C00475 + C00001 = C00299 + C00014	cytidine(aq) + H2O(l) = uridine(aq) + ammonia(aq)		439	298.15		9.77
http://xpdb.nist.gov/enzyme_thermodynamics/enzyme_data1.pl?col=1.&T1=71COH/WOL_1054	71COH/WOL	spectrophotometry	C	3.5.4.5	cytidine deaminase	C00475 + C00001 = C00299 + C00014	cytidine(aq) + H2O(l) = uridine(aq) + ammonia(aq)		2430	298.15		10.69
http://xpdb.nist.gov/enzyme_thermodynamics/enzyme_data1.pl?col=1.&T1=71COH/WOL_1054	71COH/WOL	spectrophotometry	C	3.5.4.5	cytidine deaminase	C00475 + C00001 = C00299 + C00014	cytidine(aq) + H2O(l) = uridine(aq) + ammonia(aq)		1860	298.15		7.92
http://xpdb.nist.gov/enzyme_thermodynamics/enzyme_data1.pl?col=1.&T1=71COH/WOL_1054	71COH/WOL	spectrophotometry	C	3.5.4.5	cytidine deaminase	C00475 + C00001 = C00299 + C00014	cytidine(aq) + H2O(l) = uridine(aq) + ammonia(aq)		622	298.15		8.48
http://xpdb.nist.gov/enzyme_thermodynamics/enzyme_data1.pl?col=1.&T1=71COH/WOL_1054	71COH/WOL	spectrophotometry	C	3.5.4.5	cytidine deaminase	C00475 + C00001 = C00299 + C00014	cytidine(aq) + H2O(l) = uridine(aq) + ammonia(aq)		10300	298.15		7
http://xpdb.nist.gov/enzyme_thermodynamics/enzyme_data1.pl?col=1.&T1=71COH/WOL_1054	71COH/WOL	spectrophotometry	C	3.5.4.5	cytidine deaminase	C00475 + C00001 = C00299 + C00014	cytidine(aq) + H2O(l) = uridine(aq) + ammonia(aq)		318	298.15		9.31
http://xpdb.nist.gov/enzyme_thermodynamics/enzyme_data1.pl?col=1.&T1=60KAY/OSB_1057	60KAY/OSB	spectrophotometry	B	3.5.4.9	methenyltetrahydrofolate cyclohydrolase	C00445 + C00001 = C00234	5,10-methenyltetrahydrofolate(aq) + H2O(l) = 10-formyltetrahydrofolate(aq)		0.0733	298.15		4.74
http://xpdb.nist.gov/enzyme_thermodynamics/enzyme_data1.pl?col=1.&T1=60KAY/OSB_1057	60KAY/OSB	spectrophotometry	B	3.5.4.9	methenyltetrahydrofolate cyclohydrolase	C00445 + C00001 = C00234	5,10-methenyltetrahydrofolate(aq) + H2O(l) = 10-formyltetrahydrofolate(aq)		0.127	298.15		5.2
http://xpdb.nist.gov/enzyme_thermodynamics/enzyme_data1.pl?col=1.&T1=60KAY/OSB_1057	60KAY/OSB	spectrophotometry	B	3.5.4.9	methenyltetrahydrofolate cyclohydrolase	C00445 + C00001 = C00234	5,10-methenyltetrahydrofolate(aq) + H2O(l) = 10-formyltetrahydrofolate(aq)		0.221	298.15		5.2
http://xpdb.nist.gov/enzyme_thermodynamics/enzyme_data1.pl?col=1.&T1=60KAY/OSB_1057	60KAY/OSB	spectrophotometry	B	3.5.4.9	methenyltetrahydrofolate cyclohydrolase	C00445 + C00001 = C00234	5,10-methenyltetrahydrofolate(aq) + H2O(l) = 10-formyltetrahydrofolate(aq)		11	298.15		7
http://xpdb.nist.gov/enzyme_thermodynamics/enzyme_data1.pl?col=1.&T1=60KAY/OSB_1057	60KAY/OSB	spectrophotometry	B	3.5.4.9	methenyltetrahydrofolate cyclohydrolase	C00445 + C00001 = C00234	5,10-methenyltetrahydrofolate(aq) + H2O(l) = 10-formyltetrahydrofolate(aq)		12.7	298.15		7.13
http://xpdb.nist.gov/enzyme_thermodynamics/enzyme_data1.pl?col=1.&T1=60KAY/OSB_1057	60KAY/OSB	spectrophotometry	B	3.5.4.9	methenyltetrahydrofolate cyclohydrolase	C00445 + C00001 = C00234	5,10-methenyltetrahydrofolate(aq) + H2O(l) = 10-formyltetrahydrofolate(aq)		0.818	298.15		5.7
http://xpdb.nist.gov/enzyme_thermodynamics/enzyme_data1.pl?col=1.&T1=79COR/CRO_16	79COR/CRO	spectrophotometry	B	1.1.1.1	alcohol dehydrogenase	C00469 + C00003 = C00084 + C00004	ethanol(aq) + NAD(aq) = acetaldehyde(aq) + NADH(aq)		0.000194	311.15	0.25	7
http://xpdb.nist.gov/enzyme_thermodynamics/enzyme_data1.pl?col=1.&T1=66MAT_1275	66MAT	chromatography and radioactivity	B	5.1.3.10	CDPabequose epimerase	C03598 = C03599	CDP-3,6-dideoxy-D-glucose(aq) = CDP-3,6-dideoxy-D-mannose(aq)		1.3	310.15		8.4
http://xpdb.nist.gov/enzyme_thermodynamics/enzyme_data1.pl?col=1.&T1=74WON/FRE_697	74WON/FRE	enzymatic assay	B	2.7.7.12	UDPglucose-hexose-1-phosphate uridylyltransferase	C00029 + C03384 = C00103 + C00052	UDPglucose(aq) + D-galactose 1-phosphate(aq) =-D-glucose 1-phosphate(aq) + UDPgalactose(aq)		2.1	300.15		8.5
http://xpdb.nist.gov/enzyme_thermodynamics/enzyme_data1.pl?col=1.&T1=76SCH/KRI_107	76SCH/KRI	calorimetry	C	1.1.1.27	L-lactate dehydrogenase	C00186 + C00003 = C00022 + C00004	(S)-lactate(aq) + NAD(aq) = pyruvate(aq) + NADH(aq)			298.15		7.5
http://xpdb.nist.gov/enzyme_thermodynamics/enzyme_data1.pl?col=1.&T1=57BUR/HOR_1263	57BUR/HOR	enzymatic assay	C	5.1.3.4	L-ribulose-phosphate 4-epimerase	C01101 = C00231	L-ribulose 5-phosphate(aq) = D-xylulose 5-phosphate(aq)		1	308.15		7
http://xpdb.nist.gov/enzyme_thermodynamics/enzyme_data1.pl?col=1.&T1=73ROT/KIS_300	73ROT/KIS	calorimetry	A	1.5.1.3	dihydrofolate reductase	C00101 + C00006 = C00415 + C00005	5,6,7,8-tetrahydrofolate(aq) + NADP(aq) = 7,8-dihydrofolate(aq) + NADPH(aq)			298.15		7.4
http://xpdb.nist.gov/enzyme_thermodynamics/enzyme_data1.pl?col=1.&T1=60BLA_349	60BLA	spectrophotometry	B	2.1.2.1	glycine hydroxymethyltransferase	C00143 + C00037 + C00001 = C00101 + C00065	5,10-methylenetetrahydrofolate(aq) + glycine(aq) + H2O(l) = tetrahydrofolate(aq) + L-serine(aq)		0.098	298.15		7.4
http://xpdb.nist.gov/enzyme_thermodynamics/enzyme_data1.pl?col=1.&T1=55HOR/SMY_371	55HOR/SMY	paper chromatography	C	2.2.1.2	transaldolase	C05382 + C00118 = C00279 + C00085	sedoheptulose 7-phosphate(aq) + D-glyceraldehyde 3-phosphate(aq) = D-erythrose 4-phosphate(aq) + D-fructose 6-phosphate(aq)		0.82	298.15		7.6
http://xpdb.nist.gov/enzyme_thermodynamics/enzyme_data1.pl?col=1.&T1=62DOU2_160	62DOU2	spectrophotometry	C	1.1.1.48	galactose dehydrogenase	C00124 + C00003 = C03383 + C00004	D-galactose(aq) + NAD(aq) = D-galactono-1,4-lactone(aq) + NADH(aq)		570	303.15		6.7
http://xpdb.nist.gov/enzyme_thermodynamics/enzyme_data1.pl?col=1.&T1=55CAR/LEL_423	55CAR/LEL	spectrophotometry	C	2.4.1.13	sucrose synthase	C00029 + C00095 = C00015 + C00089	UDPglucose(aq) + D-fructose(aq) = UDP(aq) + sucrose(aq)		5	310.15		7.4
http://xpdb.nist.gov/enzyme_thermodynamics/enzyme_data1.pl?col=1.&T1=00TEW/GOL_1636	00TEW/GOL	calorimetry and chromatography	A	2.6.1.42	branched-chain-amino-acid transferase	C00183 + C00026 = C06255 + C00025	L-valine(aq) + 2-oxoglutarate(aq) = 2-oxovalerate(aq) + L-glutamate(aq)			298.15	0.31	7.21
http://xpdb.nist.gov/enzyme_thermodynamics/enzyme_data1.pl?col=1.&T1=00TEW/GOL_1637	00TEW/GOL	calorimetry and chromatography	A	2.6.1.42	branched-chain-amino-acid transferase	C00123 + C00026 = C00233 + C00025	L-leucine(aq) + 2-oxoglutarate(aq) = 2-oxoisocaproate(aq) + L-glutamate(aq)		2.42	298.15	0.31	7.19
http://xpdb.nist.gov/enzyme_thermodynamics/enzyme_data1.pl?col=1.&T1=00TEW/GOL_1635	00TEW/GOL	calorimetry and chromatography	A	2.6.1.42	branched-chain-amino-acid transferase	C00183 + C00026 = C06255 + C00025	L-valine(aq) + 2-oxoglutarate(aq) = 2-oxovalerate(aq) + L-glutamate(aq)		1.67	298.15	0.31	7.21
http://xpdb.nist.gov/enzyme_thermodynamics/enzyme_data1.pl?col=1.&T1=01AND/LEV_1510	01AND/LEV	chromatography	B	2.4.1.216	trehalose-6-phosphate phosphorylase	C00689 + C00009 = C00103 + C00092	,-trehalose 6-phosphate(aq) + orthophosphate(aq) =-D-glucose 1-phosphate(aq) + D-glucose 6-phosphate(aq)		0.032	308.15		7
http://xpdb.nist.gov/enzyme_thermodynamics/enzyme_data1.pl?col=1.&T1=01AND/LEV_1510	01AND/LEV	chromatography	B	2.4.1.216	trehalose-6-phosphate phosphorylase	C00689 + C00009 = C00103 + C00092	,-trehalose 6-phosphate(aq) + orthophosphate(aq) =-D-glucose 1-phosphate(aq) + D-glucose 6-phosphate(aq)		0.026	308.15		6.3
http://xpdb.nist.gov/enzyme_thermodynamics/enzyme_data1.pl?col=1.&T1=45OHL_817	45OHL	calorimetry	B	3.1.3.2	acid phosphatase	C00002 + 3 C00001 = C00212 + 3 C00009	ATP(aq) + 3 H2O(l) = adenosine(aq) + 3 orthophosphate(aq)			297.45		3.7
http://xpdb.nist.gov/enzyme_thermodynamics/enzyme_data1.pl?col=1.&T1=45OHL_816	45OHL	calorimetry	B	3.1.3.2	acid phosphatase	C00020 + C00001 = C00212 + C00009	AMP(aq) + H2O(l) = adenosine(aq) + orthophosphate(aq)			297.45		3.7
http://xpdb.nist.gov/enzyme_thermodynamics/enzyme_data1.pl?col=1.&T1=93WER/TWE_1192	93WER/TWE	HPLC	B	4.2.1.35	(R)-2-methylmalate dehydratase	C02612 = C02226 + C00001	(R)-2-methylmalate(aq) = 2-methylmaleate(aq) + H2O(l)		0.00962	298.15	0.1	7
http://xpdb.nist.gov/enzyme_thermodynamics/enzyme_data1.pl?col=1.&T1=00TEW/GOL_1638	00TEW/GOL	calorimetry and chromatography	A	2.6.1.42	branched-chain-amino-acid transferase	C00123 + C00026 = C00233 + C00025	L-leucine(aq) + 2-oxoglutarate(aq) = 2-oxoisocaproate(aq) + L-glutamate(aq)			298.15	0.31	7.2
http://xpdb.nist.gov/enzyme_thermodynamics/enzyme_data1.pl?col=1.&T1=59DEL/DEF_233	59DEL/DEF	spectrophotometry	B	1.1.99.3	gluconate 2-dehydrogenase	C00257 + C00006 = C06473 + C00005	D-gluconate(aq) + NADP(aq) = 2-oxo-D-gluconate(aq) + NADPH(aq)		0.00082	293.15		7.12
http://xpdb.nist.gov/enzyme_thermodynamics/enzyme_data1.pl?col=1.&T1=59DEL/DEF_233	59DEL/DEF	spectrophotometry	B	1.1.99.3	gluconate 2-dehydrogenase	C00257 + C00006 = C06473 + C00005	D-gluconate(aq) + NADP(aq) = 2-oxo-D-gluconate(aq) + NADPH(aq)		0.0113	293.15		8.31
http://xpdb.nist.gov/enzyme_thermodynamics/enzyme_data1.pl?col=1.&T1=59DEL/DEF_233	59DEL/DEF	spectrophotometry	B	1.1.99.3	gluconate 2-dehydrogenase	C00257 + C00006 = C06473 + C00005	D-gluconate(aq) + NADP(aq) = 2-oxo-D-gluconate(aq) + NADPH(aq)		0.000474	293.15		6.98
http://xpdb.nist.gov/enzyme_thermodynamics/enzyme_data1.pl?col=1.&T1=59DEL/DEF_233	59DEL/DEF	spectrophotometry	B	1.1.99.3	gluconate 2-dehydrogenase	C00257 + C00006 = C06473 + C00005	D-gluconate(aq) + NADP(aq) = 2-oxo-D-gluconate(aq) + NADPH(aq)		0.00299	293.15		7.79
http://xpdb.nist.gov/enzyme_thermodynamics/enzyme_data1.pl?col=1.&T1=59DEL/DEF_233	59DEL/DEF	spectrophotometry	B	1.1.99.3	gluconate 2-dehydrogenase	C00257 + C00006 = C06473 + C00005	D-gluconate(aq) + NADP(aq) = 2-oxo-D-gluconate(aq) + NADPH(aq)		0.00339	293.15		7.89
http://xpdb.nist.gov/enzyme_thermodynamics/enzyme_data1.pl?col=1.&T1=59DEL/DEF_233	59DEL/DEF	spectrophotometry	B	1.1.99.3	gluconate 2-dehydrogenase	C00257 + C00006 = C06473 + C00005	D-gluconate(aq) + NADP(aq) = 2-oxo-D-gluconate(aq) + NADPH(aq)		0.0128	293.15		8.25
http://xpdb.nist.gov/enzyme_thermodynamics/enzyme_data1.pl?col=1.&T1=59DEL/DEF_233	59DEL/DEF	spectrophotometry	B	1.1.99.3	gluconate 2-dehydrogenase	C00257 + C00006 = C06473 + C00005	D-gluconate(aq) + NADP(aq) = 2-oxo-D-gluconate(aq) + NADPH(aq)		0.0116	293.15		8.36
http://xpdb.nist.gov/enzyme_thermodynamics/enzyme_data1.pl?col=1.&T1=59DEL/DEF_233	59DEL/DEF	spectrophotometry	B	1.1.99.3	gluconate 2-dehydrogenase	C00257 + C00006 = C06473 + C00005	D-gluconate(aq) + NADP(aq) = 2-oxo-D-gluconate(aq) + NADPH(aq)		0.000723	293.15		7.03
http://xpdb.nist.gov/enzyme_thermodynamics/enzyme_data1.pl?col=1.&T1=59DEL/DEF_233	59DEL/DEF	spectrophotometry	B	1.1.99.3	gluconate 2-dehydrogenase	C00257 + C00006 = C06473 + C00005	D-gluconate(aq) + NADP(aq) = 2-oxo-D-gluconate(aq) + NADPH(aq)		0.000922	293.15		7.39
http://xpdb.nist.gov/enzyme_thermodynamics/enzyme_data1.pl?col=1.&T1=59DEL/DEF_233	59DEL/DEF	spectrophotometry	B	1.1.99.3	gluconate 2-dehydrogenase	C00257 + C00006 = C06473 + C00005	D-gluconate(aq) + NADP(aq) = 2-oxo-D-gluconate(aq) + NADPH(aq)		0.00337	293.15		7.86
http://xpdb.nist.gov/enzyme_thermodynamics/enzyme_data1.pl?col=1.&T1=59DEL/DEF_233	59DEL/DEF	spectrophotometry	B	1.1.99.3	gluconate 2-dehydrogenase	C00257 + C00006 = C06473 + C00005	D-gluconate(aq) + NADP(aq) = 2-oxo-D-gluconate(aq) + NADPH(aq)		0.000637	293.15		7.24
http://xpdb.nist.gov/enzyme_thermodynamics/enzyme_data1.pl?col=1.&T1=67POE/GUT_319	67POE/GUT	calorimetry	B	1.6.99.3	NADH dehydrogenase	2 C00004 + C00007 = 2 C00003 + 2 C00001	2 NADH(aq) + O2(aq) = 2 NAD(aq) + 2 H2O(l)			298.15		7
http://xpdb.nist.gov/enzyme_thermodynamics/enzyme_data1.pl?col=1.&T1=80COO/BLA_140	80COO/BLA	spectrophotometry	B	1.1.1.37	malate dehydrogenase	C00149 + C00003 = C00036 + C00004	(S)-malate(aq) + NAD(aq) = oxaloacetate(aq) + NADH(aq)		0.00071	298.15		9
http://xpdb.nist.gov/enzyme_thermodynamics/enzyme_data1.pl?col=1.&T1=56HAU_265	56HAU	spectrophotometry	C	1.3.99.2	butyryl-CoA dehydrogenase	C00136 + C01748 = C00877 + C01748	butanoyl-CoA(aq) + pyocyanine(aq) = 2-butenoyl-CoA(aq) + reduced pyocyanine(aq)		0.23	303.15		7.2
http://xpdb.nist.gov/enzyme_thermodynamics/enzyme_data1.pl?col=1.&T1=70KNO/HAN_690	70KNO/HAN		B	2.7.7.9	UTP-glucose-1-phosphate uridylyltransferase	C00075 + C00103 = C00013 + C00029	UTP(aq) + D-glucose 1-phosphate(aq) = pyrophosphate(aq) + UDPglucose(aq)		0.155	303.15		7.8
http://xpdb.nist.gov/enzyme_thermodynamics/enzyme_data1.pl?col=1.&T1=47KAL_1556	47KAL	spectrophotometry	B	2.4.2.1	purine-nucleoside phosphorylase	C00294 + C00009 = C00262 + C00620	inosine(aq) + orthophosphate(aq) = hypoxanthine(aq) + D-ribose 1-phosphate(aq)		0.019	303.15		7.5
http://xpdb.nist.gov/enzyme_thermodynamics/enzyme_data1.pl?col=1.&T1=77VEE/KRU_1690	77VEE/KRU	spectrophotometry	A	1.6.1.1	NAD(P)+ transhydrogenase (B-specific)	C00004 + C00006 = C00003 + C00005	NAD(red)(aq) + NADP(ox)(aq) = NAD(ox)(aq) + NADP(red)(aq)		0.48	298.15	0.0516	7.6
http://xpdb.nist.gov/enzyme_thermodynamics/enzyme_data1.pl?col=1.&T1=77VEE/KRU_1690	77VEE/KRU	spectrophotometry	A	1.6.1.1	NAD(P)+ transhydrogenase (B-specific)	C00004 + C00006 = C00003 + C00005	NAD(red)(aq) + NADP(ox)(aq) = NAD(ox)(aq) + NADP(red)(aq)		0.54	298.15	0.1014	7.6
http://xpdb.nist.gov/enzyme_thermodynamics/enzyme_data1.pl?col=1.&T1=77VEE/KRU_1690	77VEE/KRU	spectrophotometry	A	1.6.1.1	NAD(P)+ transhydrogenase (B-specific)	C00004 + C00006 = C00003 + C00005	NAD(red)(aq) + NADP(ox)(aq) = NAD(ox)(aq) + NADP(red)(aq)		0.52	298.15	0.01	6.11
http://xpdb.nist.gov/enzyme_thermodynamics/enzyme_data1.pl?col=1.&T1=77VEE/KRU_1690	77VEE/KRU	spectrophotometry	A	1.6.1.1	NAD(P)+ transhydrogenase (B-specific)	C00004 + C00006 = C00003 + C00005	NAD(red)(aq) + NADP(ox)(aq) = NAD(ox)(aq) + NADP(red)(aq)		0.44	298.15	0.01	6.53
http://xpdb.nist.gov/enzyme_thermodynamics/enzyme_data1.pl?col=1.&T1=77VEE/KRU_1690	77VEE/KRU	spectrophotometry	A	1.6.1.1	NAD(P)+ transhydrogenase (B-specific)	C00004 + C00006 = C00003 + C00005	NAD(red)(aq) + NADP(ox)(aq) = NAD(ox)(aq) + NADP(red)(aq)		0.33	298.15	0.0015	7.6
http://xpdb.nist.gov/enzyme_thermodynamics/enzyme_data1.pl?col=1.&T1=77VEE/KRU_1690	77VEE/KRU	spectrophotometry	A	1.6.1.1	NAD(P)+ transhydrogenase (B-specific)	C00004 + C00006 = C00003 + C00005	NAD(red)(aq) + NADP(ox)(aq) = NAD(ox)(aq) + NADP(red)(aq)		0.43	298.15	0.0216	7.6
http://xpdb.nist.gov/enzyme_thermodynamics/enzyme_data1.pl?col=1.&T1=77VEE/KRU_1690	77VEE/KRU	spectrophotometry	A	1.6.1.1	NAD(P)+ transhydrogenase (B-specific)	C00004 + C00006 = C00003 + C00005	NAD(red)(aq) + NADP(ox)(aq) = NAD(ox)(aq) + NADP(red)(aq)		0.38	298.15	0.0115	7.6
http://xpdb.nist.gov/enzyme_thermodynamics/enzyme_data1.pl?col=1.&T1=77VEE/KRU_1690	77VEE/KRU	spectrophotometry	A	1.6.1.1	NAD(P)+ transhydrogenase (B-specific)	C00004 + C00006 = C00003 + C00005	NAD(red)(aq) + NADP(ox)(aq) = NAD(ox)(aq) + NADP(red)(aq)		0.41	298.15	0.01	6.99
http://xpdb.nist.gov/enzyme_thermodynamics/enzyme_data1.pl?col=1.&T1=77VEE/KRU_1690	77VEE/KRU	spectrophotometry	A	1.6.1.1	NAD(P)+ transhydrogenase (B-specific)	C00004 + C00006 = C00003 + C00005	NAD(red)(aq) + NADP(ox)(aq) = NAD(ox)(aq) + NADP(red)(aq)		0.38	298.15	0.01	7.45
http://xpdb.nist.gov/enzyme_thermodynamics/enzyme_data1.pl?col=1.&T1=77VEE/KRU_1690	77VEE/KRU	spectrophotometry	A	1.6.1.1	NAD(P)+ transhydrogenase (B-specific)	C00004 + C00006 = C00003 + C00005	NAD(red)(aq) + NADP(ox)(aq) = NAD(ox)(aq) + NADP(red)(aq)		0.35	298.15	0.0061	7.6
http://xpdb.nist.gov/enzyme_thermodynamics/enzyme_data1.pl?col=1.&T1=05TEW/GOL_1629	05TEW/GOL	calorimetry	A	3.5.5.1	nitrilase	C09814 + 2 C00001 = C00180 + C00014	benzonitrile(aq) + 2 H2O(aq) = benzoic acid(aq) + ammonia(aq)			298.15	0.29	7.51
http://xpdb.nist.gov/enzyme_thermodynamics/enzyme_data1.pl?col=1.&T1=88TEW/STE2_775	88TEW/STE2	calorimetry	A	3.1.3.1	alkaline phosphatase	C00092 + C00001 = C00031 + C00009	D-glucose 6-phosphate(aq) + H2O(l) = D-glucose(aq) + orthophosphate(aq)			311.15		8.68	2.2
http://xpdb.nist.gov/enzyme_thermodynamics/enzyme_data1.pl?col=1.&T1=88TEW/STE2_775	88TEW/STE2	calorimetry	A	3.1.3.1	alkaline phosphatase	C00092 + C00001 = C00031 + C00009	D-glucose 6-phosphate(aq) + H2O(l) = D-glucose(aq) + orthophosphate(aq)			311.15		8.8	3.27
http://xpdb.nist.gov/enzyme_thermodynamics/enzyme_data1.pl?col=1.&T1=88TEW/STE2_775	88TEW/STE2	calorimetry	A	3.1.3.1	alkaline phosphatase	C00092 + C00001 = C00031 + C00009	D-glucose 6-phosphate(aq) + H2O(l) = D-glucose(aq) + orthophosphate(aq)			311.15		8.8	2.2
http://xpdb.nist.gov/enzyme_thermodynamics/enzyme_data1.pl?col=1.&T1=88TEW/STE2_775	88TEW/STE2	calorimetry	A	3.1.3.1	alkaline phosphatase	C00092 + C00001 = C00031 + C00009	D-glucose 6-phosphate(aq) + H2O(l) = D-glucose(aq) + orthophosphate(aq)			311.15		8.83	3.18
http://xpdb.nist.gov/enzyme_thermodynamics/enzyme_data1.pl?col=1.&T1=88TEW/STE2_775	88TEW/STE2	calorimetry	A	3.1.3.1	alkaline phosphatase	C00092 + C00001 = C00031 + C00009	D-glucose 6-phosphate(aq) + H2O(l) = D-glucose(aq) + orthophosphate(aq)			298.15		8.9	3.27
http://xpdb.nist.gov/enzyme_thermodynamics/enzyme_data1.pl?col=1.&T1=88TEW/STE2_775	88TEW/STE2	calorimetry	A	3.1.3.1	alkaline phosphatase	C00092 + C00001 = C00031 + C00009	D-glucose 6-phosphate(aq) + H2O(l) = D-glucose(aq) + orthophosphate(aq)			304.8		8.9	3.27
http://xpdb.nist.gov/enzyme_thermodynamics/enzyme_data1.pl?col=1.&T1=88TEW/STE2_775	88TEW/STE2	calorimetry	A	3.1.3.1	alkaline phosphatase	C00092 + C00001 = C00031 + C00009	D-glucose 6-phosphate(aq) + H2O(l) = D-glucose(aq) + orthophosphate(aq)			311.15		9.15	2.2
http://xpdb.nist.gov/enzyme_thermodynamics/enzyme_data1.pl?col=1.&T1=88TEW/STE2_775	88TEW/STE2	calorimetry	A	3.1.3.1	alkaline phosphatase	C00092 + C00001 = C00031 + C00009	D-glucose 6-phosphate(aq) + H2O(l) = D-glucose(aq) + orthophosphate(aq)			311.15		8.58	2.2
http://xpdb.nist.gov/enzyme_thermodynamics/enzyme_data1.pl?col=1.&T1=88TEW/STE2_775	88TEW/STE2	calorimetry	A	3.1.3.1	alkaline phosphatase	C00092 + C00001 = C00031 + C00009	D-glucose 6-phosphate(aq) + H2O(l) = D-glucose(aq) + orthophosphate(aq)			311.15		8.8	2.97
http://xpdb.nist.gov/enzyme_thermodynamics/enzyme_data1.pl?col=1.&T1=88TEW/STE2_775	88TEW/STE2	calorimetry	A	3.1.3.1	alkaline phosphatase	C00092 + C00001 = C00031 + C00009	D-glucose 6-phosphate(aq) + H2O(l) = D-glucose(aq) + orthophosphate(aq)			311.15		8.8	2.49
http://xpdb.nist.gov/enzyme_thermodynamics/enzyme_data1.pl?col=1.&T1=88TEW/STE2_775	88TEW/STE2	calorimetry	A	3.1.3.1	alkaline phosphatase	C00092 + C00001 = C00031 + C00009	D-glucose 6-phosphate(aq) + H2O(l) = D-glucose(aq) + orthophosphate(aq)			298.15		8.9	3
http://xpdb.nist.gov/enzyme_thermodynamics/enzyme_data1.pl?col=1.&T1=88TEW/STE2_775	88TEW/STE2	calorimetry	A	3.1.3.1	alkaline phosphatase	C00092 + C00001 = C00031 + C00009	D-glucose 6-phosphate(aq) + H2O(l) = D-glucose(aq) + orthophosphate(aq)			311.15		8.53	2.2
http://xpdb.nist.gov/enzyme_thermodynamics/enzyme_data1.pl?col=1.&T1=88TEW/STE2_775	88TEW/STE2	calorimetry	A	3.1.3.1	alkaline phosphatase	C00092 + C00001 = C00031 + C00009	D-glucose 6-phosphate(aq) + H2O(l) = D-glucose(aq) + orthophosphate(aq)			311.15		7.87	2.2
http://xpdb.nist.gov/enzyme_thermodynamics/enzyme_data1.pl?col=1.&T1=88TEW/STE2_775	88TEW/STE2	calorimetry	A	3.1.3.1	alkaline phosphatase	C00092 + C00001 = C00031 + C00009	D-glucose 6-phosphate(aq) + H2O(l) = D-glucose(aq) + orthophosphate(aq)			311.15		8.83	3.18
http://xpdb.nist.gov/enzyme_thermodynamics/enzyme_data1.pl?col=1.&T1=85DAS/BRO_746	85DAS/BRO	calorimetry	C	3.1.1.7	acetylcholinesterase	C01996 + C00001 = C00033 + C00114	acetylcholine(aq) + H2O(l) = acetate(aq) + choline(aq)			310.15		7.2
http://xpdb.nist.gov/enzyme_thermodynamics/enzyme_data1.pl?col=1.&T1=85DAS/BRO_746	85DAS/BRO	calorimetry	C	3.1.1.7	acetylcholinesterase	C01996 + C00001 = C00033 + C00114	acetylcholine(aq) + H2O(l) = acetate(aq) + choline(aq)			310.15
http://xpdb.nist.gov/enzyme_thermodynamics/enzyme_data1.pl?col=1.&T1=75SUN_700	75SUN	radioactivity	C	2.7.7.14	ethanolamine-phosphate cytidylyltransferase	C00063 + C00346 = C00013 + C00570	CTP(aq) + O-phosphorylethanolamine(aq) = pyrophosphate(aq) + CDPethanolamine(aq)		0.46	310.15		7.8
http://xpdb.nist.gov/enzyme_thermodynamics/enzyme_data1.pl?col=1.&T1=52OHL/SHA_792	52OHL/SHA	calorimetry	B	3.1.3.1	alkaline phosphatase	C03360 + C00001 = C00870 + C00009	4-nitrophenyl phosphate(aq) + H2O(l) = 4-nitrophenol(aq) + orthophosphate(aq)			302.15		9.6
http://xpdb.nist.gov/enzyme_thermodynamics/enzyme_data1.pl?col=1.&T1=65EIC/CYN_214	65EIC/CYN	spectrophotometry	C	1.1.1.125	2-deoxy-D-gluconate dehydrogenase	C02782 + C00003 = C03926 + C00004	2-deoxy-D-gluconate(aq) + NAD(aq) = 2-deoxy-3-dehydro-D-gluconate(aq) + NADH(aq)		0.0034	308.15		9
http://xpdb.nist.gov/enzyme_thermodynamics/enzyme_data1.pl?col=1.&T1=34JAC_1142	34JAC	polarimetry	C	4.2.1.2	fumarate hydratase	C00122 + C00001 = C00149	fumarate(aq) + H2O(l) = (S)-malate(aq)		8.4	278.15		6.8
http://xpdb.nist.gov/enzyme_thermodynamics/enzyme_data1.pl?col=1.&T1=34JAC_1142	34JAC	polarimetry	C	4.2.1.2	fumarate hydratase	C00122 + C00001 = C00149	fumarate(aq) + H2O(l) = (S)-malate(aq)		6.5	288.15		6.8
http://xpdb.nist.gov/enzyme_thermodynamics/enzyme_data1.pl?col=1.&T1=34JAC_1142	34JAC	polarimetry	C	4.2.1.2	fumarate hydratase	C00122 + C00001 = C00149	fumarate(aq) + H2O(l) = (S)-malate(aq)		5.1	298.15		6.8
http://xpdb.nist.gov/enzyme_thermodynamics/enzyme_data1.pl?col=1.&T1=34JAC_1142	34JAC	polarimetry	C	4.2.1.2	fumarate hydratase	C00122 + C00001 = C00149	fumarate(aq) + H2O(l) = (S)-malate(aq)		3.8	311.15		6.8
http://xpdb.nist.gov/enzyme_thermodynamics/enzyme_data1.pl?col=1.&T1=34JAC_1142	34JAC	polarimetry	C	4.2.1.2	fumarate hydratase	C00122 + C00001 = C00149	fumarate(aq) + H2O(l) = (S)-malate(aq)		2.1	327.15		6.8
http://xpdb.nist.gov/enzyme_thermodynamics/enzyme_data1.pl?col=1.&T1=64LOW/PAS_1093	64LOW/PAS	fluorimetry	A	4.1.2.13	fructose-biphosphate aldolase	C00354 = C00111 + C00118	D-fructose 1,6-bisphosphate(aq) = glycerone phosphate(aq) + D-glyceraldehyde 3-phosphate(aq)		9.3e-05	311.15		7.1
http://xpdb.nist.gov/enzyme_thermodynamics/enzyme_data1.pl?col=1.&T1=43KUB/OTT_97	43KUB/OTT	spectrophotometry	C	1.1.1.27	L-lactate dehydrogenase	C00186 + C00003 = C00022 + C00004	(S)-lactate(aq) + NAD(aq) = pyruvate(aq) + NADH(aq)		6.0e-05	295.15		7.4
http://xpdb.nist.gov/enzyme_thermodynamics/enzyme_data1.pl?col=1.&T1=65GHO/ROS_1274	65GHO/ROS	spectrophotometry and radioactivity	C	5.1.3.9	N-acylglucosamine-6-phosphate 2-epimerase	C00357 = C04257	N-acetyl-D-glucosamine 6-phosphate(aq) = N-acetyl-D-mannosamine 6-phosphate(aq)		0.43	310.15		7.6
http://xpdb.nist.gov/enzyme_thermodynamics/enzyme_data1.pl?col=1.&T1=67ROS/ADA_1133	67ROS/ADA	enzymatic assay, spectrophotometry, and chemical analysis	B	4.1.3.16	4-hydroxy-2-oxoglutarate aldolase	C01127 = C00022 + C00048	4-hydroxy-2-oxoglutarate(aq) = pyruvate(aq) + glyoxylate(aq)		0.01	310.15		8.4
http://xpdb.nist.gov/enzyme_thermodynamics/enzyme_data1.pl?col=1.&T1=63MAT/HUE_297	63MAT/HUE	spectrophotometry	B	1.5.1.3	dihydrofolate reductase	C00101 + C00006 = C00415 + C00005	5,6,7,8-tetrahydrofolate(aq) + NADP(aq) = 7,8-dihydrofolate(aq) + NADPH(aq)		6.1e-05	298.15		7.5
http://xpdb.nist.gov/enzyme_thermodynamics/enzyme_data1.pl?col=1.&T1=63MAT/HUE_297	63MAT/HUE	spectrophotometry	B	1.5.1.3	dihydrofolate reductase	C00101 + C00006 = C00415 + C00005	5,6,7,8-tetrahydrofolate(aq) + NADP(aq) = 7,8-dihydrofolate(aq) + NADPH(aq)		0.00056	298.15		8.5
http://xpdb.nist.gov/enzyme_thermodynamics/enzyme_data1.pl?col=1.&T1=84KOL/EGG_1201	84KOL/EGG	spectrophotometry	B	4.2.1.85	dimethylmaleate hydratase	C03652 = C00922 + C00001	(2R,3S)-2,3-dimethylmalate(aq) = dimethylmaleate(aq) + H2O(l)		0.43	308.15		7
http://xpdb.nist.gov/enzyme_thermodynamics/enzyme_data1.pl?col=1.&T1=49MEY/GRE_821	49MEY/GRE	chemical analysis	C	3.1.3.2	acid phosphatase	C00354 + C00001 = C00085 + C00009	D-fructose 1,6-bisphosphate(aq) + H2O(l) = D-fructose 6-phosphate(aq) + orthophosphate(aq)		5.3	311.15		5.8
http://xpdb.nist.gov/enzyme_thermodynamics/enzyme_data1.pl?col=1.&T1=75GER/WES_839	75GER/WES	calorimetry	A	3.1.4.-	phosphohydrolase (unclassified)	C00575 + C00001 = C01367	adenosine 3':5'-(cyclic)phosphate(aq) + H2O(l) = adenosine 3'-monophosphate(aq)			310.15		7.2	3
http://xpdb.nist.gov/enzyme_thermodynamics/enzyme_data1.pl?col=1.&T1=75GER/WES_839	75GER/WES	calorimetry	A	3.1.4.-	phosphohydrolase (unclassified)	C00575 + C00001 = C01367	adenosine 3':5'-(cyclic)phosphate(aq) + H2O(l) = adenosine 3'-monophosphate(aq)			298.15		7.3	3
http://xpdb.nist.gov/enzyme_thermodynamics/enzyme_data1.pl?col=1.&T1=75GER/WES_838	75GER/WES	calorimetry	A	3.1.4.17	3',5'-cyclic-nucleotide phosphodiesterase	C00575 + C00001 = C00020	adenosine 3':5'-(cyclic)phosphate(aq) + H2O(l) = AMP(aq)			298.15		7.2
http://xpdb.nist.gov/enzyme_thermodynamics/enzyme_data1.pl?col=1.&T1=75GER/WES_838	75GER/WES	calorimetry	A	3.1.4.17	3',5'-cyclic-nucleotide phosphodiesterase	C00575 + C00001 = C00020	adenosine 3':5'-(cyclic)phosphate(aq) + H2O(l) = AMP(aq)			310.15		7.3
http://xpdb.nist.gov/enzyme_thermodynamics/enzyme_data1.pl?col=1.&T1=53NIS/BAR_499	53NIS/BAR	spectrophotometry	B	2.6.1.1	aspartate transaminase	C00049 + C00026 = C00036 + C00025	L-aspartate(aq) + 2-oxoglutarate(aq) = oxaloacetate(aq) + L-glutamate(aq)		0.13	310.65		7.4
http://xpdb.nist.gov/enzyme_thermodynamics/enzyme_data1.pl?col=1.&T1=92WAN/CHE_747	92WAN/CHE	calorimetry	B	3.1.1.7	acetylcholinesterase	C01996 + C00001 = C00033 + C00114	acetylcholine(aq) + H2O(l) = acetate(aq) + choline(aq)			298.15		7
http://xpdb.nist.gov/enzyme_thermodynamics/enzyme_data1.pl?col=1.&T1=92WAN/CHE_747	92WAN/CHE	calorimetry	B	3.1.1.7	acetylcholinesterase	C01996 + C00001 = C00033 + C00114	acetylcholine(aq) + H2O(l) = acetate(aq) + choline(aq)			298.15		7
http://xpdb.nist.gov/enzyme_thermodynamics/enzyme_data1.pl?col=1.&T1=74KEN_1037	74KEN	spectrophotometry	C	3.5.2.3	dihydroorotase	C00337 + C00001 = C00438	(S)-dihydroorotate(aq) + H2O(l) = N-carbamoyl-L-aspartate(aq)		5.9	310.15		6.5
http://xpdb.nist.gov/enzyme_thermodynamics/enzyme_data1.pl?col=1.&T1=62MEN_672	62MEN	chromatography and spectrophotometry	C	2.7.4.14	cytidylate kinase	C00002 + C00055 = C00008 + C00112	ATP(aq) + CMP(aq) = ADP(aq) + CDP(aq)		1	310.15		7.5
http://xpdb.nist.gov/enzyme_thermodynamics/enzyme_data1.pl?col=1.&T1=67TAK_1303	67TAK	chemical analysis and polarimetry	B	5.3.1.5	xylose isomerase	C00031 = C00095	D-glucose(aq) = D-fructose(aq)		0.74	298.15		7
http://xpdb.nist.gov/enzyme_thermodynamics/enzyme_data1.pl?col=1.&T1=67TAK_1303	67TAK	chemical analysis and polarimetry	B	5.3.1.5	xylose isomerase	C00031 = C00095	D-glucose(aq) = D-fructose(aq)		1.15	333.15		7
http://xpdb.nist.gov/enzyme_thermodynamics/enzyme_data1.pl?col=1.&T1=67TAK_1303	67TAK	chemical analysis and polarimetry	B	5.3.1.5	xylose isomerase	C00031 = C00095	D-glucose(aq) = D-fructose(aq)		1.3	343.15		7
http://xpdb.nist.gov/enzyme_thermodynamics/enzyme_data1.pl?col=1.&T1=67TAK_1303	67TAK	chemical analysis and polarimetry	B	5.3.1.5	xylose isomerase	C00031 = C00095	D-glucose(aq) = D-fructose(aq)		0.92	313.15		7
http://xpdb.nist.gov/enzyme_thermodynamics/enzyme_data1.pl?col=1.&T1=70TSU/FRI_291	70TSU/FRI	spectrophotometry	C	1.4.1.12	2,4-diaminopentanoate dehydrogenase	C03943 + C00003 + C00001 = C03341 + C00004 + C00014	2,4-diaminopentanoate(aq) + NAD(aq) + H2O(l) = 2-amino-4-oxopentanoate(aq) + NADH(aq) + ammonia(aq)		0.000324	301.15		8.75
http://xpdb.nist.gov/enzyme_thermodynamics/enzyme_data1.pl?col=1.&T1=92ELL/SRI_933	92ELL/SRI	HPLC	A	3.2.1.23	_-galactosidase	C00243 + C00001 = C00124 + C00031	lactose(aq) + H2O(l) = D-galactose(aq) + D-glucose(aq)		152	310.15		7
http://xpdb.nist.gov/enzyme_thermodynamics/enzyme_data1.pl?col=1.&T1=53KAP/COL_309	53KAP/COL	spectrophotometry	B	1.6.1.1	NAD(P)+ transhydrogenase	C00003 + C00005 = C00004 + C00006	NAD(aq) + NADPH(aq) = NADH(aq) + NADP(aq)		1.48	310.15		6
http://xpdb.nist.gov/enzyme_thermodynamics/enzyme_data1.pl?col=1.&T1=53KAP/COL_309	53KAP/COL	spectrophotometry	B	1.6.1.1	NAD(P)+ transhydrogenase	C00003 + C00005 = C00004 + C00006	NAD(aq) + NADPH(aq) = NADH(aq) + NADP(aq)		1.43	310.15		6.5
http://xpdb.nist.gov/enzyme_thermodynamics/enzyme_data1.pl?col=1.&T1=53KAP/COL_309	53KAP/COL	spectrophotometry	B	1.6.1.1	NAD(P)+ transhydrogenase	C00003 + C00005 = C00004 + C00006	NAD(aq) + NADPH(aq) = NADH(aq) + NADP(aq)		1.41	310.15		7.5
http://xpdb.nist.gov/enzyme_thermodynamics/enzyme_data1.pl?col=1.&T1=56KAP/CIO_13	56KAP/CIO	spectrophotometry	C	1.1.1.1	alcohol dehydrogenase	C00469 + C00003 = C00084 + C00004	ethanol(aq) + NAD(aq) = acetaldehyde(aq) + NADH(aq)		0.0016	303.15		8
http://xpdb.nist.gov/enzyme_thermodynamics/enzyme_data1.pl?col=1.&T1=56KAP/CIO_13	56KAP/CIO	spectrophotometry	C	1.1.1.1	alcohol dehydrogenase	C00469 + C00003 = C00084 + C00004	ethanol(aq) + NAD(aq) = acetaldehyde(aq) + NADH(aq)		0.00016	303.15		7
http://xpdb.nist.gov/enzyme_thermodynamics/enzyme_data1.pl?col=1.&T1=43MEY/JUN_1292	43MEY/JUN	chemical analysis and polarimetry	B	5.3.1.1&4.1.2.13	triose-phosphate isomerase and fructose-bisphosphate aldolase	C00354 = 2 C00111	D-fructose 1,6-bisphosphate(aq) = 2 glycerone phosphate(aq)		0.0024	311.15		7
http://xpdb.nist.gov/enzyme_thermodynamics/enzyme_data1.pl?col=1.&T1=43MEY/JUN_1292	43MEY/JUN	chemical analysis and polarimetry	B	5.3.1.1&4.1.2.13	triose-phosphate isomerase and fructose-bisphosphate aldolase	C00354 = 2 C00111	D-fructose 1,6-bisphosphate(aq) = 2 glycerone phosphate(aq)		0.002	303.15		7
http://xpdb.nist.gov/enzyme_thermodynamics/enzyme_data1.pl?col=1.&T1=43MEY/JUN_1292	43MEY/JUN	chemical analysis and polarimetry	B	5.3.1.1&4.1.2.13	triose-phosphate isomerase and fructose-bisphosphate aldolase	C00354 = 2 C00111	D-fructose 1,6-bisphosphate(aq) = 2 glycerone phosphate(aq)		0.003	313.15		7
http://xpdb.nist.gov/enzyme_thermodynamics/enzyme_data1.pl?col=1.&T1=43MEY/JUN_1292	43MEY/JUN	chemical analysis and polarimetry	B	5.3.1.1&4.1.2.13	triose-phosphate isomerase and fructose-bisphosphate aldolase	C00354 = 2 C00111	D-fructose 1,6-bisphosphate(aq) = 2 glycerone phosphate(aq)		0.011	333.15		7
http://xpdb.nist.gov/enzyme_thermodynamics/enzyme_data1.pl?col=1.&T1=72DUF/NEL_1526	72DUF/NEL	enzymatic assay	B	2.6.1.19	4-aminobutyrate transaminase	C00334 + C00026 = C00232 + C00025	4-aminobutanoate(aq) + 2-oxoglutarate(aq) = 4-oxobutanoate(aq) + L-glutamate(aq)		0.29	298.15		8.5
http://xpdb.nist.gov/enzyme_thermodynamics/enzyme_data1.pl?col=1.&T1=66CHA/WIL_327	66CHA/WIL	spectrophotometry and electrophoresis	B	1.8.4.3	glutathione-CoA-glutathione transhydrogenase	C00010 + C00127 = C00920 + C00051	CoA(aq) + oxidized glutathione(aq) = CoA-glutathione(aq) + reduced glutathione(aq)		1.25	298.15		6.9
http://xpdb.nist.gov/enzyme_thermodynamics/enzyme_data1.pl?col=1.&T1=97KAS/TEW_1423	97KAS/TEW	calorimetry	A	5.4.99.5	chorismate mutase	C00251 = C00254	chorismate(aq) = prephenate(aq)			298.15		7.7
http://xpdb.nist.gov/enzyme_thermodynamics/enzyme_data1.pl?col=1.&T1=97KAS/TEW_1423	97KAS/TEW	calorimetry	A	5.4.99.5	chorismate mutase	C00251 = C00254	chorismate(aq) = prephenate(aq)			298.15		6.93
http://xpdb.nist.gov/enzyme_thermodynamics/enzyme_data1.pl?col=1.&T1=74BOS/YAM_471	74BOS/YAM	spectrophotometry	C	2.4.2.3	uridine phosphorylase	C00299 + C00009 = C00106 + C00620	uridine(aq) + orthophosphate(aq) = uracil(aq) + D-ribose 1-phosphate(aq)		0.078	310.15		8.2
http://xpdb.nist.gov/enzyme_thermodynamics/enzyme_data1.pl?col=1.&T1=74BOS/YAM_471	74BOS/YAM	spectrophotometry	C	2.4.2.3	uridine phosphorylase	C00299 + C00009 = C00106 + C00620	uridine(aq) + orthophosphate(aq) = uracil(aq) + D-ribose 1-phosphate(aq)		0.031	310.15		7.4
http://xpdb.nist.gov/enzyme_thermodynamics/enzyme_data1.pl?col=1.&T1=55KIT/BEN_1071	55KIT/BEN	calorimetry	A	3.6.1.32	myosin ATPase	C00002 + C00001 = C00008 + C00009	ATP(aq) + H2O(l) = ADP(aq) + orthophosphate(aq)			293.15		8
http://xpdb.nist.gov/enzyme_thermodynamics/enzyme_data1.pl?col=1.&T1=55KIT/BEN_1071	55KIT/BEN	calorimetry	A	3.6.1.32	myosin ATPase	C00002 + C00001 = C00008 + C00009	ATP(aq) + H2O(l) = ADP(aq) + orthophosphate(aq)			293.15		8
http://xpdb.nist.gov/enzyme_thermodynamics/enzyme_data1.pl?col=1.&T1=55KIT/BEN_1071	55KIT/BEN	calorimetry	A	3.6.1.32	myosin ATPase	C00002 + C00001 = C00008 + C00009	ATP(aq) + H2O(l) = ADP(aq) + orthophosphate(aq)			293.15		8
http://xpdb.nist.gov/enzyme_thermodynamics/enzyme_data1.pl?col=1.&T1=55KIT/BEN_1071	55KIT/BEN	calorimetry	A	3.6.1.32	myosin ATPase	C00002 + C00001 = C00008 + C00009	ATP(aq) + H2O(l) = ADP(aq) + orthophosphate(aq)			292.4		8
http://xpdb.nist.gov/enzyme_thermodynamics/enzyme_data1.pl?col=1.&T1=55KIT/BEN_1071	55KIT/BEN	calorimetry	A	3.6.1.32	myosin ATPase	C00002 + C00001 = C00008 + C00009	ATP(aq) + H2O(l) = ADP(aq) + orthophosphate(aq)			291.6		8
http://xpdb.nist.gov/enzyme_thermodynamics/enzyme_data1.pl?col=1.&T1=55KIT/BEN_1077	55KIT/BEN	calorimetry	A	3.6.1.32	myosin ATPase	C00081 + C00001 = C00104 + C00009	ITP(aq) + H2O(l) = IDP(aq) + orthophosphate(aq)			293.15		8
http://xpdb.nist.gov/enzyme_thermodynamics/enzyme_data1.pl?col=1.&T1=77SRA/FRE_722	77SRA/FRE	spectrophotometry	C	2.8.3.8	acetate CoA-transferase	C00024 + C00164 = C00332 + C00033	acetyl-CoA(aq) + acetoacetate(aq) = acetoacetyl-CoA(aq) + acetate(aq)		0.13	298.15		8.1
http://xpdb.nist.gov/enzyme_thermodynamics/enzyme_data1.pl?col=1.&T1=59KIT/HEM_991	59KIT/HEM	calorimetry	A	3.5.1.2	glutaminase	C00064 + C00001 = C00025 + C00014	L-glutamine(aq) + H2O(l) = L-glutamate(aq) + ammonia(aq)			295		4.5
http://xpdb.nist.gov/enzyme_thermodynamics/enzyme_data1.pl?col=1.&T1=70VEE/RAI_584	70VEE/RAI	spectrophotometry	B	1.2.1.12&2.7.2.3	glyceraldehyde-3-phosphate dehydrogenase and phosphoglycerate kinase	C00118 + C00008 + C00003 + C00009 = C00197 + C00002 + C00004	D-glyceraldehyde 3-phosphate(aq) + ADP(aq) + NAD(aq) + orthophosphate(aq) = 3-phospho-D-glycerate(aq) + ATP(aq) + NADH(aq)		59	311.15	0.25	7
http://xpdb.nist.gov/enzyme_thermodynamics/enzyme_data1.pl?col=1.&T1=92KIM/KIN_1411	92KIM/KIN	enzymatic assay	A	5.4.2.7	phosphopentomutase	C00620 = C00117	D-ribose 1-phosphate(aq) = D-ribose 5-phosphate(aq)		26	311.15	0.25	7	3
http://xpdb.nist.gov/enzyme_thermodynamics/enzyme_data1.pl?col=1.&T1=89TEW/GOL_910	89TEW/GOL	calorimetry	A	3.2.1.10	oligo-1,6-glucosidase	C00252 + C00001 = 2 C00031	isomaltose(aq) + H2O(l) = 2 D-glucose(aq)			298.15		5.65
http://xpdb.nist.gov/enzyme_thermodynamics/enzyme_data1.pl?col=1.&T1=89TEW/GOL_910	89TEW/GOL	calorimetry	A	3.2.1.10	oligo-1,6-glucosidase	C00252 + C00001 = 2 C00031	isomaltose(aq) + H2O(l) = 2 D-glucose(aq)			304.55		5.65
http://xpdb.nist.gov/enzyme_thermodynamics/enzyme_data1.pl?col=1.&T1=89TEW/GOL_910	89TEW/GOL	calorimetry	A	3.2.1.10	oligo-1,6-glucosidase	C00252 + C00001 = 2 C00031	isomaltose(aq) + H2O(l) = 2 D-glucose(aq)			316.15		5.65
http://xpdb.nist.gov/enzyme_thermodynamics/enzyme_data1.pl?col=1.&T1=89TEW/GOL_910	89TEW/GOL	calorimetry	A	3.2.1.10	oligo-1,6-glucosidase	C00252 + C00001 = 2 C00031	isomaltose(aq) + H2O(l) = 2 D-glucose(aq)			310.15		5.65
http://xpdb.nist.gov/enzyme_thermodynamics/enzyme_data1.pl?col=1.&T1=49MEY/GRE_820	49MEY/GRE	chemical analysis	C	3.1.3.2	acid phosphatase	C00354 + C00001 = C01094 + C00009	D-fructose 1,6-bisphosphate(aq) + H2O(l) = D-fructose 1-phosphate(aq) + orthophosphate(aq)		8	311.15		5.8
http://xpdb.nist.gov/enzyme_thermodynamics/enzyme_data1.pl?col=1.&T1=89TEW/GOL_912	89TEW/GOL	calorimetry	A	3.2.1.20	-glucosidase	C00208 + C00001 = 2 C00031	maltose(aq) + H2O(l) = 2 D-glucose(aq)			298.15		5.65
http://xpdb.nist.gov/enzyme_thermodynamics/enzyme_data1.pl?col=1.&T1=89TEW/GOL_912	89TEW/GOL	calorimetry	A	3.2.1.20	-glucosidase	C00208 + C00001 = 2 C00031	maltose(aq) + H2O(l) = 2 D-glucose(aq)			304.55		5.65
http://xpdb.nist.gov/enzyme_thermodynamics/enzyme_data1.pl?col=1.&T1=89TEW/GOL_916	89TEW/GOL	calorimetry	A	3.2.1.21	_-glucosidase	C00185 + C00001 = 2 C00031	cellobiose(aq) + H2O(l) = 2 D-glucose(aq)			310.15		5.65
http://xpdb.nist.gov/enzyme_thermodynamics/enzyme_data1.pl?col=1.&T1=89TEW/GOL_916	89TEW/GOL	calorimetry	A	3.2.1.21	_-glucosidase	C00185 + C00001 = 2 C00031	cellobiose(aq) + H2O(l) = 2 D-glucose(aq)			298.15		5.65
http://xpdb.nist.gov/enzyme_thermodynamics/enzyme_data1.pl?col=1.&T1=89TEW/GOL_916	89TEW/GOL	calorimetry	A	3.2.1.21	_-glucosidase	C00185 + C00001 = 2 C00031	cellobiose(aq) + H2O(l) = 2 D-glucose(aq)			304.55		5.65
http://xpdb.nist.gov/enzyme_thermodynamics/enzyme_data1.pl?col=1.&T1=89TEW/GOL_918	89TEW/GOL	HPLC	A	3.2.1.21	_-glucosidase	C08240 + C00001 = 2 C00031	-gentiobiose(aq) + H2O(l) = 2 D-glucose(aq)		17.2	285.75		5.65
http://xpdb.nist.gov/enzyme_thermodynamics/enzyme_data1.pl?col=1.&T1=89TEW/GOL_918	89TEW/GOL	HPLC	A	3.2.1.21	_-glucosidase	C08240 + C00001 = 2 C00031	-gentiobiose(aq) + H2O(l) = 2 D-glucose(aq)		17.5	292.25		5.65
http://xpdb.nist.gov/enzyme_thermodynamics/enzyme_data1.pl?col=1.&T1=89TEW/GOL_918	89TEW/GOL	HPLC	A	3.2.1.21	_-glucosidase	C08240 + C00001 = 2 C00031	-gentiobiose(aq) + H2O(l) = 2 D-glucose(aq)		17.7	298.15		5.65
http://xpdb.nist.gov/enzyme_thermodynamics/enzyme_data1.pl?col=1.&T1=89TEW/GOL_918	89TEW/GOL	HPLC	A	3.2.1.21	_-glucosidase	C08240 + C00001 = 2 C00031	-gentiobiose(aq) + H2O(l) = 2 D-glucose(aq)		17.9	304.15		5.65
http://xpdb.nist.gov/enzyme_thermodynamics/enzyme_data1.pl?col=1.&T1=89TEW/GOL_918	89TEW/GOL	HPLC	A	3.2.1.21	_-glucosidase	C08240 + C00001 = 2 C00031	-gentiobiose(aq) + H2O(l) = 2 D-glucose(aq)		18.5	310.35		5.65
http://xpdb.nist.gov/enzyme_thermodynamics/enzyme_data1.pl?col=1.&T1=89TEW/GOL_918	89TEW/GOL	HPLC	A	3.2.1.21	_-glucosidase	C08240 + C00001 = 2 C00031	-gentiobiose(aq) + H2O(l) = 2 D-glucose(aq)		19.5	316.15		5.65
http://xpdb.nist.gov/enzyme_thermodynamics/enzyme_data1.pl?col=1.&T1=89TEW/GOL_919	89TEW/GOL	calorimetry	A	3.2.1.21	_-glucosidase	C08240 + C00001 = 2 C00031	-gentiobiose(aq) + H2O(l) = 2 D-glucose(aq)			298.15		5.65
http://xpdb.nist.gov/enzyme_thermodynamics/enzyme_data1.pl?col=1.&T1=89TEW/GOL_919	89TEW/GOL	calorimetry	A	3.2.1.21	_-glucosidase	C08240 + C00001 = 2 C00031	-gentiobiose(aq) + H2O(l) = 2 D-glucose(aq)			304.55		5.65
http://xpdb.nist.gov/enzyme_thermodynamics/enzyme_data1.pl?col=1.&T1=89TEW/GOL_919	89TEW/GOL	calorimetry	A	3.2.1.21	_-glucosidase	C08240 + C00001 = 2 C00031	-gentiobiose(aq) + H2O(l) = 2 D-glucose(aq)			310.15		5.65
http://xpdb.nist.gov/enzyme_thermodynamics/enzyme_data1.pl?col=1.&T1=68HAT/SLA_712	68HAT/SLA		C	2.7.9.1	pyruvate,orthophosphate dikinase	C00002 + C00022 + C00009 = C00020 + C00074 + C00013	ATP(aq) + pyruvate(aq) + orthophosphate(aq) = AMP(aq) + phosphoenolpyruvate(aq) + pyrophosphate(aq)		0.0002	295.15		8.3
http://xpdb.nist.gov/enzyme_thermodynamics/enzyme_data1.pl?col=1.&T1=83HAA/KAR_1015	83HAA/KAR		C	3.5.1.11	penicillin amidase	C08126 + C00001 = C02954 + C02181	phenoxymethylpenicillin-(aq) + H2O(l) = 6-aminopenicillanate-(aq) + phenoxyacetate(aq)	0.00128		298.15		6.37
http://xpdb.nist.gov/enzyme_thermodynamics/enzyme_data1.pl?col=1.&T1=83HAA/KAR_1013	83HAA/KAR		C	3.5.1.11	penicillin amidase	C05551 + C00001 = C02954 + C07086	penicillin G-(aq) + H2O(l) = 6-aminopenicillanic acid-(aq) + phenylacetic acid(aq)	0.0003		298.15		6.5
http://xpdb.nist.gov/enzyme_thermodynamics/enzyme_data1.pl?col=1.&T1=99MUN/LOP_1589	99MUN/LOP	chromatography	B	5.1.3.6	UDPglucuronate 4-epimerase	C00167 = C00617	UDP-D-glucuronate(aq) = UDP-D-galacturonate(aq)		1.3	310.15		7.5
http://xpdb.nist.gov/enzyme_thermodynamics/enzyme_data1.pl?col=1.&T1=85LIE_292	85LIE	spectrophotometry and enzymatic assay	A	1.4.4.2	glycine dehydrogenase (decarboxylating)	C00037 + C00725 = C80069 + C00288	glycine(aq) + lipoate(aq) = S-aminomethyldihydro--lipoate(aq) + carbon dioxide(aq)		0.031	311.15		6.39
http://xpdb.nist.gov/enzyme_thermodynamics/enzyme_data1.pl?col=1.&T1=85LIE_292	85LIE	spectrophotometry and enzymatic assay	A	1.4.4.2	glycine dehydrogenase (decarboxylating)	C00037 + C00725 = C80069 + C00288	glycine(aq) + lipoate(aq) = S-aminomethyldihydro--lipoate(aq) + carbon dioxide(aq)		0.0511	311.15		6.99
http://xpdb.nist.gov/enzyme_thermodynamics/enzyme_data1.pl?col=1.&T1=85LIE_292	85LIE	spectrophotometry and enzymatic assay	A	1.4.4.2	glycine dehydrogenase (decarboxylating)	C00037 + C00725 = C80069 + C00288	glycine(aq) + lipoate(aq) = S-aminomethyldihydro--lipoate(aq) + carbon dioxide(aq)		0.0302	311.15		7.01
http://xpdb.nist.gov/enzyme_thermodynamics/enzyme_data1.pl?col=1.&T1=85LIE_292	85LIE	spectrophotometry and enzymatic assay	A	1.4.4.2	glycine dehydrogenase (decarboxylating)	C00037 + C00725 = C80069 + C00288	glycine(aq) + lipoate(aq) = S-aminomethyldihydro--lipoate(aq) + carbon dioxide(aq)		0.014	311.15		7.03
http://xpdb.nist.gov/enzyme_thermodynamics/enzyme_data1.pl?col=1.&T1=85LIE_292	85LIE	spectrophotometry and enzymatic assay	A	1.4.4.2	glycine dehydrogenase (decarboxylating)	C00037 + C00725 = C80069 + C00288	glycine(aq) + lipoate(aq) = S-aminomethyldihydro--lipoate(aq) + carbon dioxide(aq)		0.014	311.15		7.04
http://xpdb.nist.gov/enzyme_thermodynamics/enzyme_data1.pl?col=1.&T1=85LIE_292	85LIE	spectrophotometry and enzymatic assay	A	1.4.4.2	glycine dehydrogenase (decarboxylating)	C00037 + C00725 = C80069 + C00288	glycine(aq) + lipoate(aq) = S-aminomethyldihydro--lipoate(aq) + carbon dioxide(aq)		0.00829	311.15		7.79
http://xpdb.nist.gov/enzyme_thermodynamics/enzyme_data1.pl?col=1.&T1=85LIE_292	85LIE	spectrophotometry and enzymatic assay	A	1.4.4.2	glycine dehydrogenase (decarboxylating)	C00037 + C00725 = C80069 + C00288	glycine(aq) + lipoate(aq) = S-aminomethyldihydro--lipoate(aq) + carbon dioxide(aq)		0.0197	311.15		7.18
http://xpdb.nist.gov/enzyme_thermodynamics/enzyme_data1.pl?col=1.&T1=85LIE_292	85LIE	spectrophotometry and enzymatic assay	A	1.4.4.2	glycine dehydrogenase (decarboxylating)	C00037 + C00725 = C80069 + C00288	glycine(aq) + lipoate(aq) = S-aminomethyldihydro--lipoate(aq) + carbon dioxide(aq)		0.024	311.15		7.17
http://xpdb.nist.gov/enzyme_thermodynamics/enzyme_data1.pl?col=1.&T1=85LIE_292	85LIE	spectrophotometry and enzymatic assay	A	1.4.4.2	glycine dehydrogenase (decarboxylating)	C00037 + C00725 = C80069 + C00288	glycine(aq) + lipoate(aq) = S-aminomethyldihydro--lipoate(aq) + carbon dioxide(aq)		0.0222	311.15		6.39
http://xpdb.nist.gov/enzyme_thermodynamics/enzyme_data1.pl?col=1.&T1=85LIE_292	85LIE	spectrophotometry and enzymatic assay	A	1.4.4.2	glycine dehydrogenase (decarboxylating)	C00037 + C00725 = C80069 + C00288	glycine(aq) + lipoate(aq) = S-aminomethyldihydro--lipoate(aq) + carbon dioxide(aq)		0.0221	311.15		6.62
http://xpdb.nist.gov/enzyme_thermodynamics/enzyme_data1.pl?col=1.&T1=85LIE_292	85LIE	spectrophotometry and enzymatic assay	A	1.4.4.2	glycine dehydrogenase (decarboxylating)	C00037 + C00725 = C80069 + C00288	glycine(aq) + lipoate(aq) = S-aminomethyldihydro--lipoate(aq) + carbon dioxide(aq)		0.0301	311.15		6.8
http://xpdb.nist.gov/enzyme_thermodynamics/enzyme_data1.pl?col=1.&T1=85LIE_292	85LIE	spectrophotometry and enzymatic assay	A	1.4.4.2	glycine dehydrogenase (decarboxylating)	C00037 + C00725 = C80069 + C00288	glycine(aq) + lipoate(aq) = S-aminomethyldihydro--lipoate(aq) + carbon dioxide(aq)		0.0344	311.15		6.99
http://xpdb.nist.gov/enzyme_thermodynamics/enzyme_data1.pl?col=1.&T1=85LIE_292	85LIE	spectrophotometry and enzymatic assay	A	1.4.4.2	glycine dehydrogenase (decarboxylating)	C00037 + C00725 = C80069 + C00288	glycine(aq) + lipoate(aq) = S-aminomethyldihydro--lipoate(aq) + carbon dioxide(aq)		0.0229	311.15		7.2
http://xpdb.nist.gov/enzyme_thermodynamics/enzyme_data1.pl?col=1.&T1=85LIE_292	85LIE	spectrophotometry and enzymatic assay	A	1.4.4.2	glycine dehydrogenase (decarboxylating)	C00037 + C00725 = C80069 + C00288	glycine(aq) + lipoate(aq) = S-aminomethyldihydro--lipoate(aq) + carbon dioxide(aq)		0.0328	311.15		6.99
http://xpdb.nist.gov/enzyme_thermodynamics/enzyme_data1.pl?col=1.&T1=85LIE_292	85LIE	spectrophotometry and enzymatic assay	A	1.4.4.2	glycine dehydrogenase (decarboxylating)	C00037 + C00725 = C80069 + C00288	glycine(aq) + lipoate(aq) = S-aminomethyldihydro--lipoate(aq) + carbon dioxide(aq)		0.0465	311.15		6.83
http://xpdb.nist.gov/enzyme_thermodynamics/enzyme_data1.pl?col=1.&T1=72DAH/AND_1108	72DAH/AND	enzymatic assay and spectrophotometry	B	4.1.2.18	2-dehydro-3-deoxy-L-pentonate aldolase	C06159 = C00022 + C00424	2-dehydro-3-deoxy-D-fuconate(aq) = pyruvate(aq) + (S)-lactaldehyde(aq)		0.00012	301.15		7.5
http://xpdb.nist.gov/enzyme_thermodynamics/enzyme_data1.pl?col=1.&T1=91WOH/DIE_304	91WOH/DIE	spectrophotometry	C	1.5.1.15	methylenetetrahydrofolate dehydrogenase (NAD+)	C00143 + C00003 = C00445 + C00004	5,10-methylenetetrahydrofolate(aq) + NAD(aq) = 5,10-methenyltetrahydrofolate(aq) + NADH(aq)		0.0096	310.15		7.9
http://xpdb.nist.gov/enzyme_thermodynamics/enzyme_data1.pl?col=1.&T1=91WOH/DIE_304	91WOH/DIE	spectrophotometry	C	1.5.1.15	methylenetetrahydrofolate dehydrogenase (NAD+)	C00143 + C00003 = C00445 + C00004	5,10-methylenetetrahydrofolate(aq) + NAD(aq) = 5,10-methenyltetrahydrofolate(aq) + NADH(aq)		0.012	310.15		7.8
http://xpdb.nist.gov/enzyme_thermodynamics/enzyme_data1.pl?col=1.&T1=91WOH/DIE_305	91WOH/DIE	spectrophotometry	C	1.5.1.15	methylenetetrahydrofolate dehydrogenase (NAD+)	C00143 + C80057 = C00445 + C80058	5,10-methylenetetrahydrofolate(aq) + AP-NAD(aq) = 5,10-methenyltetrahydrofolate(aq) + AP-NADH(aq)		0.11	310.15		8.25
http://xpdb.nist.gov/enzyme_thermodynamics/enzyme_data1.pl?col=1.&T1=91WOH/DIE_305	91WOH/DIE	spectrophotometry	C	1.5.1.15	methylenetetrahydrofolate dehydrogenase (NAD+)	C00143 + C80057 = C00445 + C80058	5,10-methylenetetrahydrofolate(aq) + AP-NAD(aq) = 5,10-methenyltetrahydrofolate(aq) + AP-NADH(aq)		0.86	310.15		7.2
http://xpdb.nist.gov/enzyme_thermodynamics/enzyme_data1.pl?col=1.&T1=66JEN/DAR_502	66JEN/DAR	spectrophotometry	C	2.6.1.1	aspartate transaminase	C19838 + C00026 = C03459 + C00025	erythro-3-hydroxyaspartate(aq) + 2-oxoglutarate(aq) = 2-oxo-3-hydroxybutanedioic acid(aq) + L-glutamate(aq)		12	303.15		7.9
http://xpdb.nist.gov/enzyme_thermodynamics/enzyme_data1.pl?col=1.&T1=66THO/NAN_1158	66THO/NAN	spectrophotometry	C	4.2.1.3	aconitate hydratase	C00158 = C00417 + C00001	citrate(aq) = cis-aconitate(aq) + H2O(l)		0.046	298.15		7.4
http://xpdb.nist.gov/enzyme_thermodynamics/enzyme_data1.pl?col=1.&T1=42LEN/STR_505	42LEN/STR	chemical analysis	C	2.6.1.2	alanine transaminase	C00041 + C00026 = C00022 + C00025	L-alanine(aq) + 2-oxoglutarate(aq) = pyruvate(aq) + L-glutamate(aq)		0.7	310.15		7.3
http://xpdb.nist.gov/enzyme_thermodynamics/enzyme_data1.pl?col=1.&T1=97XU/EAD_1712	97XU/EAD	radioactivity	B	2.4.2.8	hypoxanthine phosphoribosyltransferase	C00130 + C00013 = C00262 + C00119	IMP(aq) + pyrophosphate(aq) = hypoxanthine(aq) + 5-phospho--D-ribose 1-diphosphate(aq)		3.3e-06	303.15		7.4
http://xpdb.nist.gov/enzyme_thermodynamics/enzyme_data1.pl?col=1.&T1=97DEJ/ROC_428	97DEJ/ROC	enzymatic assay and spectrophotometry	B	2.4.1.13	sucrose synthase	C00029 + C00095 = C00015 + C00089	UDPglucose(aq) + D-fructose(aq) = UDP(aq) + sucrose(aq)		6.7	303.15		7
http://xpdb.nist.gov/enzyme_thermodynamics/enzyme_data1.pl?col=1.&T1=97DEJ/ROC_428	97DEJ/ROC	enzymatic assay and spectrophotometry	B	2.4.1.13	sucrose synthase	C00029 + C00095 = C00015 + C00089	UDPglucose(aq) + D-fructose(aq) = UDP(aq) + sucrose(aq)		250	303.15		9.4
http://xpdb.nist.gov/enzyme_thermodynamics/enzyme_data1.pl?col=1.&T1=56GRE/COH_1296	56GRE/COH	chemical analysis	B	5.3.1.3	arabinose isomerase	C01019 = C01721	L-fucose(aq) = L-fuculose(aq)		0.12	310.15		8
http://xpdb.nist.gov/enzyme_thermodynamics/enzyme_data1.pl?col=1.&T1=52STE/OCH_1129	52STE/OCH	spectrophotometry	B	4.1.3.7&1.1.1.37	citrate (si)-synthase and malate dehydrogenase	C00149 + C00024 + C00003 + C00001 = C00158 + C00010 + C00004	(S)-malate(aq) + acetyl-CoA(aq) + NAD(aq) + H2O(l) = citrate(aq) + CoA(aq) + NADH(aq)		0.48	295.15		6.25
http://xpdb.nist.gov/enzyme_thermodynamics/enzyme_data1.pl?col=1.&T1=52STE/OCH_1129	52STE/OCH	spectrophotometry	B	4.1.3.7&1.1.1.37	citrate (si)-synthase and malate dehydrogenase	C00149 + C00024 + C00003 + C00001 = C00158 + C00010 + C00004	(S)-malate(aq) + acetyl-CoA(aq) + NAD(aq) + H2O(l) = citrate(aq) + CoA(aq) + NADH(aq)		10.8	295.15		7.2
http://xpdb.nist.gov/enzyme_thermodynamics/enzyme_data1.pl?col=1.&T1=52STE/OCH_1129	52STE/OCH	spectrophotometry	B	4.1.3.7&1.1.1.37	citrate (si)-synthase and malate dehydrogenase	C00149 + C00024 + C00003 + C00001 = C00158 + C00010 + C00004	(S)-malate(aq) + acetyl-CoA(aq) + NAD(aq) + H2O(l) = citrate(aq) + CoA(aq) + NADH(aq)		599	295.15		8.2
http://xpdb.nist.gov/enzyme_thermodynamics/enzyme_data1.pl?col=1.&T1=52STE/OCH_1129	52STE/OCH	spectrophotometry	B	4.1.3.7&1.1.1.37	citrate (si)-synthase and malate dehydrogenase	C00149 + C00024 + C00003 + C00001 = C00158 + C00010 + C00004	(S)-malate(aq) + acetyl-CoA(aq) + NAD(aq) + H2O(l) = citrate(aq) + CoA(aq) + NADH(aq)		5610	295.15		8.7
http://xpdb.nist.gov/enzyme_thermodynamics/enzyme_data1.pl?col=1.&T1=52STE/OCH_1129	52STE/OCH	spectrophotometry	B	4.1.3.7&1.1.1.37	citrate (si)-synthase and malate dehydrogenase	C00149 + C00024 + C00003 + C00001 = C00158 + C00010 + C00004	(S)-malate(aq) + acetyl-CoA(aq) + NAD(aq) + H2O(l) = citrate(aq) + CoA(aq) + NADH(aq)		101	295.15		7.6
http://xpdb.nist.gov/enzyme_thermodynamics/enzyme_data1.pl?col=1.&T1=66SCH_385	66SCH	spectrophotometry	C	2.3.1.6	choline O-acetyltransferase	C00024 + C00114 = C00010 + C01996	acetyl-CoA(aq) + choline(aq) = CoA(aq) + O-acetylcholine(aq)		145	310.15		7
http://xpdb.nist.gov/enzyme_thermodynamics/enzyme_data1.pl?col=1.&T1=66SCH_385	66SCH	spectrophotometry	C	2.3.1.6	choline O-acetyltransferase	C00024 + C00114 = C00010 + C01996	acetyl-CoA(aq) + choline(aq) = CoA(aq) + O-acetylcholine(aq)		5100	310.15		7
http://xpdb.nist.gov/enzyme_thermodynamics/enzyme_data1.pl?col=1.&T1=50SLE_1345	50SLE	spectrophotometry	B	5.3.1.8	mannose-6-phosphate isomerase	C00275 = C00085	D-mannose 6-phosphate(aq) = D-fructose 6-phosphate(aq)		1.5	303.15		7.4
http://xpdb.nist.gov/enzyme_thermodynamics/enzyme_data1.pl?col=1.&T1=76GOL_548	76GOL	calorimetry	A	2.7.1.1	hexokinase	C00002 + C00031 = C00008 + C00092	ATP(aq) + D-glucose(aq) = ADP(aq) + D-glucose 6-phosphate(aq)			298.16		8.85	0.2
http://xpdb.nist.gov/enzyme_thermodynamics/enzyme_data1.pl?col=1.&T1=76GOL_548	76GOL	calorimetry	A	2.7.1.1	hexokinase	C00002 + C00031 = C00008 + C00092	ATP(aq) + D-glucose(aq) = ADP(aq) + D-glucose 6-phosphate(aq)			298.16		8.9	0.3
http://xpdb.nist.gov/enzyme_thermodynamics/enzyme_data1.pl?col=1.&T1=76GOL_548	76GOL	calorimetry	A	2.7.1.1	hexokinase	C00002 + C00031 = C00008 + C00092	ATP(aq) + D-glucose(aq) = ADP(aq) + D-glucose 6-phosphate(aq)			298.16		8.86	0.55
http://xpdb.nist.gov/enzyme_thermodynamics/enzyme_data1.pl?col=1.&T1=76GOL_548	76GOL	calorimetry	A	2.7.1.1	hexokinase	C00002 + C00031 = C00008 + C00092	ATP(aq) + D-glucose(aq) = ADP(aq) + D-glucose 6-phosphate(aq)			298.16		8.9	0.78
http://xpdb.nist.gov/enzyme_thermodynamics/enzyme_data1.pl?col=1.&T1=76GOL_548	76GOL	calorimetry	A	2.7.1.1	hexokinase	C00002 + C00031 = C00008 + C00092	ATP(aq) + D-glucose(aq) = ADP(aq) + D-glucose 6-phosphate(aq)			298.16		8.9	1.71
http://xpdb.nist.gov/enzyme_thermodynamics/enzyme_data1.pl?col=1.&T1=76GOL_548	76GOL	calorimetry	A	2.7.1.1	hexokinase	C00002 + C00031 = C00008 + C00092	ATP(aq) + D-glucose(aq) = ADP(aq) + D-glucose 6-phosphate(aq)			298.16		8.89	1.73
http://xpdb.nist.gov/enzyme_thermodynamics/enzyme_data1.pl?col=1.&T1=76GOL_548	76GOL	calorimetry	A	2.7.1.1	hexokinase	C00002 + C00031 = C00008 + C00092	ATP(aq) + D-glucose(aq) = ADP(aq) + D-glucose 6-phosphate(aq)			298.16		8.92	1.97
http://xpdb.nist.gov/enzyme_thermodynamics/enzyme_data1.pl?col=1.&T1=76GOL_548	76GOL	calorimetry	A	2.7.1.1	hexokinase	C00002 + C00031 = C00008 + C00092	ATP(aq) + D-glucose(aq) = ADP(aq) + D-glucose 6-phosphate(aq)			298.16		8.93	2.34
http://xpdb.nist.gov/enzyme_thermodynamics/enzyme_data1.pl?col=1.&T1=76GOL_548	76GOL	calorimetry	A	2.7.1.1	hexokinase	C00002 + C00031 = C00008 + C00092	ATP(aq) + D-glucose(aq) = ADP(aq) + D-glucose 6-phosphate(aq)			298.16		8.98	2.89
http://xpdb.nist.gov/enzyme_thermodynamics/enzyme_data1.pl?col=1.&T1=76GOL_548	76GOL	calorimetry	A	2.7.1.1	hexokinase	C00002 + C00031 = C00008 + C00092	ATP(aq) + D-glucose(aq) = ADP(aq) + D-glucose 6-phosphate(aq)			298.16		8.98	3.57
http://xpdb.nist.gov/enzyme_thermodynamics/enzyme_data1.pl?col=1.&T1=76GOL_548	76GOL	calorimetry	A	2.7.1.1	hexokinase	C00002 + C00031 = C00008 + C00092	ATP(aq) + D-glucose(aq) = ADP(aq) + D-glucose 6-phosphate(aq)			298.16		8.88	1.65
http://xpdb.nist.gov/enzyme_thermodynamics/enzyme_data1.pl?col=1.&T1=76GOL_548	76GOL	calorimetry	A	2.7.1.1	hexokinase	C00002 + C00031 = C00008 + C00092	ATP(aq) + D-glucose(aq) = ADP(aq) + D-glucose 6-phosphate(aq)			298.16		8.87	1.5
http://xpdb.nist.gov/enzyme_thermodynamics/enzyme_data1.pl?col=1.&T1=76GOL_548	76GOL	calorimetry	A	2.7.1.1	hexokinase	C00002 + C00031 = C00008 + C00092	ATP(aq) + D-glucose(aq) = ADP(aq) + D-glucose 6-phosphate(aq)			298.16		8.92	1.17
http://xpdb.nist.gov/enzyme_thermodynamics/enzyme_data1.pl?col=1.&T1=76GOL_548	76GOL	calorimetry	A	2.7.1.1	hexokinase	C00002 + C00031 = C00008 + C00092	ATP(aq) + D-glucose(aq) = ADP(aq) + D-glucose 6-phosphate(aq)			298.16		8.92	1.85
http://xpdb.nist.gov/enzyme_thermodynamics/enzyme_data1.pl?col=1.&T1=76GOL_548	76GOL	calorimetry	A	2.7.1.1	hexokinase	C00002 + C00031 = C00008 + C00092	ATP(aq) + D-glucose(aq) = ADP(aq) + D-glucose 6-phosphate(aq)			298.16		8.86	1.41
http://xpdb.nist.gov/enzyme_thermodynamics/enzyme_data1.pl?col=1.&T1=76GOL_548	76GOL	calorimetry	A	2.7.1.1	hexokinase	C00002 + C00031 = C00008 + C00092	ATP(aq) + D-glucose(aq) = ADP(aq) + D-glucose 6-phosphate(aq)			298.16		8.64	1.8
http://xpdb.nist.gov/enzyme_thermodynamics/enzyme_data1.pl?col=1.&T1=73HER_1136	73HER		B	4.1.3.24	malyl-CoA lyase	C04348 = C00024 + C00048	(R,S)-malyl-CoA(aq) = acetyl-CoA(aq) + glyoxylate(aq)		0.0029	303.15		7.4
http://xpdb.nist.gov/enzyme_thermodynamics/enzyme_data1.pl?col=1.&T1=86CAS/VEE2_1338	86CAS/VEE2	enzymatic assay and spectrophotometry	A	5.3.1.6	ribose-5-phosphate isomerase	C00117 = C00199	D-ribose 5-phosphate(aq) = D-ribulose 5-phosphate(aq)		0.83	311.15	0.25	7	3
http://xpdb.nist.gov/enzyme_thermodynamics/enzyme_data1.pl?col=1.&T1=00ZHE/BLA_1715	00ZHE/BLA	spectrophotometry	B	1.1.1.169	2-dehydropantoate 2-reductase	C00522 + C00006 = C00966 + C00005	(R)-pantoate(aq) + NADP(ox) = 2-dehydropantoate(aq) + NADP(red)(aq)		0.00148	298.15		7.5
http://xpdb.nist.gov/enzyme_thermodynamics/enzyme_data1.pl?col=1.&T1=56HAK/GLA_100	56HAK/GLA	spectrophotometry	B	1.1.1.27	L-lactate dehydrogenase	C00186 + C00003 = C00022 + C00004	(S)-lactate(aq) + NAD(aq) = pyruvate(aq) + NADH(aq)		9.78e-06	289.15		6.8
http://xpdb.nist.gov/enzyme_thermodynamics/enzyme_data1.pl?col=1.&T1=56HAK/GLA_100	56HAK/GLA	spectrophotometry	B	1.1.1.27	L-lactate dehydrogenase	C00186 + C00003 = C00022 + C00004	(S)-lactate(aq) + NAD(aq) = pyruvate(aq) + NADH(aq)		3.24e-05	308.15		6.8
http://xpdb.nist.gov/enzyme_thermodynamics/enzyme_data1.pl?col=1.&T1=56HAK/GLA_100	56HAK/GLA	spectrophotometry	B	1.1.1.27	L-lactate dehydrogenase	C00186 + C00003 = C00022 + C00004	(S)-lactate(aq) + NAD(aq) = pyruvate(aq) + NADH(aq)		1.74e-05	298.15		6.8
http://xpdb.nist.gov/enzyme_thermodynamics/enzyme_data1.pl?col=1.&T1=57ROD/TOW_1390	57ROD/TOW	spectrophotometry	B	5.4.2.1	phosphoglycerate mutase	C00631 = C00197	2-phospho-D-glycerate(aq) = 3-phospho-D-glycerate(aq)		6.2	303.15		5.15
http://xpdb.nist.gov/enzyme_thermodynamics/enzyme_data1.pl?col=1.&T1=57ROD/TOW_1390	57ROD/TOW	spectrophotometry	B	5.4.2.1	phosphoglycerate mutase	C00631 = C00197	2-phospho-D-glycerate(aq) = 3-phospho-D-glycerate(aq)		6	303.15		5.43
http://xpdb.nist.gov/enzyme_thermodynamics/enzyme_data1.pl?col=1.&T1=57ROD/TOW_1390	57ROD/TOW	spectrophotometry	B	5.4.2.1	phosphoglycerate mutase	C00631 = C00197	2-phospho-D-glycerate(aq) = 3-phospho-D-glycerate(aq)		6.8	303.15		6.1
http://xpdb.nist.gov/enzyme_thermodynamics/enzyme_data1.pl?col=1.&T1=57ROD/TOW_1390	57ROD/TOW	spectrophotometry	B	5.4.2.1	phosphoglycerate mutase	C00631 = C00197	2-phospho-D-glycerate(aq) = 3-phospho-D-glycerate(aq)		5.8	303.15		6.65
http://xpdb.nist.gov/enzyme_thermodynamics/enzyme_data1.pl?col=1.&T1=57ROD/TOW_1390	57ROD/TOW	spectrophotometry	B	5.4.2.1	phosphoglycerate mutase	C00631 = C00197	2-phospho-D-glycerate(aq) = 3-phospho-D-glycerate(aq)		6	303.15		4.6
http://xpdb.nist.gov/enzyme_thermodynamics/enzyme_data1.pl?col=1.&T1=57ROD/TOW_1390	57ROD/TOW	spectrophotometry	B	5.4.2.1	phosphoglycerate mutase	C00631 = C00197	2-phospho-D-glycerate(aq) = 3-phospho-D-glycerate(aq)		6.6	303.15		5.01
http://xpdb.nist.gov/enzyme_thermodynamics/enzyme_data1.pl?col=1.&T1=57ROD/TOW_1390	57ROD/TOW	spectrophotometry	B	5.4.2.1	phosphoglycerate mutase	C00631 = C00197	2-phospho-D-glycerate(aq) = 3-phospho-D-glycerate(aq)		6.3	303.15		5.7
http://xpdb.nist.gov/enzyme_thermodynamics/enzyme_data1.pl?col=1.&T1=57MAX_1249	57MAX	spectrophotometry	C	5.1.3.2	UDPglucose 4-epimerase	C00029 = C00052	UDPglucose(aq) = UDPgalactose(aq)		0.33	298.15		8.7
http://xpdb.nist.gov/enzyme_thermodynamics/enzyme_data1.pl?col=1.&T1=93LAR/TEW_784	93LAR/TEW	HPLC	A	3.1.3.1	alkaline phosphatase	C00130 + C00001 = C00294 + C00009	IMP(aq) + H2O(l) = inosine(aq) + orthophosphate(aq)		158	298.15		8.55	4.44
http://xpdb.nist.gov/enzyme_thermodynamics/enzyme_data1.pl?col=1.&T1=88LIM/RAI_1287	88LIM/RAI	enzymatic assay and spectrophotometry; NMR	B	5.3.1.1	triose-phosphate isomerase	C00118 = C00111	D-glyceraldehyde 3-phosphate(aq) = glycerone phosphate(aq)		22	303.15		7.6
http://xpdb.nist.gov/enzyme_thermodynamics/enzyme_data1.pl?col=1.&T1=76LAW/GUY_773	76LAW/GUY	enzymatic assay; spectrophotometry	A	3.1.3.1	alkaline phosphatase	C00092 + C00001 = C00031 + C00009	D-glucose 6-phosphate(aq) + H2O(l) = D-glucose(aq) + orthophosphate(aq)		110	310.15	0.25	6.99	3
http://xpdb.nist.gov/enzyme_thermodynamics/enzyme_data1.pl?col=1.&T1=35AKA_1170	35AKA		C	4.2.1.11	phosphopyruvate hydratase	C00631 = C00074 + C00001	2-phospho-D-glycerate(aq) = phosphoenolpyruvate(aq) + H2O(l)		2.3	301.15
http://xpdb.nist.gov/enzyme_thermodynamics/enzyme_data1.pl?col=1.&T1=01TEW/KIS_1645	01TEW/KIS	calorimetry	A	4.1.2.15	2-dehydro-3-deoxyheptonate aldolase	C00074 + C00279 + C00001 = C04691 + C00009	phosphoenolpyruvate(aq) + D-erythrose 4-phosphate(aq) + H2O(l) = 2-dehydro-3-deoxy-D-arabino-heptonate 7-phosphate(aq) + orthophosphate(aq)			298.15	0.09	8.18
http://xpdb.nist.gov/enzyme_thermodynamics/enzyme_data1.pl?col=1.&T1=67UYE/RAB_301	67UYE/RAB	spectrophotometry	B	1.5.1.5	methylenetetrahydrofolate dehydrogenase (NADP+)	C00143 + C00006 = C00445 + C00005	5,10-methylenetetrahydrofolate(aq) + NADP(aq) = 5,10-methenyltetrahydrofolate(aq) + NADPH(aq)		0.14	298.15		6.9
http://xpdb.nist.gov/enzyme_thermodynamics/enzyme_data1.pl?col=1.&T1=35MEY/KIE2_1386	35MEY/KIE2	polarimetry	B	5.4.2.1	phosphoglycerate mutase	C00631 = C00197	2-phospho-D-glycerate(aq) = 3-phospho-D-glycerate(aq)		4	301.15
http://xpdb.nist.gov/enzyme_thermodynamics/enzyme_data1.pl?col=1.&T1=93BES/REB_352	93BES/REB	radioactivity	B	2.1.2.1	glycine hydroxymethyltransferase	C04377 + C00037 + C00001 = C01217 + C00065	CH2-H4PteGlu4(aq) + glycine(aq) + H2O(l) = H4PteGlu4(aq) + L-serine(aq)		0.063	310.15		7.4
http://xpdb.nist.gov/enzyme_thermodynamics/enzyme_data1.pl?col=1.&T1=93BES/REB_351	93BES/REB	radioactivity	B	2.1.2.1	glycine hydroxymethyltransferase	C00143 + C00037 + C00001 = C00101 + C00065	5,10-methylenetetrahydrofolate(aq) + glycine(aq) + H2O(l) = tetrahydrofolate(aq) + L-serine(aq)		0.067	310.15		7.4
http://xpdb.nist.gov/enzyme_thermodynamics/enzyme_data1.pl?col=1.&T1=54CHA_1086	54CHA	radioactivity	B	4.1.2.2	ketotetraose-phosphate aldolase	C03394 = C00067 + C00111	erythrulose 1-phosphate(aq) = formaldehyde(aq) + glycerone phosphate(aq)		0.00043	301.15		7.4
http://xpdb.nist.gov/enzyme_thermodynamics/enzyme_data1.pl?col=1.&T1=89RIZ/HAR_55	89RIZ/HAR	spectrophotometry	C	1.1.1.9	D-xylulose reductase	C00379 + C00003 = C00310 + C00004	xylitol(aq) + NAD(aq) = D-xylulose(aq) + NADH(aq)		0.00069	298.15		7
http://xpdb.nist.gov/enzyme_thermodynamics/enzyme_data1.pl?col=1.&T1=86CAS/VEE2_1248	86CAS/VEE2	enzymatic assay and spectrophotometry	A	5.1.3.1	ribulose-phosphate 3-epimerase	C00199 = C00231	D-ribulose 5-phosphate(aq) = D-xylulose 5-phosphate(aq)		1.82	311.15	0.25	7	3
http://xpdb.nist.gov/enzyme_thermodynamics/enzyme_data1.pl?col=1.&T1=74GUY/WEB_1434	74GUY/WEB	spectrophotometry and enzymatic assay	A	6.2.1.1	acetate-CoA ligase	C00002 + C00033 + C00010 = C00020 + C00013 + C00024	ATP(aq) + acetate(aq) + CoA(aq) = AMP(aq) + diphosphate(aq) + acetyl-CoA(aq)		8.29	311.15	0.25	7	3.1
http://xpdb.nist.gov/enzyme_thermodynamics/enzyme_data1.pl?col=1.&T1=74GUY/WEB_1434	74GUY/WEB	spectrophotometry and enzymatic assay	A	6.2.1.1	acetate-CoA ligase	C00002 + C00033 + C00010 = C00020 + C00013 + C00024	ATP(aq) + acetate(aq) + CoA(aq) = AMP(aq) + diphosphate(aq) + acetyl-CoA(aq)		11.6	298.15	0.25	7	3.02
http://xpdb.nist.gov/enzyme_thermodynamics/enzyme_data1.pl?col=1.&T1=74GUY/WEB_1434	74GUY/WEB	spectrophotometry and enzymatic assay	A	6.2.1.1	acetate-CoA ligase	C00002 + C00033 + C00010 = C00020 + C00013 + C00024	ATP(aq) + acetate(aq) + CoA(aq) = AMP(aq) + diphosphate(aq) + acetyl-CoA(aq)		11.4	298.15	0.25	7	3.11
http://xpdb.nist.gov/enzyme_thermodynamics/enzyme_data1.pl?col=1.&T1=74GUY/WEB_1434	74GUY/WEB	spectrophotometry and enzymatic assay	A	6.2.1.1	acetate-CoA ligase	C00002 + C00033 + C00010 = C00020 + C00013 + C00024	ATP(aq) + acetate(aq) + CoA(aq) = AMP(aq) + diphosphate(aq) + acetyl-CoA(aq)		13.7	298.15	0.25	6.99	3.11
http://xpdb.nist.gov/enzyme_thermodynamics/enzyme_data1.pl?col=1.&T1=74GUY/WEB_1434	74GUY/WEB	spectrophotometry and enzymatic assay	A	6.2.1.1	acetate-CoA ligase	C00002 + C00033 + C00010 = C00020 + C00013 + C00024	ATP(aq) + acetate(aq) + CoA(aq) = AMP(aq) + diphosphate(aq) + acetyl-CoA(aq)		9.81	298.15	0.25	7.07	3.14
http://xpdb.nist.gov/enzyme_thermodynamics/enzyme_data1.pl?col=1.&T1=74GUY/WEB_1434	74GUY/WEB	spectrophotometry and enzymatic assay	A	6.2.1.1	acetate-CoA ligase	C00002 + C00033 + C00010 = C00020 + C00013 + C00024	ATP(aq) + acetate(aq) + CoA(aq) = AMP(aq) + diphosphate(aq) + acetyl-CoA(aq)		8.66	311.15	0.25	7.03	3.19
http://xpdb.nist.gov/enzyme_thermodynamics/enzyme_data1.pl?col=1.&T1=74GUY/WEB_1434	74GUY/WEB	spectrophotometry and enzymatic assay	A	6.2.1.1	acetate-CoA ligase	C00002 + C00033 + C00010 = C00020 + C00013 + C00024	ATP(aq) + acetate(aq) + CoA(aq) = AMP(aq) + diphosphate(aq) + acetyl-CoA(aq)		8.15	311.15	0.25	7.03	3.19
http://xpdb.nist.gov/enzyme_thermodynamics/enzyme_data1.pl?col=1.&T1=74GUY/WEB_1434	74GUY/WEB	spectrophotometry and enzymatic assay	A	6.2.1.1	acetate-CoA ligase	C00002 + C00033 + C00010 = C00020 + C00013 + C00024	ATP(aq) + acetate(aq) + CoA(aq) = AMP(aq) + diphosphate(aq) + acetyl-CoA(aq)		9.85	311.15	0.25	7.03	3.19
http://xpdb.nist.gov/enzyme_thermodynamics/enzyme_data1.pl?col=1.&T1=74GUY/WEB_1434	74GUY/WEB	spectrophotometry and enzymatic assay	A	6.2.1.1	acetate-CoA ligase	C00002 + C00033 + C00010 = C00020 + C00013 + C00024	ATP(aq) + acetate(aq) + CoA(aq) = AMP(aq) + diphosphate(aq) + acetyl-CoA(aq)		9.82	311.15	0.25	7.03	3.19
http://xpdb.nist.gov/enzyme_thermodynamics/enzyme_data1.pl?col=1.&T1=74GUY/WEB_1434	74GUY/WEB	spectrophotometry and enzymatic assay	A	6.2.1.1	acetate-CoA ligase	C00002 + C00033 + C00010 = C00020 + C00013 + C00024	ATP(aq) + acetate(aq) + CoA(aq) = AMP(aq) + diphosphate(aq) + acetyl-CoA(aq)		8.7	311.15	0.25	7.03	3.13
http://xpdb.nist.gov/enzyme_thermodynamics/enzyme_data1.pl?col=1.&T1=74GUY/WEB_1434	74GUY/WEB	spectrophotometry and enzymatic assay	A	6.2.1.1	acetate-CoA ligase	C00002 + C00033 + C00010 = C00020 + C00013 + C00024	ATP(aq) + acetate(aq) + CoA(aq) = AMP(aq) + diphosphate(aq) + acetyl-CoA(aq)		8.68	311.15	0.25	7.03	3.13
http://xpdb.nist.gov/enzyme_thermodynamics/enzyme_data1.pl?col=1.&T1=74GUY/WEB_1434	74GUY/WEB	spectrophotometry and enzymatic assay	A	6.2.1.1	acetate-CoA ligase	C00002 + C00033 + C00010 = C00020 + C00013 + C00024	ATP(aq) + acetate(aq) + CoA(aq) = AMP(aq) + diphosphate(aq) + acetyl-CoA(aq)		9.88	311.15	0.25	7.03	3.12
http://xpdb.nist.gov/enzyme_thermodynamics/enzyme_data1.pl?col=1.&T1=74GUY/WEB_1434	74GUY/WEB	spectrophotometry and enzymatic assay	A	6.2.1.1	acetate-CoA ligase	C00002 + C00033 + C00010 = C00020 + C00013 + C00024	ATP(aq) + acetate(aq) + CoA(aq) = AMP(aq) + diphosphate(aq) + acetyl-CoA(aq)		10.4	311.15	0.25	7.06	4.6
http://xpdb.nist.gov/enzyme_thermodynamics/enzyme_data1.pl?col=1.&T1=74GUY/WEB_1434	74GUY/WEB	spectrophotometry and enzymatic assay	A	6.2.1.1	acetate-CoA ligase	C00002 + C00033 + C00010 = C00020 + C00013 + C00024	ATP(aq) + acetate(aq) + CoA(aq) = AMP(aq) + diphosphate(aq) + acetyl-CoA(aq)		9.7	311.15	0.25	7.07	4.44
http://xpdb.nist.gov/enzyme_thermodynamics/enzyme_data1.pl?col=1.&T1=74GUY/WEB_1434	74GUY/WEB	spectrophotometry and enzymatic assay	A	6.2.1.1	acetate-CoA ligase	C00002 + C00033 + C00010 = C00020 + C00013 + C00024	ATP(aq) + acetate(aq) + CoA(aq) = AMP(aq) + diphosphate(aq) + acetyl-CoA(aq)		8.99	311.15	0.25	7.05	4.44
http://xpdb.nist.gov/enzyme_thermodynamics/enzyme_data1.pl?col=1.&T1=74GUY/WEB_1434	74GUY/WEB	spectrophotometry and enzymatic assay	A	6.2.1.1	acetate-CoA ligase	C00002 + C00033 + C00010 = C00020 + C00013 + C00024	ATP(aq) + acetate(aq) + CoA(aq) = AMP(aq) + diphosphate(aq) + acetyl-CoA(aq)		8.9	311.15	0.25	7.1	4.44
http://xpdb.nist.gov/enzyme_thermodynamics/enzyme_data1.pl?col=1.&T1=74GUY/WEB_1434	74GUY/WEB	spectrophotometry and enzymatic assay	A	6.2.1.1	acetate-CoA ligase	C00002 + C00033 + C00010 = C00020 + C00013 + C00024	ATP(aq) + acetate(aq) + CoA(aq) = AMP(aq) + diphosphate(aq) + acetyl-CoA(aq)		15.5	311.15	0.25	6.89	2.2
http://xpdb.nist.gov/enzyme_thermodynamics/enzyme_data1.pl?col=1.&T1=74GUY/WEB_1434	74GUY/WEB	spectrophotometry and enzymatic assay	A	6.2.1.1	acetate-CoA ligase	C00002 + C00033 + C00010 = C00020 + C00013 + C00024	ATP(aq) + acetate(aq) + CoA(aq) = AMP(aq) + diphosphate(aq) + acetyl-CoA(aq)		15.2	311.15	0.25	6.89	2.2
http://xpdb.nist.gov/enzyme_thermodynamics/enzyme_data1.pl?col=1.&T1=74GUY/WEB_1434	74GUY/WEB	spectrophotometry and enzymatic assay	A	6.2.1.1	acetate-CoA ligase	C00002 + C00033 + C00010 = C00020 + C00013 + C00024	ATP(aq) + acetate(aq) + CoA(aq) = AMP(aq) + diphosphate(aq) + acetyl-CoA(aq)		14.4	311.15	0.25	7.4	2.28
http://xpdb.nist.gov/enzyme_thermodynamics/enzyme_data1.pl?col=1.&T1=74GUY/WEB_1434	74GUY/WEB	spectrophotometry and enzymatic assay	A	6.2.1.1	acetate-CoA ligase	C00002 + C00033 + C00010 = C00020 + C00013 + C00024	ATP(aq) + acetate(aq) + CoA(aq) = AMP(aq) + diphosphate(aq) + acetyl-CoA(aq)		14.9	311.15	0.25	7.41	2.28
http://xpdb.nist.gov/enzyme_thermodynamics/enzyme_data1.pl?col=1.&T1=74GUY/WEB_1434	74GUY/WEB	spectrophotometry and enzymatic assay	A	6.2.1.1	acetate-CoA ligase	C00002 + C00033 + C00010 = C00020 + C00013 + C00024	ATP(aq) + acetate(aq) + CoA(aq) = AMP(aq) + diphosphate(aq) + acetyl-CoA(aq)		19.4	311.15	0.25	7.53	2.3
http://xpdb.nist.gov/enzyme_thermodynamics/enzyme_data1.pl?col=2.&T1=74GUY/WEB_1434	74GUY/WEB	spectrophotometry and enzymatic assay	A	6.2.1.1	acetate-CoA ligase	C00002 + C00033 + C00010 = C00020 + C00013 + C00024	ATP(aq) + acetate(aq) + CoA(aq) = AMP(aq) + diphosphate(aq) + acetyl-CoA(aq)		19.4	311.15	0.25	7.53	2.3
http://xpdb.nist.gov/enzyme_thermodynamics/enzyme_data1.pl?col=2.&T1=74GUY/WEB_1434	74GUY/WEB	spectrophotometry and enzymatic assay	A	6.2.1.1	acetate-CoA ligase	C00002 + C00033 + C00010 = C00020 + C00013 + C00024	ATP(aq) + acetate(aq) + CoA(aq) = AMP(aq) + diphosphate(aq) + acetyl-CoA(aq)		9.74	311.15	0.25	7.03	3.13
http://xpdb.nist.gov/enzyme_thermodynamics/enzyme_data1.pl?col=2.&T1=74GUY/WEB_1434	74GUY/WEB	spectrophotometry and enzymatic assay	A	6.2.1.1	acetate-CoA ligase	C00002 + C00033 + C00010 = C00020 + C00013 + C00024	ATP(aq) + acetate(aq) + CoA(aq) = AMP(aq) + diphosphate(aq) + acetyl-CoA(aq)		9.82	311.15	0.25	7.06	2.55
http://xpdb.nist.gov/enzyme_thermodynamics/enzyme_data1.pl?col=2.&T1=74GUY/WEB_1434	74GUY/WEB	spectrophotometry and enzymatic assay	A	6.2.1.1	acetate-CoA ligase	C00002 + C00033 + C00010 = C00020 + C00013 + C00024	ATP(aq) + acetate(aq) + CoA(aq) = AMP(aq) + diphosphate(aq) + acetyl-CoA(aq)		8.45	311.15	0.25	7	3.08
http://xpdb.nist.gov/enzyme_thermodynamics/enzyme_data1.pl?col=2.&T1=74GUY/WEB_1434	74GUY/WEB	spectrophotometry and enzymatic assay	A	6.2.1.1	acetate-CoA ligase	C00002 + C00033 + C00010 = C00020 + C00013 + C00024	ATP(aq) + acetate(aq) + CoA(aq) = AMP(aq) + diphosphate(aq) + acetyl-CoA(aq)		10.7	298.15	0.25	7	3.11
http://xpdb.nist.gov/enzyme_thermodynamics/enzyme_data1.pl?col=2.&T1=74GUY/WEB_1434	74GUY/WEB	spectrophotometry and enzymatic assay	A	6.2.1.1	acetate-CoA ligase	C00002 + C00033 + C00010 = C00020 + C00013 + C00024	ATP(aq) + acetate(aq) + CoA(aq) = AMP(aq) + diphosphate(aq) + acetyl-CoA(aq)		9.54	311.15	0.25	7.03	3.19
http://xpdb.nist.gov/enzyme_thermodynamics/enzyme_data1.pl?col=2.&T1=74GUY/WEB_1434	74GUY/WEB	spectrophotometry and enzymatic assay	A	6.2.1.1	acetate-CoA ligase	C00002 + C00033 + C00010 = C00020 + C00013 + C00024	ATP(aq) + acetate(aq) + CoA(aq) = AMP(aq) + diphosphate(aq) + acetyl-CoA(aq)		9.66	311.15	0.25	7.04	3.59
http://xpdb.nist.gov/enzyme_thermodynamics/enzyme_data1.pl?col=2.&T1=74GUY/WEB_1434	74GUY/WEB	spectrophotometry and enzymatic assay	A	6.2.1.1	acetate-CoA ligase	C00002 + C00033 + C00010 = C00020 + C00013 + C00024	ATP(aq) + acetate(aq) + CoA(aq) = AMP(aq) + diphosphate(aq) + acetyl-CoA(aq)		18.8	311.15	0.25	7.53	2.3
http://xpdb.nist.gov/enzyme_thermodynamics/enzyme_data1.pl?col=2.&T1=74GUY/WEB_1434	74GUY/WEB	spectrophotometry and enzymatic assay	A	6.2.1.1	acetate-CoA ligase	C00002 + C00033 + C00010 = C00020 + C00013 + C00024	ATP(aq) + acetate(aq) + CoA(aq) = AMP(aq) + diphosphate(aq) + acetyl-CoA(aq)		8.34	311.15	0.25	7.03	3.13
http://xpdb.nist.gov/enzyme_thermodynamics/enzyme_data1.pl?col=2.&T1=74GUY/WEB_1434	74GUY/WEB	spectrophotometry and enzymatic assay	A	6.2.1.1	acetate-CoA ligase	C00002 + C00033 + C00010 = C00020 + C00013 + C00024	ATP(aq) + acetate(aq) + CoA(aq) = AMP(aq) + diphosphate(aq) + acetyl-CoA(aq)		11.5	311.15	0.25	6.97	2.6
http://xpdb.nist.gov/enzyme_thermodynamics/enzyme_data1.pl?col=2.&T1=74GUY/WEB_1434	74GUY/WEB	spectrophotometry and enzymatic assay	A	6.2.1.1	acetate-CoA ligase	C00002 + C00033 + C00010 = C00020 + C00013 + C00024	ATP(aq) + acetate(aq) + CoA(aq) = AMP(aq) + diphosphate(aq) + acetyl-CoA(aq)		11.1	298.15	0.25	7	3.11
http://xpdb.nist.gov/enzyme_thermodynamics/enzyme_data1.pl?col=2.&T1=74GUY/WEB_1434	74GUY/WEB	spectrophotometry and enzymatic assay	A	6.2.1.1	acetate-CoA ligase	C00002 + C00033 + C00010 = C00020 + C00013 + C00024	ATP(aq) + acetate(aq) + CoA(aq) = AMP(aq) + diphosphate(aq) + acetyl-CoA(aq)		9.68	311.15	0.25	7.03	3.13
http://xpdb.nist.gov/enzyme_thermodynamics/enzyme_data1.pl?col=2.&T1=74GUY/WEB_1434	74GUY/WEB	spectrophotometry and enzymatic assay	A	6.2.1.1	acetate-CoA ligase	C00002 + C00033 + C00010 = C00020 + C00013 + C00024	ATP(aq) + acetate(aq) + CoA(aq) = AMP(aq) + diphosphate(aq) + acetyl-CoA(aq)		15.7	311.15	0.25	7.39	2.28
http://xpdb.nist.gov/enzyme_thermodynamics/enzyme_data1.pl?col=2.&T1=74GUY/WEB_1434	74GUY/WEB	spectrophotometry and enzymatic assay	A	6.2.1.1	acetate-CoA ligase	C00002 + C00033 + C00010 = C00020 + C00013 + C00024	ATP(aq) + acetate(aq) + CoA(aq) = AMP(aq) + diphosphate(aq) + acetyl-CoA(aq)		8.46	311.15	0.25	7	3.09
http://xpdb.nist.gov/enzyme_thermodynamics/enzyme_data1.pl?col=1.&T1=59BAR/SMY_1214	59BAR/SMY	spectrophotometry	B	4.3.1.2	methylaspartate ammonia-lyase	C03618 = C01732 + C00014	L-threo-3-methylaspartate(aq) = 2-methylfumarate(aq) + ammonia(aq)		0.238	298.15		7.9
http://xpdb.nist.gov/enzyme_thermodynamics/enzyme_data1.pl?col=1.&T1=59BAR/SMY_1214	59BAR/SMY	spectrophotometry	B	4.3.1.2	methylaspartate ammonia-lyase	C03618 = C01732 + C00014	L-threo-3-methylaspartate(aq) = 2-methylfumarate(aq) + ammonia(aq)		0.306	298.15		9.7
http://xpdb.nist.gov/enzyme_thermodynamics/enzyme_data1.pl?col=1.&T1=93BOH/HUT_226	93BOH/HUT	calorimetry	A	1.1.3.4	glucose oxidase	C00031 + C00007 = C00198 + C00027	-D-glucose(aq) + O2(aq) = D-glucono-1,5-lactone(aq) + H2O2(aq)			298.15		6.86
http://xpdb.nist.gov/enzyme_thermodynamics/enzyme_data1.pl?col=1.&T1=07TEW/KIS_1653	07TEW/KIS	chromatography	A	3.5.2.2	dihydropyrimidinase	C00429 + C00001 = C02642	5,6-dihydrouracil(aq) + H2O(l) = 3-ureidopropanoic acid(aq)		25.9	298.15	0.28	6.8
http://xpdb.nist.gov/enzyme_thermodynamics/enzyme_data1.pl?col=1.&T1=07TEW/KIS_1653	07TEW/KIS	chromatography	A	3.5.2.2	dihydropyrimidinase	C00429 + C00001 = C02642	5,6-dihydrouracil(aq) + H2O(l) = 3-ureidopropanoic acid(aq)		160	298.15	0.32	7.84
http://xpdb.nist.gov/enzyme_thermodynamics/enzyme_data1.pl?col=1.&T1=07TEW/KIS_1653	07TEW/KIS	chromatography	A	3.5.2.2	dihydropyrimidinase	C00429 + C00001 = C02642	5,6-dihydrouracil(aq) + H2O(l) = 3-ureidopropanoic acid(aq)		64.8	298.15	0.31	7.38
http://xpdb.nist.gov/enzyme_thermodynamics/enzyme_data1.pl?col=1.&T1=07TEW/KIS_1656	07TEW/KIS	chromatography	A	3.5.2.2	dihydropyrimidinase	C00429 + C00001 = C02642	5,6-dihydrouracil(aq) + H2O(l) = 3-ureidopropanoic acid(aq)			298.15	0.34	7.44
http://xpdb.nist.gov/enzyme_thermodynamics/enzyme_data1.pl?col=1.&T1=66MAR/WAD_641	66MAR/WAD	electrophoresis and spectrophotometry	B	2.7.4.3	adenylate kinase	2 C00008 = C00020 + C00002	2 ADP(aq) = AMP(aq) + ATP(aq)		0.81	303.15		7.4
http://xpdb.nist.gov/enzyme_thermodynamics/enzyme_data1.pl?col=1.&T1=97CON/DEL_1320	97CON/DEL	HPLC	C	5.3.1.5	xylose isomerase	C00031 = C00095	D-glucose(aq) = D-fructose(aq)		0.98	333.15		7
http://xpdb.nist.gov/enzyme_thermodynamics/enzyme_data1.pl?col=1.&T1=97CON/DEL_1320	97CON/DEL	HPLC	C	5.3.1.5	xylose isomerase	C00031 = C00095	D-glucose(aq) = D-fructose(aq)		1.03	338.15		7
http://xpdb.nist.gov/enzyme_thermodynamics/enzyme_data1.pl?col=1.&T1=97CON/DEL_1320	97CON/DEL	HPLC	C	5.3.1.5	xylose isomerase	C00031 = C00095	D-glucose(aq) = D-fructose(aq)		1.14	343.15		7
http://xpdb.nist.gov/enzyme_thermodynamics/enzyme_data1.pl?col=1.&T1=97CON/DEL_1320	97CON/DEL	HPLC	C	5.3.1.5	xylose isomerase	C00031 = C00095	D-glucose(aq) = D-fructose(aq)		1.22	348.15		7
http://xpdb.nist.gov/enzyme_thermodynamics/enzyme_data1.pl?col=1.&T1=97CON/DEL_1320	97CON/DEL	HPLC	C	5.3.1.5	xylose isomerase	C00031 = C00095	D-glucose(aq) = D-fructose(aq)		1.39	353.15		7
http://xpdb.nist.gov/enzyme_thermodynamics/enzyme_data1.pl?col=1.&T1=63HIN/WOL_1355	63HIN/WOL	spectrophotometry	B	5.3.1.9	glucose-6-phosphate isomerase	C00092 = C00085	D-glucose 6-phosphate(aq) = D-fructose 6-phosphate(aq)		0.32	303.15	0.1	8
http://xpdb.nist.gov/enzyme_thermodynamics/enzyme_data1.pl?col=1.&T1=54GIN/STU_1062	54GIN/STU	calorimetry	A	3.6.1.1	inorganic pyrophosphatase	C00013 + C00001 = 2 C00009	pyrophosphate(aq) + H2O(l) = 2 orthophosphate(aq)			298.15	0.1	7.45	3.3
http://xpdb.nist.gov/enzyme_thermodynamics/enzyme_data1.pl?col=1.&T1=54GIN/STU_1062	54GIN/STU	calorimetry	A	3.6.1.1	inorganic pyrophosphatase	C00013 + C00001 = 2 C00009	pyrophosphate(aq) + H2O(l) = 2 orthophosphate(aq)			298.15	0.1	7.48	3.3
http://xpdb.nist.gov/enzyme_thermodynamics/enzyme_data1.pl?col=1.&T1=54GIN/STU_1062	54GIN/STU	calorimetry	A	3.6.1.1	inorganic pyrophosphatase	C00013 + C00001 = 2 C00009	pyrophosphate(aq) + H2O(l) = 2 orthophosphate(aq)			298.15	0.6	6.98	3.52
http://xpdb.nist.gov/enzyme_thermodynamics/enzyme_data1.pl?col=1.&T1=54GIN/STU_1062	54GIN/STU	calorimetry	A	3.6.1.1	inorganic pyrophosphatase	C00013 + C00001 = 2 C00009	pyrophosphate(aq) + H2O(l) = 2 orthophosphate(aq)			298.15	0.075	7.27	3.65
http://xpdb.nist.gov/enzyme_thermodynamics/enzyme_data1.pl?col=1.&T1=54GIN/STU_1062	54GIN/STU	calorimetry	A	3.6.1.1	inorganic pyrophosphatase	C00013 + C00001 = 2 C00009	pyrophosphate(aq) + H2O(l) = 2 orthophosphate(aq)			298.15	0.075	7.6	3.65
http://xpdb.nist.gov/enzyme_thermodynamics/enzyme_data1.pl?col=1.&T1=54GIN/STU_1062	54GIN/STU	calorimetry	A	3.6.1.1	inorganic pyrophosphatase	C00013 + C00001 = 2 C00009	pyrophosphate(aq) + H2O(l) = 2 orthophosphate(aq)			298.15	0.1	6.87	3.6
http://xpdb.nist.gov/enzyme_thermodynamics/enzyme_data1.pl?col=1.&T1=54GIN/STU_1062	54GIN/STU	calorimetry	A	3.6.1.1	inorganic pyrophosphatase	C00013 + C00001 = 2 C00009	pyrophosphate(aq) + H2O(l) = 2 orthophosphate(aq)			298.15	0.6	7.27	3.52
http://xpdb.nist.gov/enzyme_thermodynamics/enzyme_data1.pl?col=1.&T1=54GIN/STU_1062	54GIN/STU	calorimetry	A	3.6.1.1	inorganic pyrophosphatase	C00013 + C00001 = 2 C00009	pyrophosphate(aq) + H2O(l) = 2 orthophosphate(aq)			298.15	0.6	7.27	3.52
http://xpdb.nist.gov/enzyme_thermodynamics/enzyme_data1.pl?col=1.&T1=54GIN/STU_1062	54GIN/STU	calorimetry	A	3.6.1.1	inorganic pyrophosphatase	C00013 + C00001 = 2 C00009	pyrophosphate(aq) + H2O(l) = 2 orthophosphate(aq)			298.15	0.6	7.37	3.51
http://xpdb.nist.gov/enzyme_thermodynamics/enzyme_data1.pl?col=1.&T1=54GIN/STU_1062	54GIN/STU	calorimetry	A	3.6.1.1	inorganic pyrophosphatase	C00013 + C00001 = 2 C00009	pyrophosphate(aq) + H2O(l) = 2 orthophosphate(aq)			298.15	0.1	7.35	3.43
http://xpdb.nist.gov/enzyme_thermodynamics/enzyme_data1.pl?col=1.&T1=54GIN/STU_1062	54GIN/STU	calorimetry	A	3.6.1.1	inorganic pyrophosphatase	C00013 + C00001 = 2 C00009	pyrophosphate(aq) + H2O(l) = 2 orthophosphate(aq)			298.15	0.1	7.51	3.6
http://xpdb.nist.gov/enzyme_thermodynamics/enzyme_data1.pl?col=1.&T1=54GIN/STU_1062	54GIN/STU	calorimetry	A	3.6.1.1	inorganic pyrophosphatase	C00013 + C00001 = 2 C00009	pyrophosphate(aq) + H2O(l) = 2 orthophosphate(aq)			298.15	0.075	7.61	3.65
http://xpdb.nist.gov/enzyme_thermodynamics/enzyme_data1.pl?col=1.&T1=54GIN/STU_1062	54GIN/STU	calorimetry	A	3.6.1.1	inorganic pyrophosphatase	C00013 + C00001 = 2 C00009	pyrophosphate(aq) + H2O(l) = 2 orthophosphate(aq)			298.15	1	7.22	3.29
http://xpdb.nist.gov/enzyme_thermodynamics/enzyme_data1.pl?col=1.&T1=54GIN/STU_1062	54GIN/STU	calorimetry	A	3.6.1.1	inorganic pyrophosphatase	C00013 + C00001 = 2 C00009	pyrophosphate(aq) + H2O(l) = 2 orthophosphate(aq)			298.15	0.6	7.19	3.52
http://xpdb.nist.gov/enzyme_thermodynamics/enzyme_data1.pl?col=1.&T1=54GIN/STU_1062	54GIN/STU	calorimetry	A	3.6.1.1	inorganic pyrophosphatase	C00013 + C00001 = 2 C00009	pyrophosphate(aq) + H2O(l) = 2 orthophosphate(aq)			298.15	0.6	7.3	3.52
http://xpdb.nist.gov/enzyme_thermodynamics/enzyme_data1.pl?col=1.&T1=54GIN/STU_1062	54GIN/STU	calorimetry	A	3.6.1.1	inorganic pyrophosphatase	C00013 + C00001 = 2 C00009	pyrophosphate(aq) + H2O(l) = 2 orthophosphate(aq)			298.15	0.6	7.18	3.52
http://xpdb.nist.gov/enzyme_thermodynamics/enzyme_data1.pl?col=1.&T1=54GIN/STU_1062	54GIN/STU	calorimetry	A	3.6.1.1	inorganic pyrophosphatase	C00013 + C00001 = 2 C00009	pyrophosphate(aq) + H2O(l) = 2 orthophosphate(aq)			298.15	0.6	7.27	3.52
http://xpdb.nist.gov/enzyme_thermodynamics/enzyme_data1.pl?col=1.&T1=54GIN/STU_1062	54GIN/STU	calorimetry	A	3.6.1.1	inorganic pyrophosphatase	C00013 + C00001 = 2 C00009	pyrophosphate(aq) + H2O(l) = 2 orthophosphate(aq)			298.15	0.1	7.64	3.43
http://xpdb.nist.gov/enzyme_thermodynamics/enzyme_data1.pl?col=1.&T1=54GIN/STU_1062	54GIN/STU	calorimetry	A	3.6.1.1	inorganic pyrophosphatase	C00013 + C00001 = 2 C00009	pyrophosphate(aq) + H2O(l) = 2 orthophosphate(aq)			298.15	1	7.22	3.29
http://xpdb.nist.gov/enzyme_thermodynamics/enzyme_data1.pl?col=1.&T1=54GIN/STU_1062	54GIN/STU	calorimetry	A	3.6.1.1	inorganic pyrophosphatase	C00013 + C00001 = 2 C00009	pyrophosphate(aq) + H2O(l) = 2 orthophosphate(aq)			298.15	0.6	7.15	3.52
http://xpdb.nist.gov/enzyme_thermodynamics/enzyme_data1.pl?col=1.&T1=54GIN/STU_1062	54GIN/STU	calorimetry	A	3.6.1.1	inorganic pyrophosphatase	C00013 + C00001 = 2 C00009	pyrophosphate(aq) + H2O(l) = 2 orthophosphate(aq)			298.15	0.1	6.87	3.6
http://xpdb.nist.gov/enzyme_thermodynamics/enzyme_data1.pl?col=2.&T1=54GIN/STU_1062	54GIN/STU	calorimetry	A	3.6.1.1	inorganic pyrophosphatase	C00013 + C00001 = 2 C00009	pyrophosphate(aq) + H2O(l) = 2 orthophosphate(aq)			298.15	0.1	6.87	3.6
http://xpdb.nist.gov/enzyme_thermodynamics/enzyme_data1.pl?col=2.&T1=54GIN/STU_1062	54GIN/STU	calorimetry	A	3.6.1.1	inorganic pyrophosphatase	C00013 + C00001 = 2 C00009	pyrophosphate(aq) + H2O(l) = 2 orthophosphate(aq)			298.15	0.1	7.49	3.6
http://xpdb.nist.gov/enzyme_thermodynamics/enzyme_data1.pl?col=2.&T1=54GIN/STU_1062	54GIN/STU	calorimetry	A	3.6.1.1	inorganic pyrophosphatase	C00013 + C00001 = 2 C00009	pyrophosphate(aq) + H2O(l) = 2 orthophosphate(aq)			298.15	0.1	7.88	3.59
http://xpdb.nist.gov/enzyme_thermodynamics/enzyme_data1.pl?col=2.&T1=54GIN/STU_1062	54GIN/STU	calorimetry	A	3.6.1.1	inorganic pyrophosphatase	C00013 + C00001 = 2 C00009	pyrophosphate(aq) + H2O(l) = 2 orthophosphate(aq)			298.15	0.1	7.36	3.68
http://xpdb.nist.gov/enzyme_thermodynamics/enzyme_data1.pl?col=2.&T1=54GIN/STU_1062	54GIN/STU	calorimetry	A	3.6.1.1	inorganic pyrophosphatase	C00013 + C00001 = 2 C00009	pyrophosphate(aq) + H2O(l) = 2 orthophosphate(aq)			298.15	0.1	7.47	3.6
http://xpdb.nist.gov/enzyme_thermodynamics/enzyme_data1.pl?col=2.&T1=54GIN/STU_1062	54GIN/STU	calorimetry	A	3.6.1.1	inorganic pyrophosphatase	C00013 + C00001 = 2 C00009	pyrophosphate(aq) + H2O(l) = 2 orthophosphate(aq)			298.15	0.6	7.16	3.52
http://xpdb.nist.gov/enzyme_thermodynamics/enzyme_data1.pl?col=2.&T1=54GIN/STU_1062	54GIN/STU	calorimetry	A	3.6.1.1	inorganic pyrophosphatase	C00013 + C00001 = 2 C00009	pyrophosphate(aq) + H2O(l) = 2 orthophosphate(aq)			298.15	1	7.28	3.29
http://xpdb.nist.gov/enzyme_thermodynamics/enzyme_data1.pl?col=1.&T1=61KOR/GLA_703	61KOR/GLA	enzymatic assay	B	2.7.7.24	glucose-1-phosphate thymidylyltransferase	C00459 + C00103 = C00842 + C00013	dTTP(aq) + D-glucose 1-phosphate(aq) = dTDPglucose(aq) + pyrophosphate(aq)		0.67	298.15		8
http://xpdb.nist.gov/enzyme_thermodynamics/enzyme_data1.pl?col=1.&T1=65TAT/DAT_1126	65TAT/DAT	chemical analysis and spectrophotometry	A	4.1.3.6	citrate (pro-3S)-lyase	C00158 = C00033 + C00036	citrate(aq) = acetate(aq) + oxaloacetate(aq)		0.138	298.15	0.1	8.4	3.49
http://xpdb.nist.gov/enzyme_thermodynamics/enzyme_data1.pl?col=1.&T1=65TAT/DAT_1126	65TAT/DAT	chemical analysis and spectrophotometry	A	4.1.3.6	citrate (pro-3S)-lyase	C00158 = C00033 + C00036	citrate(aq) = acetate(aq) + oxaloacetate(aq)		0.123	298.15	0.1	8.4	3.21
http://xpdb.nist.gov/enzyme_thermodynamics/enzyme_data1.pl?col=1.&T1=65TAT/DAT_1126	65TAT/DAT	chemical analysis and spectrophotometry	A	4.1.3.6	citrate (pro-3S)-lyase	C00158 = C00033 + C00036	citrate(aq) = acetate(aq) + oxaloacetate(aq)		0.0986	298.15	0.1	8.4	3.2
http://xpdb.nist.gov/enzyme_thermodynamics/enzyme_data1.pl?col=1.&T1=65TAT/DAT_1126	65TAT/DAT	chemical analysis and spectrophotometry	A	4.1.3.6	citrate (pro-3S)-lyase	C00158 = C00033 + C00036	citrate(aq) = acetate(aq) + oxaloacetate(aq)		0.0739	298.15	0.1	8.4	3.2
http://xpdb.nist.gov/enzyme_thermodynamics/enzyme_data1.pl?col=1.&T1=65TAT/DAT_1126	65TAT/DAT	chemical analysis and spectrophotometry	A	4.1.3.6	citrate (pro-3S)-lyase	C00158 = C00033 + C00036	citrate(aq) = acetate(aq) + oxaloacetate(aq)		0.0218	298.15	0.1	8.4	2.22
http://xpdb.nist.gov/enzyme_thermodynamics/enzyme_data1.pl?col=1.&T1=65TAT/DAT_1126	65TAT/DAT	chemical analysis and spectrophotometry	A	4.1.3.6	citrate (pro-3S)-lyase	C00158 = C00033 + C00036	citrate(aq) = acetate(aq) + oxaloacetate(aq)		0.0159	298.15	0.1	8.4	2.07
http://xpdb.nist.gov/enzyme_thermodynamics/enzyme_data1.pl?col=1.&T1=65TAT/DAT_1126	65TAT/DAT	chemical analysis and spectrophotometry	A	4.1.3.6	citrate (pro-3S)-lyase	C00158 = C00033 + C00036	citrate(aq) = acetate(aq) + oxaloacetate(aq)		0.0178	298.15	0.1	8.4	2.07
http://xpdb.nist.gov/enzyme_thermodynamics/enzyme_data1.pl?col=1.&T1=65TAT/DAT_1126	65TAT/DAT	chemical analysis and spectrophotometry	A	4.1.3.6	citrate (pro-3S)-lyase	C00158 = C00033 + C00036	citrate(aq) = acetate(aq) + oxaloacetate(aq)		0.0251	298.15	0.1	8.4	2.02
http://xpdb.nist.gov/enzyme_thermodynamics/enzyme_data1.pl?col=1.&T1=65TAT/DAT_1126	65TAT/DAT	chemical analysis and spectrophotometry	A	4.1.3.6	citrate (pro-3S)-lyase	C00158 = C00033 + C00036	citrate(aq) = acetate(aq) + oxaloacetate(aq)		0.0592	298.15	0.1	8.4	3.21
http://xpdb.nist.gov/enzyme_thermodynamics/enzyme_data1.pl?col=1.&T1=65TAT/DAT_1126	65TAT/DAT	chemical analysis and spectrophotometry	A	4.1.3.6	citrate (pro-3S)-lyase	C00158 = C00033 + C00036	citrate(aq) = acetate(aq) + oxaloacetate(aq)		0.0243	298.15	0.1	8.4	2.03
http://xpdb.nist.gov/enzyme_thermodynamics/enzyme_data1.pl?col=1.&T1=65TAT/DAT_1126	65TAT/DAT	chemical analysis and spectrophotometry	A	4.1.3.6	citrate (pro-3S)-lyase	C00158 = C00033 + C00036	citrate(aq) = acetate(aq) + oxaloacetate(aq)		0.0184	298.15	0.1	8.4	1.96
http://xpdb.nist.gov/enzyme_thermodynamics/enzyme_data1.pl?col=1.&T1=65TAT/DAT_1126	65TAT/DAT	chemical analysis and spectrophotometry	A	4.1.3.6	citrate (pro-3S)-lyase	C00158 = C00033 + C00036	citrate(aq) = acetate(aq) + oxaloacetate(aq)		0.0293	298.15	0.1	8.4	2.42
http://xpdb.nist.gov/enzyme_thermodynamics/enzyme_data1.pl?col=1.&T1=65TAT/DAT_1126	65TAT/DAT	chemical analysis and spectrophotometry	A	4.1.3.6	citrate (pro-3S)-lyase	C00158 = C00033 + C00036	citrate(aq) = acetate(aq) + oxaloacetate(aq)		0.064	298.15	0.1	8.4	3.16
http://xpdb.nist.gov/enzyme_thermodynamics/enzyme_data1.pl?col=1.&T1=65TAT/DAT_1126	65TAT/DAT	chemical analysis and spectrophotometry	A	4.1.3.6	citrate (pro-3S)-lyase	C00158 = C00033 + C00036	citrate(aq) = acetate(aq) + oxaloacetate(aq)		0.0457	298.15	0.1	8.4	2.78
http://xpdb.nist.gov/enzyme_thermodynamics/enzyme_data1.pl?col=1.&T1=65TAT/DAT_1126	65TAT/DAT	chemical analysis and spectrophotometry	A	4.1.3.6	citrate (pro-3S)-lyase	C00158 = C00033 + C00036	citrate(aq) = acetate(aq) + oxaloacetate(aq)		0.043	298.15	0.1	8.4	2.87
http://xpdb.nist.gov/enzyme_thermodynamics/enzyme_data1.pl?col=1.&T1=65TAT/DAT_1126	65TAT/DAT	chemical analysis and spectrophotometry	A	4.1.3.6	citrate (pro-3S)-lyase	C00158 = C00033 + C00036	citrate(aq) = acetate(aq) + oxaloacetate(aq)		0.0176	298.15	0.1	8.4	2.05
http://xpdb.nist.gov/enzyme_thermodynamics/enzyme_data1.pl?col=1.&T1=65TAT/DAT_1126	65TAT/DAT	chemical analysis and spectrophotometry	A	4.1.3.6	citrate (pro-3S)-lyase	C00158 = C00033 + C00036	citrate(aq) = acetate(aq) + oxaloacetate(aq)		0.118	298.15	0.1	8.4	3.51
http://xpdb.nist.gov/enzyme_thermodynamics/enzyme_data1.pl?col=1.&T1=65TAT/DAT_1126	65TAT/DAT	chemical analysis and spectrophotometry	A	4.1.3.6	citrate (pro-3S)-lyase	C00158 = C00033 + C00036	citrate(aq) = acetate(aq) + oxaloacetate(aq)		0.0667	298.15	0.1	8.4	3
http://xpdb.nist.gov/enzyme_thermodynamics/enzyme_data1.pl?col=1.&T1=74KUR/TAK_1231	74KUR/TAK	fluorimetry, spectrophotometry, and radioactivity	A	4.6.1.1	adenylate cyclase	C00002 = C00575 + C00013	ATP(aq) = adenosine 3':5'-(cyclic)phosphate(aq) + diphosphate(aq)		0.036	298.15		6.5
http://xpdb.nist.gov/enzyme_thermodynamics/enzyme_data1.pl?col=1.&T1=74KUR/TAK_1231	74KUR/TAK	fluorimetry, spectrophotometry, and radioactivity	A	4.6.1.1	adenylate cyclase	C00002 = C00575 + C00013	ATP(aq) = adenosine 3':5'-(cyclic)phosphate(aq) + diphosphate(aq)		0.049	298.15		6.8
http://xpdb.nist.gov/enzyme_thermodynamics/enzyme_data1.pl?col=1.&T1=74KUR/TAK_1231	74KUR/TAK	fluorimetry, spectrophotometry, and radioactivity	A	4.6.1.1	adenylate cyclase	C00002 = C00575 + C00013	ATP(aq) = adenosine 3':5'-(cyclic)phosphate(aq) + diphosphate(aq)		0.029	298.15		6.2
http://xpdb.nist.gov/enzyme_thermodynamics/enzyme_data1.pl?col=1.&T1=74KUR/TAK_1231	74KUR/TAK	fluorimetry, spectrophotometry, and radioactivity	A	4.6.1.1	adenylate cyclase	C00002 = C00575 + C00013	ATP(aq) = adenosine 3':5'-(cyclic)phosphate(aq) + diphosphate(aq)		0.065	298.15		7
http://xpdb.nist.gov/enzyme_thermodynamics/enzyme_data1.pl?col=1.&T1=74KUR/TAK_1231	74KUR/TAK	fluorimetry, spectrophotometry, and radioactivity	A	4.6.1.1	adenylate cyclase	C00002 = C00575 + C00013	ATP(aq) = adenosine 3':5'-(cyclic)phosphate(aq) + diphosphate(aq)		0.116	298.15		7.3
http://xpdb.nist.gov/enzyme_thermodynamics/enzyme_data1.pl?col=1.&T1=74KUR/TAK_1231	74KUR/TAK	fluorimetry, spectrophotometry, and radioactivity	A	4.6.1.1	adenylate cyclase	C00002 = C00575 + C00013	ATP(aq) = adenosine 3':5'-(cyclic)phosphate(aq) + diphosphate(aq)		0.27	298.15		7.7
http://xpdb.nist.gov/enzyme_thermodynamics/enzyme_data1.pl?col=1.&T1=73HAV/PIT_1304	73HAV/PIT	polarimetry	C	5.3.1.5	xylose isomerase	C00031 = C00095	D-glucose(aq) = D-fructose(aq)		1.06	343.15		6.85
http://xpdb.nist.gov/enzyme_thermodynamics/enzyme_data1.pl?col=1.&T1=73HAV/PIT_1304	73HAV/PIT	polarimetry	C	5.3.1.5	xylose isomerase	C00031 = C00095	D-glucose(aq) = D-fructose(aq)		1.1	352.65		6.85
http://xpdb.nist.gov/enzyme_thermodynamics/enzyme_data1.pl?col=1.&T1=73HAV/PIT_1304	73HAV/PIT	polarimetry	C	5.3.1.5	xylose isomerase	C00031 = C00095	D-glucose(aq) = D-fructose(aq)		1.02	333.15		6.85
http://xpdb.nist.gov/enzyme_thermodynamics/enzyme_data1.pl?col=1.&T1=85BAD/WAL_1511	85BAD/WAL	spectrophotometry	B	5.1.1.1	alanine racemase	C00041 = C00133	L-alanine(aq) = D-alanine(aq)		0.8	310.15		9
http://xpdb.nist.gov/enzyme_thermodynamics/enzyme_data1.pl?col=1.&T1=93WER/TWE_1189	93WER/TWE	HPLC	B	4.2.1.31	maleate hydratase	C00497 = C01384 + C00001	(R)-malate(aq) = maleate(aq) + H2O(l)		0.000488	298.15	0.1	7
http://xpdb.nist.gov/enzyme_thermodynamics/enzyme_data1.pl?col=1.&T1=79LAW/VEE_774	79LAW/VEE	enzymatic assay; spectrophotometry	A	3.1.3.1	alkaline phosphatase	C00092 + C00001 = C00031 + C00009	D-glucose 6-phosphate(aq) + H2O(l) = D-glucose(aq) + orthophosphate(aq)		109	310.15	0.25	6.99
http://xpdb.nist.gov/enzyme_thermodynamics/enzyme_data1.pl?col=1.&T1=79LAW/VEE_774	79LAW/VEE	enzymatic assay; spectrophotometry	A	3.1.3.1	alkaline phosphatase	C00092 + C00001 = C00031 + C00009	D-glucose 6-phosphate(aq) + H2O(l) = D-glucose(aq) + orthophosphate(aq)		110	310.15	0.25	6.99	2.22
http://xpdb.nist.gov/enzyme_thermodynamics/enzyme_data1.pl?col=1.&T1=92KAH/SCH_189	92KAH/SCH	spectrophotometry	C	1.1.1.56	ribitol dehydrogenase	C00474 + C00003 = C00309 + C00004	ribitol(aq) + NAD(aq) = D-ribulose(aq) + NADH(aq)		0.0033	298.15		7
http://xpdb.nist.gov/enzyme_thermodynamics/enzyme_data1.pl?col=1.&T1=59TAB/WYN_355	59TAB/WYN	spectrophotometry	B	2.1.2.5	glutamate formiminotransferase	C00664 + C00025 = C00439 + C00101	5-formiminotetrahydrofolate(aq) + L-glutamate(aq) = N-formimino-L-glutamate(aq) + tetrahydrofolate(aq)		1.3	298.15		6.7
http://xpdb.nist.gov/enzyme_thermodynamics/enzyme_data1.pl?col=1.&T1=91TEW/GOL_876	91TEW/GOL	HPLC	A	3.2.1.2	_-amylase	C01083 + C00001 = 2 C00031	,-trehalose(aq) + H2O(l) = 2 D-glucose(aq)		123	292.25		5.65
http://xpdb.nist.gov/enzyme_thermodynamics/enzyme_data1.pl?col=1.&T1=91TEW/GOL_876	91TEW/GOL	HPLC	A	3.2.1.2	_-amylase	C01083 + C00001 = 2 C00031	,-trehalose(aq) + H2O(l) = 2 D-glucose(aq)		115	310.25		5.65
http://xpdb.nist.gov/enzyme_thermodynamics/enzyme_data1.pl?col=1.&T1=91TEW/GOL_876	91TEW/GOL	HPLC	A	3.2.1.2	_-amylase	C01083 + C00001 = 2 C00031	,-trehalose(aq) + H2O(l) = 2 D-glucose(aq)		119	298.15		5.65
http://xpdb.nist.gov/enzyme_thermodynamics/enzyme_data1.pl?col=1.&T1=91TEW/GOL_876	91TEW/GOL	HPLC	A	3.2.1.2	_-amylase	C01083 + C00001 = 2 C00031	,-trehalose(aq) + H2O(l) = 2 D-glucose(aq)		122	286.45		5.65
http://xpdb.nist.gov/enzyme_thermodynamics/enzyme_data1.pl?col=1.&T1=91TEW/GOL_876	91TEW/GOL	HPLC	A	3.2.1.2	_-amylase	C01083 + C00001 = 2 C00031	,-trehalose(aq) + H2O(l) = 2 D-glucose(aq)		118	304.55		5.65
http://xpdb.nist.gov/enzyme_thermodynamics/enzyme_data1.pl?col=1.&T1=79LAW/VEE_651	79LAW/VEE	enzymatic assay; spectrophotometry	A	2.7.4.3	adenylate kinase	2 C00008 = C00020 + C00002	2 ADP(aq) = AMP(aq) + ATP(aq)		0.98	310.15	0.25	6.91	2.97
http://xpdb.nist.gov/enzyme_thermodynamics/enzyme_data1.pl?col=1.&T1=79LAW/VEE_651	79LAW/VEE	enzymatic assay; spectrophotometry	A	2.7.4.3	adenylate kinase	2 C00008 = C00020 + C00002	2 ADP(aq) = AMP(aq) + ATP(aq)		0.982	310.15	0.25	6.9	2.97
http://xpdb.nist.gov/enzyme_thermodynamics/enzyme_data1.pl?col=1.&T1=79LAW/VEE_651	79LAW/VEE	enzymatic assay; spectrophotometry	A	2.7.4.3	adenylate kinase	2 C00008 = C00020 + C00002	2 ADP(aq) = AMP(aq) + ATP(aq)		0.964	310.15	0.25	6.89	2.96
http://xpdb.nist.gov/enzyme_thermodynamics/enzyme_data1.pl?col=1.&T1=79LAW/VEE_651	79LAW/VEE	enzymatic assay; spectrophotometry	A	2.7.4.3	adenylate kinase	2 C00008 = C00020 + C00002	2 ADP(aq) = AMP(aq) + ATP(aq)		0.946	310.15	0.25	6.98	3.43
http://xpdb.nist.gov/enzyme_thermodynamics/enzyme_data1.pl?col=1.&T1=79LAW/VEE_651	79LAW/VEE	enzymatic assay; spectrophotometry	A	2.7.4.3	adenylate kinase	2 C00008 = C00020 + C00002	2 ADP(aq) = AMP(aq) + ATP(aq)		0.929	310.15	0.25	6.97	3.42
http://xpdb.nist.gov/enzyme_thermodynamics/enzyme_data1.pl?col=1.&T1=79LAW/VEE_651	79LAW/VEE	enzymatic assay; spectrophotometry	A	2.7.4.3	adenylate kinase	2 C00008 = C00020 + C00002	2 ADP(aq) = AMP(aq) + ATP(aq)		0.899	310.15	0.25	6.99	3.6
http://xpdb.nist.gov/enzyme_thermodynamics/enzyme_data1.pl?col=1.&T1=79LAW/VEE_651	79LAW/VEE	enzymatic assay; spectrophotometry	A	2.7.4.3	adenylate kinase	2 C00008 = C00020 + C00002	2 ADP(aq) = AMP(aq) + ATP(aq)		1.06	310.15	0.25	6.99	3.08
http://xpdb.nist.gov/enzyme_thermodynamics/enzyme_data1.pl?col=1.&T1=79LAW/VEE_651	79LAW/VEE	enzymatic assay; spectrophotometry	A	2.7.4.3	adenylate kinase	2 C00008 = C00020 + C00002	2 ADP(aq) = AMP(aq) + ATP(aq)		0.842	310.15	0.25	6.99	2.71
http://xpdb.nist.gov/enzyme_thermodynamics/enzyme_data1.pl?col=1.&T1=79LAW/VEE_651	79LAW/VEE	enzymatic assay; spectrophotometry	A	2.7.4.3	adenylate kinase	2 C00008 = C00020 + C00002	2 ADP(aq) = AMP(aq) + ATP(aq)		0.38	310.15	0.25	6.99	2
http://xpdb.nist.gov/enzyme_thermodynamics/enzyme_data1.pl?col=1.&T1=79LAW/VEE_651	79LAW/VEE	enzymatic assay; spectrophotometry	A	2.7.4.3	adenylate kinase	2 C00008 = C00020 + C00002	2 ADP(aq) = AMP(aq) + ATP(aq)		1.014	310.15	0.25	6.99	3.36
http://xpdb.nist.gov/enzyme_thermodynamics/enzyme_data1.pl?col=1.&T1=79LAW/VEE_651	79LAW/VEE	enzymatic assay; spectrophotometry	A	2.7.4.3	adenylate kinase	2 C00008 = C00020 + C00002	2 ADP(aq) = AMP(aq) + ATP(aq)		0.981	310.15	0.25	6.97	3.42
http://xpdb.nist.gov/enzyme_thermodynamics/enzyme_data1.pl?col=1.&T1=79LAW/VEE_651	79LAW/VEE	enzymatic assay; spectrophotometry	A	2.7.4.3	adenylate kinase	2 C00008 = C00020 + C00002	2 ADP(aq) = AMP(aq) + ATP(aq)		1.044	310.15	0.25	6.99	3.18
http://xpdb.nist.gov/enzyme_thermodynamics/enzyme_data1.pl?col=1.&T1=79LAW/VEE_651	79LAW/VEE	enzymatic assay; spectrophotometry	A	2.7.4.3	adenylate kinase	2 C00008 = C00020 + C00002	2 ADP(aq) = AMP(aq) + ATP(aq)		0.708	310.15	0.25	6.99	4
http://xpdb.nist.gov/enzyme_thermodynamics/enzyme_data1.pl?col=1.&T1=79LAW/VEE_651	79LAW/VEE	enzymatic assay; spectrophotometry	A	2.7.4.3	adenylate kinase	2 C00008 = C00020 + C00002	2 ADP(aq) = AMP(aq) + ATP(aq)		0.572	310.15	0.25	6.99	2.35
http://xpdb.nist.gov/enzyme_thermodynamics/enzyme_data1.pl?col=1.&T1=79LAW/VEE_651	79LAW/VEE	enzymatic assay; spectrophotometry	A	2.7.4.3	adenylate kinase	2 C00008 = C00020 + C00002	2 ADP(aq) = AMP(aq) + ATP(aq)		0.983	310.15	0.25	6.91	2.97
http://xpdb.nist.gov/enzyme_thermodynamics/enzyme_data1.pl?col=1.&T1=79LAW/VEE_651	79LAW/VEE	enzymatic assay; spectrophotometry	A	2.7.4.3	adenylate kinase	2 C00008 = C00020 + C00002	2 ADP(aq) = AMP(aq) + ATP(aq)		0.871	310.15	0.25	6.98	3.44
http://xpdb.nist.gov/enzyme_thermodynamics/enzyme_data1.pl?col=1.&T1=91TEW/GOL_877	91TEW/GOL	calorimetry	A	3.2.1.2	_-amylase	C01083 + C00001 = 2 C00031	,-trehalose(aq) + H2O(l) = 2 D-glucose(aq)			298.15		5.65
http://xpdb.nist.gov/enzyme_thermodynamics/enzyme_data1.pl?col=1.&T1=75KUR/KON_1098	75KUR/KON		C	4.1.2.13	fructose-biphosphate aldolase	C01094 = C00577 + C00111	D-fructose 1-phosphate(aq) = D-glyceraldehyde(aq) + glycerone phosphate(aq)		2.1e-06	282.15		8.8
http://xpdb.nist.gov/enzyme_thermodynamics/enzyme_data1.pl?col=1.&T1=75KUR/KON_1098	75KUR/KON		C	4.1.2.13	fructose-biphosphate aldolase	C01094 = C00577 + C00111	D-fructose 1-phosphate(aq) = D-glyceraldehyde(aq) + glycerone phosphate(aq)		2.8e-06	313.15		8.8
http://xpdb.nist.gov/enzyme_thermodynamics/enzyme_data1.pl?col=1.&T1=75KUR/KON_1098	75KUR/KON		C	4.1.2.13	fructose-biphosphate aldolase	C01094 = C00577 + C00111	D-fructose 1-phosphate(aq) = D-glyceraldehyde(aq) + glycerone phosphate(aq)		4.1e-06	296.15		8.8
http://xpdb.nist.gov/enzyme_thermodynamics/enzyme_data1.pl?col=1.&T1=75KUR/KON_1098	75KUR/KON		C	4.1.2.13	fructose-biphosphate aldolase	C01094 = C00577 + C00111	D-fructose 1-phosphate(aq) = D-glyceraldehyde(aq) + glycerone phosphate(aq)		6.2e-06	303.15		8.8
http://xpdb.nist.gov/enzyme_thermodynamics/enzyme_data1.pl?col=1.&T1=68NIX/BLA_298	68NIX/BLA	spectrophotometry	C	1.5.1.3	dihydrofolate reductase	C00101 + C00006 = C00415 + C00005	5,6,7,8-tetrahydrofolate(aq) + NADP(aq) = 7,8-dihydrofolate(aq) + NADPH(aq)		0.00024	310.15		6.7
http://xpdb.nist.gov/enzyme_thermodynamics/enzyme_data1.pl?col=1.&T1=68NIX/BLA_298	68NIX/BLA	spectrophotometry	C	1.5.1.3	dihydrofolate reductase	C00101 + C00006 = C00415 + C00005	5,6,7,8-tetrahydrofolate(aq) + NADP(aq) = 7,8-dihydrofolate(aq) + NADPH(aq)		0.0012	310.15		8
http://xpdb.nist.gov/enzyme_thermodynamics/enzyme_data1.pl?col=1.&T1=75KUR/KON_1095	75KUR/KON		C	4.1.2.13	fructose-biphosphate aldolase	C00354 = C00111 + C00118	D-fructose 1,6-bisphosphate(aq) = glycerone phosphate(aq) + D-glyceraldehyde 3-phosphate(aq)		6.4e-05	282.15		8.8
http://xpdb.nist.gov/enzyme_thermodynamics/enzyme_data1.pl?col=1.&T1=75KUR/KON_1095	75KUR/KON		C	4.1.2.13	fructose-biphosphate aldolase	C00354 = C00111 + C00118	D-fructose 1,6-bisphosphate(aq) = glycerone phosphate(aq) + D-glyceraldehyde 3-phosphate(aq)		0.00039	296.15		8.8
http://xpdb.nist.gov/enzyme_thermodynamics/enzyme_data1.pl?col=1.&T1=75KUR/KON_1095	75KUR/KON		C	4.1.2.13	fructose-biphosphate aldolase	C00354 = C00111 + C00118	D-fructose 1,6-bisphosphate(aq) = glycerone phosphate(aq) + D-glyceraldehyde 3-phosphate(aq)		0.00052	313.15		8.8
http://xpdb.nist.gov/enzyme_thermodynamics/enzyme_data1.pl?col=1.&T1=75KUR/KON_1095	75KUR/KON		C	4.1.2.13	fructose-biphosphate aldolase	C00354 = C00111 + C00118	D-fructose 1,6-bisphosphate(aq) = glycerone phosphate(aq) + D-glyceraldehyde 3-phosphate(aq)		0.00061	303.15		8.8
http://xpdb.nist.gov/enzyme_thermodynamics/enzyme_data1.pl?col=1.&T1=80COO/BLA_156	80COO/BLA	spectrophotometry	B	1.1.1.42	isocitrate dehydrogenase (NADP+)	C00311 + C00006 + C00001 = C00026 + C00005 + C00288	isocitrate(aq) + NADP(aq) + H2O(l) = 2-oxoglutarate(aq) + NADPH(aq) + carbon dioxide(aq)		1	298.15		8
http://xpdb.nist.gov/enzyme_thermodynamics/enzyme_data1.pl?col=1.&T1=56CAR/COH_1224	56CAR/COH	spectrophotometry	B	4.3.2.2	adenylosuccinate lyase	C03794 = C00122 + C00020	adenylosuccinate(aq) = fumarate(aq) + AMP(aq)		0.0063	308.15		6
http://xpdb.nist.gov/enzyme_thermodynamics/enzyme_data1.pl?col=1.&T1=56CAR/COH_1224	56CAR/COH	spectrophotometry	B	4.3.2.2	adenylosuccinate lyase	C03794 = C00122 + C00020	adenylosuccinate(aq) = fumarate(aq) + AMP(aq)		0.0074	308.15		6.75
http://xpdb.nist.gov/enzyme_thermodynamics/enzyme_data1.pl?col=1.&T1=56CAR/COH_1224	56CAR/COH	spectrophotometry	B	4.3.2.2	adenylosuccinate lyase	C03794 = C00122 + C00020	adenylosuccinate(aq) = fumarate(aq) + AMP(aq)		0.0068	308.15		7
http://xpdb.nist.gov/enzyme_thermodynamics/enzyme_data1.pl?col=1.&T1=99ELS_1527	99ELS	spectrophotometry and enzymatic assay	C	4.1.2.a	2-oxo-3-deoxy-D-gluconate aldolase	C00204 = C00022 + C00577	2-oxo-3-deoxy-D-gluconate(aq) = pyruvate(aq) + D-glyceraldehyde(aq)		0.00088	313.15		8
http://xpdb.nist.gov/enzyme_thermodynamics/enzyme_data1.pl?col=1.&T1=60GUP/ROB_186	60GUP/ROB	spectrophotometry	C	1.1.1.55	lactaldehyde reductase (NADPH)	C00583 + C00006 = C00424 + C00005	1,2-propanediol(aq) + NADP(aq) = L-lactaldehyde(aq) + NADPH(aq)		6.0e-05	298.15		8.4
http://xpdb.nist.gov/enzyme_thermodynamics/enzyme_data1.pl?col=1.&T1=60GUP/ROB_186	60GUP/ROB	spectrophotometry	C	1.1.1.55	lactaldehyde reductase (NADPH)	C00583 + C00006 = C00424 + C00005	1,2-propanediol(aq) + NADP(aq) = L-lactaldehyde(aq) + NADPH(aq)		0.00024	298.15		9
http://xpdb.nist.gov/enzyme_thermodynamics/enzyme_data1.pl?col=1.&T1=60GUP/ROB_186	60GUP/ROB	spectrophotometry	C	1.1.1.55	lactaldehyde reductase (NADPH)	C00583 + C00006 = C00424 + C00005	1,2-propanediol(aq) + NADP(aq) = L-lactaldehyde(aq) + NADPH(aq)		0.000759	298.15		9.5
http://xpdb.nist.gov/enzyme_thermodynamics/enzyme_data1.pl?col=1.&T1=60GUP/ROB_186	60GUP/ROB	spectrophotometry	C	1.1.1.55	lactaldehyde reductase (NADPH)	C00583 + C00006 = C00424 + C00005	1,2-propanediol(aq) + NADP(aq) = L-lactaldehyde(aq) + NADPH(aq)		0.0024	298.15		10
http://xpdb.nist.gov/enzyme_thermodynamics/enzyme_data1.pl?col=1.&T1=74LAN_648	74LAN	enzymatic assay and spectrophotometry	A	2.7.4.3	adenylate kinase	2 C00008 = C00020 + C00002	2 ADP(aq) = AMP(aq) + ATP(aq)		0.508	298.15	0.266	7.4	1.41
http://xpdb.nist.gov/enzyme_thermodynamics/enzyme_data1.pl?col=1.&T1=74LAN_648	74LAN	enzymatic assay and spectrophotometry	A	2.7.4.3	adenylate kinase	2 C00008 = C00020 + C00002	2 ADP(aq) = AMP(aq) + ATP(aq)		0.357	298.15	0.287	7.4	1.24
http://xpdb.nist.gov/enzyme_thermodynamics/enzyme_data1.pl?col=1.&T1=74LAN_648	74LAN	enzymatic assay and spectrophotometry	A	2.7.4.3	adenylate kinase	2 C00008 = C00020 + C00002	2 ADP(aq) = AMP(aq) + ATP(aq)		0.233	298.15	0.395	7.4	0.88
http://xpdb.nist.gov/enzyme_thermodynamics/enzyme_data1.pl?col=1.&T1=74LAN_648	74LAN	enzymatic assay and spectrophotometry	A	2.7.4.3	adenylate kinase	2 C00008 = C00020 + C00002	2 ADP(aq) = AMP(aq) + ATP(aq)		0.206	298.15	0.541	7.4	0.63
http://xpdb.nist.gov/enzyme_thermodynamics/enzyme_data1.pl?col=1.&T1=74LAN_648	74LAN	enzymatic assay and spectrophotometry	A	2.7.4.3	adenylate kinase	2 C00008 = C00020 + C00002	2 ADP(aq) = AMP(aq) + ATP(aq)		0.186	298.15	0.54	7.4	0.64
http://xpdb.nist.gov/enzyme_thermodynamics/enzyme_data1.pl?col=1.&T1=74LAN_648	74LAN	enzymatic assay and spectrophotometry	A	2.7.4.3	adenylate kinase	2 C00008 = C00020 + C00002	2 ADP(aq) = AMP(aq) + ATP(aq)		0.143	298.15	0.748	7.4	0.43
http://xpdb.nist.gov/enzyme_thermodynamics/enzyme_data1.pl?col=1.&T1=74LAN_648	74LAN	enzymatic assay and spectrophotometry	A	2.7.4.3	adenylate kinase	2 C00008 = C00020 + C00002	2 ADP(aq) = AMP(aq) + ATP(aq)		0.123	298.15	1.65	7.4	0.01
http://xpdb.nist.gov/enzyme_thermodynamics/enzyme_data1.pl?col=1.&T1=74LAN_648	74LAN	enzymatic assay and spectrophotometry	A	2.7.4.3	adenylate kinase	2 C00008 = C00020 + C00002	2 ADP(aq) = AMP(aq) + ATP(aq)		0.112	298.15	3.15	7.4	-0.03
http://xpdb.nist.gov/enzyme_thermodynamics/enzyme_data1.pl?col=1.&T1=74LAN_648	74LAN	enzymatic assay and spectrophotometry	A	2.7.4.3	adenylate kinase	2 C00008 = C00020 + C00002	2 ADP(aq) = AMP(aq) + ATP(aq)		0.417	298.15	0.216	8.4	3.3
http://xpdb.nist.gov/enzyme_thermodynamics/enzyme_data1.pl?col=1.&T1=74LAN_648	74LAN	enzymatic assay and spectrophotometry	A	2.7.4.3	adenylate kinase	2 C00008 = C00020 + C00002	2 ADP(aq) = AMP(aq) + ATP(aq)		0.465	298.15	0.208	8.4	2.69
http://xpdb.nist.gov/enzyme_thermodynamics/enzyme_data1.pl?col=1.&T1=74LAN_648	74LAN	enzymatic assay and spectrophotometry	A	2.7.4.3	adenylate kinase	2 C00008 = C00020 + C00002	2 ADP(aq) = AMP(aq) + ATP(aq)		0.49	298.15	0.296	6.4	2.81
http://xpdb.nist.gov/enzyme_thermodynamics/enzyme_data1.pl?col=1.&T1=74LAN_648	74LAN	enzymatic assay and spectrophotometry	A	2.7.4.3	adenylate kinase	2 C00008 = C00020 + C00002	2 ADP(aq) = AMP(aq) + ATP(aq)		0.515	298.15	0.311	6.4	2.81
http://xpdb.nist.gov/enzyme_thermodynamics/enzyme_data1.pl?col=1.&T1=74LAN_648	74LAN	enzymatic assay and spectrophotometry	A	2.7.4.3	adenylate kinase	2 C00008 = C00020 + C00002	2 ADP(aq) = AMP(aq) + ATP(aq)		0.763	298.15	0.283	6.4	1.96
http://xpdb.nist.gov/enzyme_thermodynamics/enzyme_data1.pl?col=1.&T1=74LAN_648	74LAN	enzymatic assay and spectrophotometry	A	2.7.4.3	adenylate kinase	2 C00008 = C00020 + C00002	2 ADP(aq) = AMP(aq) + ATP(aq)		0.671	298.15	0.288	6.4	1.97
http://xpdb.nist.gov/enzyme_thermodynamics/enzyme_data1.pl?col=1.&T1=74LAN_648	74LAN	enzymatic assay and spectrophotometry	A	2.7.4.3	adenylate kinase	2 C00008 = C00020 + C00002	2 ADP(aq) = AMP(aq) + ATP(aq)		0.709	298.15	0.287	6.4	1.63
http://xpdb.nist.gov/enzyme_thermodynamics/enzyme_data1.pl?col=1.&T1=74LAN_648	74LAN	enzymatic assay and spectrophotometry	A	2.7.4.3	adenylate kinase	2 C00008 = C00020 + C00002	2 ADP(aq) = AMP(aq) + ATP(aq)		0.429	298.15	0.343	6.4	1.12
http://xpdb.nist.gov/enzyme_thermodynamics/enzyme_data1.pl?col=1.&T1=74LAN_648	74LAN	enzymatic assay and spectrophotometry	A	2.7.4.3	adenylate kinase	2 C00008 = C00020 + C00002	2 ADP(aq) = AMP(aq) + ATP(aq)		0.459	298.15	0.343	6.4	1.12
http://xpdb.nist.gov/enzyme_thermodynamics/enzyme_data1.pl?col=1.&T1=74LAN_648	74LAN	enzymatic assay and spectrophotometry	A	2.7.4.3	adenylate kinase	2 C00008 = C00020 + C00002	2 ADP(aq) = AMP(aq) + ATP(aq)		0.292	298.15	0.483	6.4	0.76
http://xpdb.nist.gov/enzyme_thermodynamics/enzyme_data1.pl?col=1.&T1=74LAN_648	74LAN	enzymatic assay and spectrophotometry	A	2.7.4.3	adenylate kinase	2 C00008 = C00020 + C00002	2 ADP(aq) = AMP(aq) + ATP(aq)		0.2	298.15	0.777	6.4	0.43
http://xpdb.nist.gov/enzyme_thermodynamics/enzyme_data1.pl?col=1.&T1=74LAN_648	74LAN	enzymatic assay and spectrophotometry	A	2.7.4.3	adenylate kinase	2 C00008 = C00020 + C00002	2 ADP(aq) = AMP(aq) + ATP(aq)		0.541	298.15	0.286	7.4	2.29
http://xpdb.nist.gov/enzyme_thermodynamics/enzyme_data1.pl?col=1.&T1=74LAN_648	74LAN	enzymatic assay and spectrophotometry	A	2.7.4.3	adenylate kinase	2 C00008 = C00020 + C00002	2 ADP(aq) = AMP(aq) + ATP(aq)		0.662	298.15	0.276	7.4	2.11
http://xpdb.nist.gov/enzyme_thermodynamics/enzyme_data1.pl?col=2.&T1=74LAN_648	74LAN	enzymatic assay and spectrophotometry	A	2.7.4.3	adenylate kinase	2 C00008 = C00020 + C00002	2 ADP(aq) = AMP(aq) + ATP(aq)		0.662	298.15	0.276	7.4	2.11
http://xpdb.nist.gov/enzyme_thermodynamics/enzyme_data1.pl?col=2.&T1=74LAN_648	74LAN	enzymatic assay and spectrophotometry	A	2.7.4.3	adenylate kinase	2 C00008 = C00020 + C00002	2 ADP(aq) = AMP(aq) + ATP(aq)		0.741	298.15	0.272	7.4	1.98
http://xpdb.nist.gov/enzyme_thermodynamics/enzyme_data1.pl?col=2.&T1=74LAN_648	74LAN	enzymatic assay and spectrophotometry	A	2.7.4.3	adenylate kinase	2 C00008 = C00020 + C00002	2 ADP(aq) = AMP(aq) + ATP(aq)		0.725	298.15	0.274	7.4	1.99
http://xpdb.nist.gov/enzyme_thermodynamics/enzyme_data1.pl?col=2.&T1=74LAN_648	74LAN	enzymatic assay and spectrophotometry	A	2.7.4.3	adenylate kinase	2 C00008 = C00020 + C00002	2 ADP(aq) = AMP(aq) + ATP(aq)		0.758	298.15	0.268	7.4	1.88
http://xpdb.nist.gov/enzyme_thermodynamics/enzyme_data1.pl?col=2.&T1=74LAN_648	74LAN	enzymatic assay and spectrophotometry	A	2.7.4.3	adenylate kinase	2 C00008 = C00020 + C00002	2 ADP(aq) = AMP(aq) + ATP(aq)		0.465	298.15	0.214	8.4	2.69
http://xpdb.nist.gov/enzyme_thermodynamics/enzyme_data1.pl?col=2.&T1=74LAN_648	74LAN	enzymatic assay and spectrophotometry	A	2.7.4.3	adenylate kinase	2 C00008 = C00020 + C00002	2 ADP(aq) = AMP(aq) + ATP(aq)		0.568	298.15	0.193	8.4	2.29
http://xpdb.nist.gov/enzyme_thermodynamics/enzyme_data1.pl?col=2.&T1=74LAN_648	74LAN	enzymatic assay and spectrophotometry	A	2.7.4.3	adenylate kinase	2 C00008 = C00020 + C00002	2 ADP(aq) = AMP(aq) + ATP(aq)		0.769	298.15	0.179	8.4	1.99
http://xpdb.nist.gov/enzyme_thermodynamics/enzyme_data1.pl?col=2.&T1=74LAN_648	74LAN	enzymatic assay and spectrophotometry	A	2.7.4.3	adenylate kinase	2 C00008 = C00020 + C00002	2 ADP(aq) = AMP(aq) + ATP(aq)		0.274	298.15	0.216	8.4	1.13
http://xpdb.nist.gov/enzyme_thermodynamics/enzyme_data1.pl?col=2.&T1=74LAN_648	74LAN	enzymatic assay and spectrophotometry	A	2.7.4.3	adenylate kinase	2 C00008 = C00020 + C00002	2 ADP(aq) = AMP(aq) + ATP(aq)		0.167	298.15	0.654	8.4	0.43
http://xpdb.nist.gov/enzyme_thermodynamics/enzyme_data1.pl?col=2.&T1=74LAN_648	74LAN	enzymatic assay and spectrophotometry	A	2.7.4.3	adenylate kinase	2 C00008 = C00020 + C00002	2 ADP(aq) = AMP(aq) + ATP(aq)		0.633	298.15	0.283	7.4	2.29
http://xpdb.nist.gov/enzyme_thermodynamics/enzyme_data1.pl?col=2.&T1=74LAN_648	74LAN	enzymatic assay and spectrophotometry	A	2.7.4.3	adenylate kinase	2 C00008 = C00020 + C00002	2 ADP(aq) = AMP(aq) + ATP(aq)		0.538	298.15	0.281	7.4	2.29
http://xpdb.nist.gov/enzyme_thermodynamics/enzyme_data1.pl?col=2.&T1=74LAN_648	74LAN	enzymatic assay and spectrophotometry	A	2.7.4.3	adenylate kinase	2 C00008 = C00020 + C00002	2 ADP(aq) = AMP(aq) + ATP(aq)		0.735	298.15	0.255	7.4	1.88
http://xpdb.nist.gov/enzyme_thermodynamics/enzyme_data1.pl?col=2.&T1=74LAN_648	74LAN	enzymatic assay and spectrophotometry	A	2.7.4.3	adenylate kinase	2 C00008 = C00020 + C00002	2 ADP(aq) = AMP(aq) + ATP(aq)		0.334	298.15	0.282	7.4	1.25
http://xpdb.nist.gov/enzyme_thermodynamics/enzyme_data1.pl?col=2.&T1=74LAN_648	74LAN	enzymatic assay and spectrophotometry	A	2.7.4.3	adenylate kinase	2 C00008 = C00020 + C00002	2 ADP(aq) = AMP(aq) + ATP(aq)		0.474	298.15	0.16	7.4	2.69
http://xpdb.nist.gov/enzyme_thermodynamics/enzyme_data1.pl?col=2.&T1=74LAN_648	74LAN	enzymatic assay and spectrophotometry	A	2.7.4.3	adenylate kinase	2 C00008 = C00020 + C00002	2 ADP(aq) = AMP(aq) + ATP(aq)		0.488	298.15	0.11	7.4	1.49
http://xpdb.nist.gov/enzyme_thermodynamics/enzyme_data1.pl?col=2.&T1=74LAN_648	74LAN	enzymatic assay and spectrophotometry	A	2.7.4.3	adenylate kinase	2 C00008 = C00020 + C00002	2 ADP(aq) = AMP(aq) + ATP(aq)		0.261	298.15	0.163	7.4	1.1
http://xpdb.nist.gov/enzyme_thermodynamics/enzyme_data1.pl?col=2.&T1=74LAN_648	74LAN	enzymatic assay and spectrophotometry	A	2.7.4.3	adenylate kinase	2 C00008 = C00020 + C00002	2 ADP(aq) = AMP(aq) + ATP(aq)		0.293	298.15	0.172	7.4	1.13
http://xpdb.nist.gov/enzyme_thermodynamics/enzyme_data1.pl?col=2.&T1=74LAN_648	74LAN	enzymatic assay and spectrophotometry	A	2.7.4.3	adenylate kinase	2 C00008 = C00020 + C00002	2 ADP(aq) = AMP(aq) + ATP(aq)		1.54	298.15	0.013	7.4	3.14
http://xpdb.nist.gov/enzyme_thermodynamics/enzyme_data1.pl?col=2.&T1=74LAN_648	74LAN	enzymatic assay and spectrophotometry	A	2.7.4.3	adenylate kinase	2 C00008 = C00020 + C00002	2 ADP(aq) = AMP(aq) + ATP(aq)		1.41	298.15	0.013	7.4	2.91
http://xpdb.nist.gov/enzyme_thermodynamics/enzyme_data1.pl?col=2.&T1=74LAN_648	74LAN	enzymatic assay and spectrophotometry	A	2.7.4.3	adenylate kinase	2 C00008 = C00020 + C00002	2 ADP(aq) = AMP(aq) + ATP(aq)		1.61	298.15	0.012	7.4	3.13
http://xpdb.nist.gov/enzyme_thermodynamics/enzyme_data1.pl?col=2.&T1=74LAN_648	74LAN	enzymatic assay and spectrophotometry	A	2.7.4.3	adenylate kinase	2 C00008 = C00020 + C00002	2 ADP(aq) = AMP(aq) + ATP(aq)		1.25	298.15	0.012	7.4	2.91
http://xpdb.nist.gov/enzyme_thermodynamics/enzyme_data1.pl?col=3.&T1=74LAN_648	74LAN	enzymatic assay and spectrophotometry	A	2.7.4.3	adenylate kinase	2 C00008 = C00020 + C00002	2 ADP(aq) = AMP(aq) + ATP(aq)		1.25	298.15	0.012	7.4	2.91
http://xpdb.nist.gov/enzyme_thermodynamics/enzyme_data1.pl?col=3.&T1=74LAN_648	74LAN	enzymatic assay and spectrophotometry	A	2.7.4.3	adenylate kinase	2 C00008 = C00020 + C00002	2 ADP(aq) = AMP(aq) + ATP(aq)		0.833	298.15	0.093	7.4	3.13
http://xpdb.nist.gov/enzyme_thermodynamics/enzyme_data1.pl?col=3.&T1=74LAN_648	74LAN	enzymatic assay and spectrophotometry	A	2.7.4.3	adenylate kinase	2 C00008 = C00020 + C00002	2 ADP(aq) = AMP(aq) + ATP(aq)		0.667	298.15	0.093	7.4	3.13
http://xpdb.nist.gov/enzyme_thermodynamics/enzyme_data1.pl?col=3.&T1=74LAN_648	74LAN	enzymatic assay and spectrophotometry	A	2.7.4.3	adenylate kinase	2 C00008 = C00020 + C00002	2 ADP(aq) = AMP(aq) + ATP(aq)		0.781	298.15	0.093	7.4	2.9
http://xpdb.nist.gov/enzyme_thermodynamics/enzyme_data1.pl?col=3.&T1=74LAN_648	74LAN	enzymatic assay and spectrophotometry	A	2.7.4.3	adenylate kinase	2 C00008 = C00020 + C00002	2 ADP(aq) = AMP(aq) + ATP(aq)		0.562	298.15		7.4	2.3
http://xpdb.nist.gov/enzyme_thermodynamics/enzyme_data1.pl?col=3.&T1=74LAN_648	74LAN	enzymatic assay and spectrophotometry	A	2.7.4.3	adenylate kinase	2 C00008 = C00020 + C00002	2 ADP(aq) = AMP(aq) + ATP(aq)		0.559	298.15		7.4	2.3
http://xpdb.nist.gov/enzyme_thermodynamics/enzyme_data1.pl?col=3.&T1=74LAN_648	74LAN	enzymatic assay and spectrophotometry	A	2.7.4.3	adenylate kinase	2 C00008 = C00020 + C00002	2 ADP(aq) = AMP(aq) + ATP(aq)		0.483	298.15		7.4	2.3
http://xpdb.nist.gov/enzyme_thermodynamics/enzyme_data1.pl?col=3.&T1=74LAN_648	74LAN	enzymatic assay and spectrophotometry	A	2.7.4.3	adenylate kinase	2 C00008 = C00020 + C00002	2 ADP(aq) = AMP(aq) + ATP(aq)		0.51	298.15	0.594	7.4	2
http://xpdb.nist.gov/enzyme_thermodynamics/enzyme_data1.pl?col=3.&T1=74LAN_648	74LAN	enzymatic assay and spectrophotometry	A	2.7.4.3	adenylate kinase	2 C00008 = C00020 + C00002	2 ADP(aq) = AMP(aq) + ATP(aq)		0.49	298.15	0.592	7.4	2
http://xpdb.nist.gov/enzyme_thermodynamics/enzyme_data1.pl?col=3.&T1=74LAN_648	74LAN	enzymatic assay and spectrophotometry	A	2.7.4.3	adenylate kinase	2 C00008 = C00020 + C00002	2 ADP(aq) = AMP(aq) + ATP(aq)		0.667	298.15	0.454	7.4	1.29
http://xpdb.nist.gov/enzyme_thermodynamics/enzyme_data1.pl?col=3.&T1=74LAN_648	74LAN	enzymatic assay and spectrophotometry	A	2.7.4.3	adenylate kinase	2 C00008 = C00020 + C00002	2 ADP(aq) = AMP(aq) + ATP(aq)		0.645	298.15	0.461	7.4	1.29
http://xpdb.nist.gov/enzyme_thermodynamics/enzyme_data1.pl?col=3.&T1=74LAN_648	74LAN	enzymatic assay and spectrophotometry	A	2.7.4.3	adenylate kinase	2 C00008 = C00020 + C00002	2 ADP(aq) = AMP(aq) + ATP(aq)		0.322	298.15	0.474	7.4	0.86
http://xpdb.nist.gov/enzyme_thermodynamics/enzyme_data1.pl?col=3.&T1=74LAN_648	74LAN	enzymatic assay and spectrophotometry	A	2.7.4.3	adenylate kinase	2 C00008 = C00020 + C00002	2 ADP(aq) = AMP(aq) + ATP(aq)		0.182	298.15	0.704	7.4	0.52
http://xpdb.nist.gov/enzyme_thermodynamics/enzyme_data1.pl?col=3.&T1=74LAN_648	74LAN	enzymatic assay and spectrophotometry	A	2.7.4.3	adenylate kinase	2 C00008 = C00020 + C00002	2 ADP(aq) = AMP(aq) + ATP(aq)		0.287	298.15	0.723	7.4	0.64
http://xpdb.nist.gov/enzyme_thermodynamics/enzyme_data1.pl?col=3.&T1=74LAN_648	74LAN	enzymatic assay and spectrophotometry	A	2.7.4.3	adenylate kinase	2 C00008 = C00020 + C00002	2 ADP(aq) = AMP(aq) + ATP(aq)		0.595	298.15	0.288	6.4	2.28
http://xpdb.nist.gov/enzyme_thermodynamics/enzyme_data1.pl?col=3.&T1=74LAN_648	74LAN	enzymatic assay and spectrophotometry	A	2.7.4.3	adenylate kinase	2 C00008 = C00020 + C00002	2 ADP(aq) = AMP(aq) + ATP(aq)		0.22	298.15	0.777	6.4	0.43
http://xpdb.nist.gov/enzyme_thermodynamics/enzyme_data1.pl?col=3.&T1=74LAN_648	74LAN	enzymatic assay and spectrophotometry	A	2.7.4.3	adenylate kinase	2 C00008 = C00020 + C00002	2 ADP(aq) = AMP(aq) + ATP(aq)		0.505	298.15	0.268	7.4	1.42
http://xpdb.nist.gov/enzyme_thermodynamics/enzyme_data1.pl?col=3.&T1=74LAN_648	74LAN	enzymatic assay and spectrophotometry	A	2.7.4.3	adenylate kinase	2 C00008 = C00020 + C00002	2 ADP(aq) = AMP(aq) + ATP(aq)		0.121	298.15	1.65	7.4	0.01
http://xpdb.nist.gov/enzyme_thermodynamics/enzyme_data1.pl?col=3.&T1=74LAN_648	74LAN	enzymatic assay and spectrophotometry	A	2.7.4.3	adenylate kinase	2 C00008 = C00020 + C00002	2 ADP(aq) = AMP(aq) + ATP(aq)		1.56	298.15	0.013	7.4	2.91
http://xpdb.nist.gov/enzyme_thermodynamics/enzyme_data1.pl?col=3.&T1=74LAN_648	74LAN	enzymatic assay and spectrophotometry	A	2.7.4.3	adenylate kinase	2 C00008 = C00020 + C00002	2 ADP(aq) = AMP(aq) + ATP(aq)		0.606	298.15		7.4	2.3
http://xpdb.nist.gov/enzyme_thermodynamics/enzyme_data1.pl?col=3.&T1=74LAN_648	74LAN	enzymatic assay and spectrophotometry	A	2.7.4.3	adenylate kinase	2 C00008 = C00020 + C00002	2 ADP(aq) = AMP(aq) + ATP(aq)		0.313	298.15	0.472	7.4	0.86
http://xpdb.nist.gov/enzyme_thermodynamics/enzyme_data1.pl?col=4.&T1=74LAN_648	74LAN	enzymatic assay and spectrophotometry	A	2.7.4.3	adenylate kinase	2 C00008 = C00020 + C00002	2 ADP(aq) = AMP(aq) + ATP(aq)		0.313	298.15	0.472	7.4	0.86
http://xpdb.nist.gov/enzyme_thermodynamics/enzyme_data1.pl?col=4.&T1=74LAN_648	74LAN	enzymatic assay and spectrophotometry	A	2.7.4.3	adenylate kinase	2 C00008 = C00020 + C00002	2 ADP(aq) = AMP(aq) + ATP(aq)		0.508	298.15	1.67	7.4	0.7
http://xpdb.nist.gov/enzyme_thermodynamics/enzyme_data1.pl?col=4.&T1=74LAN_648	74LAN	enzymatic assay and spectrophotometry	A	2.7.4.3	adenylate kinase	2 C00008 = C00020 + C00002	2 ADP(aq) = AMP(aq) + ATP(aq)		0.259	298.15	0.482	6.4	0.76
http://xpdb.nist.gov/enzyme_thermodynamics/enzyme_data1.pl?col=4.&T1=74LAN_648	74LAN	enzymatic assay and spectrophotometry	A	2.7.4.3	adenylate kinase	2 C00008 = C00020 + C00002	2 ADP(aq) = AMP(aq) + ATP(aq)		0.145	298.15	0.748	7.4	0.43
http://xpdb.nist.gov/enzyme_thermodynamics/enzyme_data1.pl?col=4.&T1=74LAN_648	74LAN	enzymatic assay and spectrophotometry	A	2.7.4.3	adenylate kinase	2 C00008 = C00020 + C00002	2 ADP(aq) = AMP(aq) + ATP(aq)		0.87	298.15	0.258	7.4	1.88
http://xpdb.nist.gov/enzyme_thermodynamics/enzyme_data1.pl?col=4.&T1=74LAN_648	74LAN	enzymatic assay and spectrophotometry	A	2.7.4.3	adenylate kinase	2 C00008 = C00020 + C00002	2 ADP(aq) = AMP(aq) + ATP(aq)		1.72	298.15	0.013	7.4	3.14
http://xpdb.nist.gov/enzyme_thermodynamics/enzyme_data1.pl?col=4.&T1=74LAN_648	74LAN	enzymatic assay and spectrophotometry	A	2.7.4.3	adenylate kinase	2 C00008 = C00020 + C00002	2 ADP(aq) = AMP(aq) + ATP(aq)		0.775	298.15	0.093	7.4	2.9
http://xpdb.nist.gov/enzyme_thermodynamics/enzyme_data1.pl?col=4.&T1=74LAN_648	74LAN	enzymatic assay and spectrophotometry	A	2.7.4.3	adenylate kinase	2 C00008 = C00020 + C00002	2 ADP(aq) = AMP(aq) + ATP(aq)		0.348	298.15	0.286	7.4	1.23
http://xpdb.nist.gov/enzyme_thermodynamics/enzyme_data1.pl?col=4.&T1=74LAN_648	74LAN	enzymatic assay and spectrophotometry	A	2.7.4.3	adenylate kinase	2 C00008 = C00020 + C00002	2 ADP(aq) = AMP(aq) + ATP(aq)		0.109	298.15	3.15	7.4	-0.03
http://xpdb.nist.gov/enzyme_thermodynamics/enzyme_data1.pl?col=4.&T1=74LAN_648	74LAN	enzymatic assay and spectrophotometry	A	2.7.4.3	adenylate kinase	2 C00008 = C00020 + C00002	2 ADP(aq) = AMP(aq) + ATP(aq)		0.265	298.15	0.216	8.4	1.13
http://xpdb.nist.gov/enzyme_thermodynamics/enzyme_data1.pl?col=4.&T1=74LAN_648	74LAN	enzymatic assay and spectrophotometry	A	2.7.4.3	adenylate kinase	2 C00008 = C00020 + C00002	2 ADP(aq) = AMP(aq) + ATP(aq)		0.444	298.15	0.17	7.4	2.69
http://xpdb.nist.gov/enzyme_thermodynamics/enzyme_data1.pl?col=4.&T1=74LAN_648	74LAN	enzymatic assay and spectrophotometry	A	2.7.4.3	adenylate kinase	2 C00008 = C00020 + C00002	2 ADP(aq) = AMP(aq) + ATP(aq)		1.59	298.15	0.012	7.4	3.14
http://xpdb.nist.gov/enzyme_thermodynamics/enzyme_data1.pl?col=4.&T1=74LAN_648	74LAN	enzymatic assay and spectrophotometry	A	2.7.4.3	adenylate kinase	2 C00008 = C00020 + C00002	2 ADP(aq) = AMP(aq) + ATP(aq)		0.575	298.15		7.4	2.3
http://xpdb.nist.gov/enzyme_thermodynamics/enzyme_data1.pl?col=4.&T1=74LAN_648	74LAN	enzymatic assay and spectrophotometry	A	2.7.4.3	adenylate kinase	2 C00008 = C00020 + C00002	2 ADP(aq) = AMP(aq) + ATP(aq)		0.704	298.15	0.183	8.4	1.99
http://xpdb.nist.gov/enzyme_thermodynamics/enzyme_data1.pl?col=4.&T1=74LAN_648	74LAN	enzymatic assay and spectrophotometry	A	2.7.4.3	adenylate kinase	2 C00008 = C00020 + C00002	2 ADP(aq) = AMP(aq) + ATP(aq)		0.513	298.15	0.298	6.4	2.28
http://xpdb.nist.gov/enzyme_thermodynamics/enzyme_data1.pl?col=4.&T1=74LAN_648	74LAN	enzymatic assay and spectrophotometry	A	2.7.4.3	adenylate kinase	2 C00008 = C00020 + C00002	2 ADP(aq) = AMP(aq) + ATP(aq)		0.549	298.15	0.283	7.4	2.29
http://xpdb.nist.gov/enzyme_thermodynamics/enzyme_data1.pl?col=4.&T1=74LAN_648	74LAN	enzymatic assay and spectrophotometry	A	2.7.4.3	adenylate kinase	2 C00008 = C00020 + C00002	2 ADP(aq) = AMP(aq) + ATP(aq)		0.326	298.15	0.282	7.4	1.25
http://xpdb.nist.gov/enzyme_thermodynamics/enzyme_data1.pl?col=4.&T1=74LAN_648	74LAN	enzymatic assay and spectrophotometry	A	2.7.4.3	adenylate kinase	2 C00008 = C00020 + C00002	2 ADP(aq) = AMP(aq) + ATP(aq)		0.758	298.15	0.284	6.4	1.63
http://xpdb.nist.gov/enzyme_thermodynamics/enzyme_data1.pl?col=4.&T1=74LAN_648	74LAN	enzymatic assay and spectrophotometry	A	2.7.4.3	adenylate kinase	2 C00008 = C00020 + C00002	2 ADP(aq) = AMP(aq) + ATP(aq)		0.658	298.15	0.276	7.4	2.11
http://xpdb.nist.gov/enzyme_thermodynamics/enzyme_data1.pl?col=4.&T1=74LAN_648	74LAN	enzymatic assay and spectrophotometry	A	2.7.4.3	adenylate kinase	2 C00008 = C00020 + C00002	2 ADP(aq) = AMP(aq) + ATP(aq)		0.233	298.15	0.395	7.4	0.88
http://xpdb.nist.gov/enzyme_thermodynamics/enzyme_data1.pl?col=4.&T1=74LAN_648	74LAN	enzymatic assay and spectrophotometry	A	2.7.4.3	adenylate kinase	2 C00008 = C00020 + C00002	2 ADP(aq) = AMP(aq) + ATP(aq)		0.427	298.15	0.227	8.4	3.3
http://xpdb.nist.gov/enzyme_thermodynamics/enzyme_data1.pl?col=5.&T1=74LAN_648	74LAN	enzymatic assay and spectrophotometry	A	2.7.4.3	adenylate kinase	2 C00008 = C00020 + C00002	2 ADP(aq) = AMP(aq) + ATP(aq)		0.427	298.15	0.227	8.4	3.3
http://xpdb.nist.gov/enzyme_thermodynamics/enzyme_data1.pl?col=5.&T1=74LAN_648	74LAN	enzymatic assay and spectrophotometry	A	2.7.4.3	adenylate kinase	2 C00008 = C00020 + C00002	2 ADP(aq) = AMP(aq) + ATP(aq)		0.153	298.15	0.654	8.4	0.43
http://xpdb.nist.gov/enzyme_thermodynamics/enzyme_data1.pl?col=5.&T1=74LAN_648	74LAN	enzymatic assay and spectrophotometry	A	2.7.4.3	adenylate kinase	2 C00008 = C00020 + C00002	2 ADP(aq) = AMP(aq) + ATP(aq)		0.645	298.15	0.129	7.4	1.53
http://xpdb.nist.gov/enzyme_thermodynamics/enzyme_data1.pl?col=5.&T1=74LAN_648	74LAN	enzymatic assay and spectrophotometry	A	2.7.4.3	adenylate kinase	2 C00008 = C00020 + C00002	2 ADP(aq) = AMP(aq) + ATP(aq)		1.33	298.15	0.012	7.4	2.9
http://xpdb.nist.gov/enzyme_thermodynamics/enzyme_data1.pl?col=5.&T1=74LAN_648	74LAN	enzymatic assay and spectrophotometry	A	2.7.4.3	adenylate kinase	2 C00008 = C00020 + C00002	2 ADP(aq) = AMP(aq) + ATP(aq)		0.485	298.15		7.4	2.3
http://xpdb.nist.gov/enzyme_thermodynamics/enzyme_data1.pl?col=5.&T1=74LAN_648	74LAN	enzymatic assay and spectrophotometry	A	2.7.4.3	adenylate kinase	2 C00008 = C00020 + C00002	2 ADP(aq) = AMP(aq) + ATP(aq)		0.526	298.15	1.55	7.4	0.7
http://xpdb.nist.gov/enzyme_thermodynamics/enzyme_data1.pl?col=5.&T1=74LAN_648	74LAN	enzymatic assay and spectrophotometry	A	2.7.4.3	adenylate kinase	2 C00008 = C00020 + C00002	2 ADP(aq) = AMP(aq) + ATP(aq)		0.538	298.15	0.191	8.4	2.29
http://xpdb.nist.gov/enzyme_thermodynamics/enzyme_data1.pl?col=5.&T1=74LAN_648	74LAN	enzymatic assay and spectrophotometry	A	2.7.4.3	adenylate kinase	2 C00008 = C00020 + C00002	2 ADP(aq) = AMP(aq) + ATP(aq)		0.758	298.15	0.263	7.4	1.88
http://xpdb.nist.gov/enzyme_thermodynamics/enzyme_data1.pl?col=1.&T1=78MCG/BRO_230	78MCG/BRO	calorimetry	B	1.1.3.6	cholesterol oxidase	C00187 + C00007 = C00599 + C00027	cholesterol(aq) + O2(aq) = cholest-4-en-3-one(aq) + H2O2(aq)			303.15		7
http://xpdb.nist.gov/enzyme_thermodynamics/enzyme_data1.pl?col=1.&T1=66THO/NAN_1164	66THO/NAN	spectrophotometry	C	4.2.1.3	aconitate hydratase	C00311 = C00158	isocitrate(aq) = citrate(aq)		11.8	298.15		7.4
http://xpdb.nist.gov/enzyme_thermodynamics/enzyme_data1.pl?col=1.&T1=69FAN/FEI_1269	69FAN/FEI	gas-liquid chromatography	B	5.1.3.5	UDParabinose 4-epimerase	C00935 = C00190	UDP-L-arabinose(aq) = UDP-D-xylose(aq)		1.25	303.15		8
http://xpdb.nist.gov/enzyme_thermodynamics/enzyme_data1.pl?col=1.&T1=66THO/NAN_1161	66THO/NAN	spectrophotometry	C	4.2.1.3	aconitate hydratase	C00311 = C00417 + C00001	isocitrate(aq) = cis-aconitate(aq) + H2O(l)		0.55	298.15		7.4
http://xpdb.nist.gov/enzyme_thermodynamics/enzyme_data1.pl?col=1.&T1=68KOH/JAK2_86	68KOH/JAK2	spectrophotometry	C	1.1.1.26	glyoxylate reductase	C00258 + C00003 = C00168 + C00004	(R)-glycerate(aq) + NAD(aq) = hydroxypyruvate(aq) + NADH(aq)		7.2e-05	298.15		8.03
http://xpdb.nist.gov/enzyme_thermodynamics/enzyme_data1.pl?col=1.&T1=68KOH/JAK2_86	68KOH/JAK2	spectrophotometry	C	1.1.1.26	glyoxylate reductase	C00258 + C00003 = C00168 + C00004	(R)-glycerate(aq) + NAD(aq) = hydroxypyruvate(aq) + NADH(aq)		0.0007	298.15		8.85
http://xpdb.nist.gov/enzyme_thermodynamics/enzyme_data1.pl?col=1.&T1=68KOH/JAK2_86	68KOH/JAK2	spectrophotometry	C	1.1.1.26	glyoxylate reductase	C00258 + C00003 = C00168 + C00004	(R)-glycerate(aq) + NAD(aq) = hydroxypyruvate(aq) + NADH(aq)		0.0012	298.15		9.08
http://xpdb.nist.gov/enzyme_thermodynamics/enzyme_data1.pl?col=1.&T1=69VEE/RAI_1094	69VEE/RAI	spectrophotometry	A	4.1.2.13	fructose-biphosphate aldolase	C00354 = C00111 + C00118	D-fructose 1,6-bisphosphate(aq) = glycerone phosphate(aq) + D-glyceraldehyde 3-phosphate(aq)		9.9e-05	311.15		6.7	2.3
http://xpdb.nist.gov/enzyme_thermodynamics/enzyme_data1.pl?col=1.&T1=69VEE/RAI_1094	69VEE/RAI	spectrophotometry	A	4.1.2.13	fructose-biphosphate aldolase	C00354 = C00111 + C00118	D-fructose 1,6-bisphosphate(aq) = glycerone phosphate(aq) + D-glyceraldehyde 3-phosphate(aq)		5.6e-05	311.15		6.7	1.3
http://xpdb.nist.gov/enzyme_thermodynamics/enzyme_data1.pl?col=1.&T1=66WOO/DAV_1445	66WOO/DAV	spectrophotometry and enzymatic assay	A	6.4.1.1	pyruvate carboxylase	C00002 + C00022 + C00288 = C00008 + C00009 + C00036	ATP(aq) + pyruvate(aq) + carbon dioxide(aq) = ADP(aq) + phosphate(aq) + oxaloacetate(aq)		6.55	298.15		7.4	2.35
http://xpdb.nist.gov/enzyme_thermodynamics/enzyme_data1.pl?col=1.&T1=66WOO/DAV_1445	66WOO/DAV	spectrophotometry and enzymatic assay	A	6.4.1.1	pyruvate carboxylase	C00002 + C00022 + C00288 = C00008 + C00009 + C00036	ATP(aq) + pyruvate(aq) + carbon dioxide(aq) = ADP(aq) + phosphate(aq) + oxaloacetate(aq)		10.2	298.15		8	2.35
http://xpdb.nist.gov/enzyme_thermodynamics/enzyme_data1.pl?col=1.&T1=66WOO/DAV_1445	66WOO/DAV	spectrophotometry and enzymatic assay	A	6.4.1.1	pyruvate carboxylase	C00002 + C00022 + C00288 = C00008 + C00009 + C00036	ATP(aq) + pyruvate(aq) + carbon dioxide(aq) = ADP(aq) + phosphate(aq) + oxaloacetate(aq)		0.59	298.15		7.8
http://xpdb.nist.gov/enzyme_thermodynamics/enzyme_data1.pl?col=1.&T1=66WOO/DAV_1445	66WOO/DAV	spectrophotometry and enzymatic assay	A	6.4.1.1	pyruvate carboxylase	C00002 + C00022 + C00288 = C00008 + C00009 + C00036	ATP(aq) + pyruvate(aq) + carbon dioxide(aq) = ADP(aq) + phosphate(aq) + oxaloacetate(aq)		6.8	298.15		7.4	2.05
http://xpdb.nist.gov/enzyme_thermodynamics/enzyme_data1.pl?col=1.&T1=66WOO/DAV_1445	66WOO/DAV	spectrophotometry and enzymatic assay	A	6.4.1.1	pyruvate carboxylase	C00002 + C00022 + C00288 = C00008 + C00009 + C00036	ATP(aq) + pyruvate(aq) + carbon dioxide(aq) = ADP(aq) + phosphate(aq) + oxaloacetate(aq)		2	298.15		7.06
http://xpdb.nist.gov/enzyme_thermodynamics/enzyme_data1.pl?col=1.&T1=66WOO/DAV_1445	66WOO/DAV	spectrophotometry and enzymatic assay	A	6.4.1.1	pyruvate carboxylase	C00002 + C00022 + C00288 = C00008 + C00009 + C00036	ATP(aq) + pyruvate(aq) + carbon dioxide(aq) = ADP(aq) + phosphate(aq) + oxaloacetate(aq)		1.4	298.15		7.03
http://xpdb.nist.gov/enzyme_thermodynamics/enzyme_data1.pl?col=1.&T1=64LOW/PAS_1394	64LOW/PAS	fluorimetry	A	5.4.2.1	phosphoglycerate mutase	C00631 = C00197	2-phospho-D-glycerate(aq) = 3-phospho-D-glycerate(aq)		9.8	311.15		7
http://xpdb.nist.gov/enzyme_thermodynamics/enzyme_data1.pl?col=1.&T1=63HUE_296	63HUE	spectrophotometry	C	1.5.1.3	dihydrofolate reductase	C00101 + C00006 = C00415 + C00005	5,6,7,8-tetrahydrofolate(aq) + NADP(aq) = 7,8-dihydrofolate(aq) + NADPH(aq)		1.78e-05	298.15		7
http://xpdb.nist.gov/enzyme_thermodynamics/enzyme_data1.pl?col=1.&T1=65KAT/BUC_321	65KAT/BUC	spectrophotometry	B	1.7.99.5	5,10-methylenetetrahydrofolate reductase (FADH2)	C00440 + C00016 = C00143 + C01352	5-methyltetrahydrofolate(aq) + flavin-adenine dinucleotide(aq) = 5,10-methylenetetrahydrofolate(aq) + reduced flavin-adenine dinucleotide(aq)		0.00042	310.15		6.3
http://xpdb.nist.gov/enzyme_thermodynamics/enzyme_data1.pl?col=1.&T1=63HAR/COL_1125	63HAR/COL	spectrophotometry	C	4.1.3.6	citrate (pro-3S)-lyase	C00158 = C00033 + C00036	citrate(aq) = acetate(aq) + oxaloacetate(aq)		0.0637	303.15		7
http://xpdb.nist.gov/enzyme_thermodynamics/enzyme_data1.pl?col=1.&T1=65YOS/FRE_271	65YOS/FRE	spectrophotometry	B	1.4.1.1	alanine dehydrogenase	C00041 + C00003 + C00001 = C00022 + C00004 + C00014	L-alanine(aq) + NAD(aq) + H2O(l) = pyruvate(aq) + NADH(aq) + ammonia(aq)		1.13e-05	298.15		8.21
http://xpdb.nist.gov/enzyme_thermodynamics/enzyme_data1.pl?col=1.&T1=65YOS/FRE_271	65YOS/FRE	spectrophotometry	B	1.4.1.1	alanine dehydrogenase	C00041 + C00003 + C00001 = C00022 + C00004 + C00014	L-alanine(aq) + NAD(aq) + H2O(l) = pyruvate(aq) + NADH(aq) + ammonia(aq)		7.65e-05	298.15		8.98
http://xpdb.nist.gov/enzyme_thermodynamics/enzyme_data1.pl?col=1.&T1=65YOS/FRE_271	65YOS/FRE	spectrophotometry	B	1.4.1.1	alanine dehydrogenase	C00041 + C00003 + C00001 = C00022 + C00004 + C00014	L-alanine(aq) + NAD(aq) + H2O(l) = pyruvate(aq) + NADH(aq) + ammonia(aq)		0.000825	298.15		10.05
http://xpdb.nist.gov/enzyme_thermodynamics/enzyme_data1.pl?col=1.&T1=49MEY/OES_1172	49MEY/OES	chemical analysis and radioactivity	C	4.2.1.11	phosphopyruvate hydratase	C00631 = C00074 + C00001	2-phospho-D-glycerate(aq) = phosphoenolpyruvate(aq) + H2O(l)		2.9	297.15
http://xpdb.nist.gov/enzyme_thermodynamics/enzyme_data1.pl?col=1.&T1=68KOH_192	68KOH	spectrophotometry	C	1.1.1.60	2-hydroxy-3-oxopropionate reductase	C00258 + C00003 = C01146 + C00004	(R)-glycerate(aq) + NAD(aq) = 2-hydroxy-3-oxopropanoate(aq) + NADH(aq)		5.3e-05	298.15		7.5
http://xpdb.nist.gov/enzyme_thermodynamics/enzyme_data1.pl?col=1.&T1=67WIL/LUN_120	67WIL/LUN	spectrophotometry	A	1.1.1.30	3-hydroxybutyrate dehydrogenase	C01089 + C00003 = C00164 + C00004	(R)-3-hydroxybutanoate(aq) + NAD(aq) = 3-oxobutanoate(aq) + NADH(aq)		0.0526	311.15	0.134	7.04
http://xpdb.nist.gov/enzyme_thermodynamics/enzyme_data1.pl?col=1.&T1=67WIL/LUN_120	67WIL/LUN	spectrophotometry	A	1.1.1.30	3-hydroxybutyrate dehydrogenase	C01089 + C00003 = C00164 + C00004	(R)-3-hydroxybutanoate(aq) + NAD(aq) = 3-oxobutanoate(aq) + NADH(aq)		0.0561	311.15	0.073	7.09
http://xpdb.nist.gov/enzyme_thermodynamics/enzyme_data1.pl?col=1.&T1=67WIL/LUN_120	67WIL/LUN	spectrophotometry	A	1.1.1.30	3-hydroxybutyrate dehydrogenase	C01089 + C00003 = C00164 + C00004	(R)-3-hydroxybutanoate(aq) + NAD(aq) = 3-oxobutanoate(aq) + NADH(aq)		0.0482	311.15	0.042	7.1
http://xpdb.nist.gov/enzyme_thermodynamics/enzyme_data1.pl?col=1.&T1=67WIL/LUN_120	67WIL/LUN	spectrophotometry	A	1.1.1.30	3-hydroxybutyrate dehydrogenase	C01089 + C00003 = C00164 + C00004	(R)-3-hydroxybutanoate(aq) + NAD(aq) = 3-oxobutanoate(aq) + NADH(aq)		0.0494	311.15	0.255	7
http://xpdb.nist.gov/enzyme_thermodynamics/enzyme_data1.pl?col=1.&T1=50SLE_1350	50SLE	spectrophotometry	B	5.3.1.9	glucose-6-phosphate isomerase	C00092 = C00085	D-glucose 6-phosphate(aq) = D-fructose 6-phosphate(aq)		0.45	303.15		7.4
http://xpdb.nist.gov/enzyme_thermodynamics/enzyme_data1.pl?col=1.&T1=74UEB/BLA_161	74UEB/BLA	gas-liquid chromatography	C	1.1.1.48	galactose dehydrogenase	C00124 + C00003 = C03383 + C00004	D-galactose(aq) + NAD(aq) = D-galactono-1,4-lactone(aq) + NADH(aq)		400	303.15		6.8
http://xpdb.nist.gov/enzyme_thermodynamics/enzyme_data1.pl?col=1.&T1=74UEB/BLA_161	74UEB/BLA	gas-liquid chromatography	C	1.1.1.48	galactose dehydrogenase	C00124 + C00003 = C03383 + C00004	D-galactose(aq) + NAD(aq) = D-galactono-1,4-lactone(aq) + NADH(aq)		25000	303.15		8.6
http://xpdb.nist.gov/enzyme_thermodynamics/enzyme_data1.pl?col=1.&T1=74UEB/BLA_161	74UEB/BLA	gas-liquid chromatography	C	1.1.1.48	galactose dehydrogenase	C00124 + C00003 = C03383 + C00004	D-galactose(aq) + NAD(aq) = D-galactono-1,4-lactone(aq) + NADH(aq)		390	298.15		6.8
http://xpdb.nist.gov/enzyme_thermodynamics/enzyme_data1.pl?col=1.&T1=68SAL/NOR_1268	68SAL/NOR	chromatography and spectrophotometry	C	5.1.3.5	UDParabinose 4-epimerase	C00935 = C00190	UDP-L-arabinose(aq) = UDP-D-xylose(aq)		0.94	310.15		8.7
http://xpdb.nist.gov/enzyme_thermodynamics/enzyme_data1.pl?col=1.&T1=47MEY/OES_1282	47MEY/OES	chemical analysis and polarimetry	C	5.3.1.1	triose-phosphate isomerase	C00118 = C00111	D-glyceraldehyde 3-phosphate(aq) = glycerone phosphate(aq)		17	298.15		8
http://xpdb.nist.gov/enzyme_thermodynamics/enzyme_data1.pl?col=1.&T1=74MCK_1307	74MCK	polarimetry and chemical analysis	B	5.3.1.5	xylose isomerase	C00031 = C00095	D-glucose(aq) = D-fructose(aq)		0.83	323.15		7
http://xpdb.nist.gov/enzyme_thermodynamics/enzyme_data1.pl?col=1.&T1=74MCK_1307	74MCK	polarimetry and chemical analysis	B	5.3.1.5	xylose isomerase	C00031 = C00095	D-glucose(aq) = D-fructose(aq)		1.32	333.15		7
http://xpdb.nist.gov/enzyme_thermodynamics/enzyme_data1.pl?col=1.&T1=74MCK_1307	74MCK	polarimetry and chemical analysis	B	5.3.1.5	xylose isomerase	C00031 = C00095	D-glucose(aq) = D-fructose(aq)		1.05	343.15		7
http://xpdb.nist.gov/enzyme_thermodynamics/enzyme_data1.pl?col=1.&T1=74MCK_1307	74MCK	polarimetry and chemical analysis	B	5.3.1.5	xylose isomerase	C00031 = C00095	D-glucose(aq) = D-fructose(aq)		1.33	343.15		7.2
http://xpdb.nist.gov/enzyme_thermodynamics/enzyme_data1.pl?col=1.&T1=74MCK_1307	74MCK	polarimetry and chemical analysis	B	5.3.1.5	xylose isomerase	C00031 = C00095	D-glucose(aq) = D-fructose(aq)		1.1	353.15		7
http://xpdb.nist.gov/enzyme_thermodynamics/enzyme_data1.pl?col=1.&T1=74MCK_1307	74MCK	polarimetry and chemical analysis	B	5.3.1.5	xylose isomerase	C00031 = C00095	D-glucose(aq) = D-fructose(aq)		1.13	333.15		7.2
http://xpdb.nist.gov/enzyme_thermodynamics/enzyme_data1.pl?col=1.&T1=64LOW/PAS_1174	64LOW/PAS	fluorimetry	A	4.2.1.11	phosphopyruvate hydratase	C00631 = C00074 + C00001	2-phospho-D-glycerate(aq) = phosphoenolpyruvate(aq) + H2O(l)		4.6	311.15		7.1
http://xpdb.nist.gov/enzyme_thermodynamics/enzyme_data1.pl?col=1.&T1=73SHE/GUL_155	73SHE/GUL	spectrophotometry	B	1.1.1.42	isocitrate dehydrogenase (NADP+)	C00311 + C00006 + C00001 = C00026 + C00005 + C00288	isocitrate(aq) + NADP(aq) + H2O(l) = 2-oxoglutarate(aq) + NADPH(aq) + carbon dioxide(aq)		0.076	293.15	0.404	7.4
http://xpdb.nist.gov/enzyme_thermodynamics/enzyme_data1.pl?col=1.&T1=73SHE/GUL_155	73SHE/GUL	spectrophotometry	B	1.1.1.42	isocitrate dehydrogenase (NADP+)	C00311 + C00006 + C00001 = C00026 + C00005 + C00288	isocitrate(aq) + NADP(aq) + H2O(l) = 2-oxoglutarate(aq) + NADPH(aq) + carbon dioxide(aq)		0.81	293.15	0.404	7.4
http://xpdb.nist.gov/enzyme_thermodynamics/enzyme_data1.pl?col=1.&T1=93VIN/GRU_1691	93VIN/GRU	radioactivity	C	2.4.2.11	nicotinate phosphoribosyltransferase	C01185 + C00013 = C00253 + C00119	Nicotinate D-ribonucleotide(aq) + pyrophosphate(aq) = nicotinic acid(aq) + 5-Phospho-alpha-D-ribose 1-diphosphate(aq)		1.5	303.15		8
http://xpdb.nist.gov/enzyme_thermodynamics/enzyme_data1.pl?col=1.&T1=58FRO_1443	58FRO	spectrophotometry	C	6.3.4.4	adenylosuccinate synthase	C00044 + C00130 + C00049 = C00035 + C00009 + C03794	GTP(aq) + IMP(aq) + L-aspartate(aq) = GDP(aq) + phosphate(aq) + adenylosuccinate(aq)		2.9	310.15		8
http://xpdb.nist.gov/enzyme_thermodynamics/enzyme_data1.pl?col=1.&T1=49HES_743	49HES	spectrophotometry	C	3.1.1.7	acetylcholinesterase	C01996 + C00001 = C00033 + C00114	acetylcholine(aq) + H2O(l) = acetate(aq) + choline(aq)		538	296.15		5.1
http://xpdb.nist.gov/enzyme_thermodynamics/enzyme_data1.pl?col=1.&T1=38SCH/HEL_10	38SCH/HEL	spectrophotometry	C	1.1.1.1	alcohol dehydrogenase	C00469 + C00003 = C00084 + C00004	ethanol(aq) + NAD(aq) = acetaldehyde(aq) + NADH(aq)		8.8e-05	298.15		6.85
http://xpdb.nist.gov/enzyme_thermodynamics/enzyme_data1.pl?col=1.&T1=38SCH/HEL_10	38SCH/HEL	spectrophotometry	C	1.1.1.1	alcohol dehydrogenase	C00469 + C00003 = C00084 + C00004	ethanol(aq) + NAD(aq) = acetaldehyde(aq) + NADH(aq)		0.00019	298.15		7.15
http://xpdb.nist.gov/enzyme_thermodynamics/enzyme_data1.pl?col=1.&T1=38SCH/HEL_10	38SCH/HEL	spectrophotometry	C	1.1.1.1	alcohol dehydrogenase	C00469 + C00003 = C00084 + C00004	ethanol(aq) + NAD(aq) = acetaldehyde(aq) + NADH(aq)		0.0003	298.15		7.34
http://xpdb.nist.gov/enzyme_thermodynamics/enzyme_data1.pl?col=1.&T1=38SCH/HEL_10	38SCH/HEL	spectrophotometry	C	1.1.1.1	alcohol dehydrogenase	C00469 + C00003 = C00084 + C00004	ethanol(aq) + NAD(aq) = acetaldehyde(aq) + NADH(aq)		0.00051	298.15		7.61
http://xpdb.nist.gov/enzyme_thermodynamics/enzyme_data1.pl?col=1.&T1=38SCH/HEL_10	38SCH/HEL	spectrophotometry	C	1.1.1.1	alcohol dehydrogenase	C00469 + C00003 = C00084 + C00004	ethanol(aq) + NAD(aq) = acetaldehyde(aq) + NADH(aq)		0.0022	298.15		8.17
http://xpdb.nist.gov/enzyme_thermodynamics/enzyme_data1.pl?col=1.&T1=38SCH/HEL_10	38SCH/HEL	spectrophotometry	C	1.1.1.1	alcohol dehydrogenase	C00469 + C00003 = C00084 + C00004	ethanol(aq) + NAD(aq) = acetaldehyde(aq) + NADH(aq)		0.0008	298.15		7.77
http://xpdb.nist.gov/enzyme_thermodynamics/enzyme_data1.pl?col=1.&T1=38SCH/HEL_10	38SCH/HEL	spectrophotometry	C	1.1.1.1	alcohol dehydrogenase	C00469 + C00003 = C00084 + C00004	ethanol(aq) + NAD(aq) = acetaldehyde(aq) + NADH(aq)		2.6e-05	298.15		6.3
http://xpdb.nist.gov/enzyme_thermodynamics/enzyme_data1.pl?col=1.&T1=58ROB/LIP_678	58ROB/LIP		C	2.7.7.4	sulfate adenylyltransferase	C00002 + C00059 = C00224 + C00013	ATP(aq) + sulfate(aq) = adenosine 5'-phosphosulfate(aq) + pyrophosphate(aq)		1.1e-08	310.15		8
http://xpdb.nist.gov/enzyme_thermodynamics/enzyme_data1.pl?col=1.&T1=54LIE/KOR_1039	54LIE/KOR	spectrophotometry and radioactivity	B	3.5.2.4	carboxymethylhydantoinase	C03703 + C00001 = C00438	L-5-carboxymethylhydantoin(aq) + H2O(l) = N-carbamoyl-L-aspartate(aq)		0.53	307.15		6.1
http://xpdb.nist.gov/enzyme_thermodynamics/enzyme_data1.pl?col=1.&T1=92KIM/KIN_478	92KIM/KIN	spectrophotometry and fluorimetry	A	2.4.2.8	hypoxanthine phosphoribosyltransferase	C00242 + C00119 = C00144 + C00013	guanine(aq) + 5-phospho--D-ribose 1-diphosphate(aq) = GMP(aq) + pyrophosphate(aq)		100000	311.15	0.25	7.4	3
http://xpdb.nist.gov/enzyme_thermodynamics/enzyme_data1.pl?col=1.&T1=92KIM/KIN_479	92KIM/KIN	spectrophotometry and fluorimetry	A	2.4.2.8	hypoxanthine phosphoribosyltransferase	C00262 + C00119 = C00130 + C00013	hypoxanthine(aq) + 5-phospho--D-ribose 1-diphosphate(aq) = IMP(aq) + pyrophosphate(aq)		100000	311.15	0.25	7.4	3
http://xpdb.nist.gov/enzyme_thermodynamics/enzyme_data1.pl?col=1.&T1=85REK/SLO_987	85REK/SLO	calorimetry	A	3.5.1.1	asparaginase	C00152 + C00001 = C00049 + C00014	L-asparagine(aq) + H2O(l) = L-aspartate(aq) + ammonia(aq)			298.15		6.86
http://xpdb.nist.gov/enzyme_thermodynamics/enzyme_data1.pl?col=1.&T1=92KIM/KIN_475	92KIM/KIN	spectrophotometry and fluorimetry	A	2.4.2.7	adenine phosphoribosyltransferase	C00147 + C00119 = C00020 + C00013	adenine(aq) + 5-phospho--D-ribose 1-diphosphate(aq) = AMP(aq) + pyrophosphate(aq)		2000	311.15	0.25	7.4	3
http://xpdb.nist.gov/enzyme_thermodynamics/enzyme_data1.pl?col=1.&T1=54LIE/KOR_1036	54LIE/KOR	spectrophotometry and radioactivity	B	3.5.2.3	dihydroorotase	C00337 + C00001 = C00438	(S)-dihydroorotate(aq) + H2O(l) = N-carbamoyl-L-aspartate(aq)		1.9	303.15		6.1
http://xpdb.nist.gov/enzyme_thermodynamics/enzyme_data1.pl?col=1.&T1=87MOS/FRE_1417	87MOS/FRE	chromatography and radioactivity	C	5.4.3.2	lysine 2,3-aminomutase	C00047 = C01142	L-lysine(aq) = (3S)-3,6-diaminohexanoate(aq)		5.3	303.15		7.7
http://xpdb.nist.gov/enzyme_thermodynamics/enzyme_data1.pl?col=1.&T1=55DEC_407	55DEC	spectrophotometry	B	2.3.1.9	acetyl-CoA C-acetyltransferase	2 C00024 = C00010 + C00332	2 acetyl-CoA(aq) = CoA(aq) + acetoacetyl-CoA(aq)		6.62e-05	298.15		9
http://xpdb.nist.gov/enzyme_thermodynamics/enzyme_data1.pl?col=1.&T1=55DEC_407	55DEC	spectrophotometry	B	2.3.1.9	acetyl-CoA C-acetyltransferase	2 C00024 = C00010 + C00332	2 acetyl-CoA(aq) = CoA(aq) + acetoacetyl-CoA(aq)		0.000436	298.15		8	0.7
http://xpdb.nist.gov/enzyme_thermodynamics/enzyme_data1.pl?col=1.&T1=55DEC_407	55DEC	spectrophotometry	B	2.3.1.9	acetyl-CoA C-acetyltransferase	2 C00024 = C00010 + C00332	2 acetyl-CoA(aq) = CoA(aq) + acetoacetyl-CoA(aq)		1.56e-05	298.15		7
http://xpdb.nist.gov/enzyme_thermodynamics/enzyme_data1.pl?col=1.&T1=55DEC_407	55DEC	spectrophotometry	B	2.3.1.9	acetyl-CoA C-acetyltransferase	2 C00024 = C00010 + C00332	2 acetyl-CoA(aq) = CoA(aq) + acetoacetyl-CoA(aq)		6.17e-05	298.15		8	1.89
http://xpdb.nist.gov/enzyme_thermodynamics/enzyme_data1.pl?col=1.&T1=55DEC_407	55DEC	spectrophotometry	B	2.3.1.9	acetyl-CoA C-acetyltransferase	2 C00024 = C00010 + C00332	2 acetyl-CoA(aq) = CoA(aq) + acetoacetyl-CoA(aq)		1.85e-05	298.15		8
http://xpdb.nist.gov/enzyme_thermodynamics/enzyme_data1.pl?col=1.&T1=55DEC_407	55DEC	spectrophotometry	B	2.3.1.9	acetyl-CoA C-acetyltransferase	2 C00024 = C00010 + C00332	2 acetyl-CoA(aq) = CoA(aq) + acetoacetyl-CoA(aq)		1.48e-05	298.15		6
http://xpdb.nist.gov/enzyme_thermodynamics/enzyme_data1.pl?col=1.&T1=57ASH/HIC_1246	57ASH/HIC	spectrophotometry	C	5.1.3.1	ribulose-phosphate 3-epimerase	C00199 = C00231	D-ribulose 5-phosphate(aq) = D-xylulose 5-phosphate(aq)		1.4	310.15		7.5
http://xpdb.nist.gov/enzyme_thermodynamics/enzyme_data1.pl?col=1.&T1=70CHI/ZAP_1416	70CHI/ZAP	radioactivity	B	5.4.3.2	lysine 2,3-aminomutase	C00047 = C01142	L-lysine(aq) = (3S)-3,6-diaminohexanoate(aq)		6.7	310.15		7.8
http://xpdb.nist.gov/enzyme_thermodynamics/enzyme_data1.pl?col=1.&T1=00BYR/GOL_1518	00BYR/GOL	calorimetry, spectrophotometry, and chromatography	A	4.1.3.27	anthranilate synthase	C00251 + C00014 = C00108 + C00022 + C00001	chorismate(aq) + ammonia(aq) = anthranilate(aq) + pyruvate(aq) + H2O(l)			298.15	0.56	7.79
http://xpdb.nist.gov/enzyme_thermodynamics/enzyme_data1.pl?col=1.&T1=00BYR/GOL_1519	00BYR/GOL	calorimetry, spectrophotometry, and chromatography	A	4.1.3.27	anthranilate synthase	C00251 + C00014 = C18054 + C00001	chorismate(aq) + ammonia(aq) = 2-amino-2-deoxyisochorismate(aq) + H2O(l)		8.44	298.15	0.14	7.86
http://xpdb.nist.gov/enzyme_thermodynamics/enzyme_data1.pl?col=1.&T1=00BYR/GOL_1519	00BYR/GOL	calorimetry, spectrophotometry, and chromatography	A	4.1.3.27	anthranilate synthase	C00251 + C00014 = C18054 + C00001	chorismate(aq) + ammonia(aq) = 2-amino-2-deoxyisochorismate(aq) + H2O(l)		9.5	288.15	0.15	8.08
http://xpdb.nist.gov/enzyme_thermodynamics/enzyme_data1.pl?col=1.&T1=00BYR/GOL_1519	00BYR/GOL	calorimetry, spectrophotometry, and chromatography	A	4.1.3.27	anthranilate synthase	C00251 + C00014 = C18054 + C00001	chorismate(aq) + ammonia(aq) = 2-amino-2-deoxyisochorismate(aq) + H2O(l)		7.51	302.75	0.14	7.76
http://xpdb.nist.gov/enzyme_thermodynamics/enzyme_data1.pl?col=1.&T1=00BYR/GOL_1519	00BYR/GOL	calorimetry, spectrophotometry, and chromatography	A	4.1.3.27	anthranilate synthase	C00251 + C00014 = C18054 + C00001	chorismate(aq) + ammonia(aq) = 2-amino-2-deoxyisochorismate(aq) + H2O(l)		9.02	293.15	0.15	8
http://xpdb.nist.gov/enzyme_thermodynamics/enzyme_data1.pl?col=1.&T1=89TEW/GOL_909	89TEW/GOL	HPLC	A	3.2.1.10	oligo-1,6-glucosidase	C00252 + C00001 = 2 C00031	isomaltose(aq) + H2O(l) = 2 D-glucose(aq)		15.8	286.35		5.65
http://xpdb.nist.gov/enzyme_thermodynamics/enzyme_data1.pl?col=1.&T1=89TEW/GOL_909	89TEW/GOL	HPLC	A	3.2.1.10	oligo-1,6-glucosidase	C00252 + C00001 = 2 C00031	isomaltose(aq) + H2O(l) = 2 D-glucose(aq)		17.2	298.15		5.65
http://xpdb.nist.gov/enzyme_thermodynamics/enzyme_data1.pl?col=1.&T1=89TEW/GOL_909	89TEW/GOL	HPLC	A	3.2.1.10	oligo-1,6-glucosidase	C00252 + C00001 = 2 C00031	isomaltose(aq) + H2O(l) = 2 D-glucose(aq)		18	304.15		5.65
http://xpdb.nist.gov/enzyme_thermodynamics/enzyme_data1.pl?col=1.&T1=89TEW/GOL_909	89TEW/GOL	HPLC	A	3.2.1.10	oligo-1,6-glucosidase	C00252 + C00001 = 2 C00031	isomaltose(aq) + H2O(l) = 2 D-glucose(aq)		19.7	316.35		5.65
http://xpdb.nist.gov/enzyme_thermodynamics/enzyme_data1.pl?col=1.&T1=89TEW/GOL_909	89TEW/GOL	HPLC	A	3.2.1.10	oligo-1,6-glucosidase	C00252 + C00001 = 2 C00031	isomaltose(aq) + H2O(l) = 2 D-glucose(aq)		19.4	310.25		5.65
http://xpdb.nist.gov/enzyme_thermodynamics/enzyme_data1.pl?col=1.&T1=89TEW/GOL_909	89TEW/GOL	HPLC	A	3.2.1.10	oligo-1,6-glucosidase	C00252 + C00001 = 2 C00031	isomaltose(aq) + H2O(l) = 2 D-glucose(aq)		16.2	292.45		5.65
http://xpdb.nist.gov/enzyme_thermodynamics/enzyme_data1.pl?col=1.&T1=62DUR/RAW_338	62DUR/RAW	calorimetry	A	2.1.1.3	thetin-homocysteine S-methyltransferase	C00719 + C00155 = C01026 + C00073	betaine(aq) + L-homocysteine(aq) = N,N-dimethylglycine(aq) + L-methionine(aq)			298.15		7.1
http://xpdb.nist.gov/enzyme_thermodynamics/enzyme_data1.pl?col=1.&T1=98LAE/EIS_1204	98LAE/EIS	HPLC + radioactivity	B	4.2.1.-	cyclohexa-1,5-diene-1-carboxyl-CoA (dienoyl-CoA) hydratase	C06322 + C00001 = C06749	cyclohexa-1,5-diene-1-carboxyl-CoA(aq) + H2O(l) = 6-hydroxycyclohex-1-ene-carboxyl-CoA(aq)		1	310.15		7.4
http://xpdb.nist.gov/enzyme_thermodynamics/enzyme_data1.pl?col=1.&T1=91GOL/BEL_888	91GOL/BEL	calorimetry	A	3.2.1.3	glucan 1,4--glucosidase	C02160 + 2 C00001 = 3 C00031	isomaltotriose(aq) + 2 H2O(l) = 3 D-glucose(aq)			298.15		4.44
http://xpdb.nist.gov/enzyme_thermodynamics/enzyme_data1.pl?col=1.&T1=64MAI/DEK_1132	64MAI/DEK	spectrophotometry	C	4.1.3.16	4-hydroxy-2-oxoglutarate aldolase	C01127 = C00022 + C00048	4-hydroxy-2-oxoglutarate(aq) = pyruvate(aq) + glyoxylate(aq)		0.012	310.15		8.4
http://xpdb.nist.gov/enzyme_thermodynamics/enzyme_data1.pl?col=1.&T1=40KRE/SMY_1143	40KRE/SMY	manometry	B	4.2.1.2	fumarate hydratase	C00122 + C00001 = C00149	fumarate(aq) + H2O(l) = (S)-malate(aq)		4.57	293.15		7.4
http://xpdb.nist.gov/enzyme_thermodynamics/enzyme_data1.pl?col=1.&T1=40KRE/SMY_1143	40KRE/SMY	manometry	B	4.2.1.2	fumarate hydratase	C00122 + C00001 = C00149	fumarate(aq) + H2O(l) = (S)-malate(aq)		3.54	303.15		7.4
http://xpdb.nist.gov/enzyme_thermodynamics/enzyme_data1.pl?col=1.&T1=40KRE/SMY_1143	40KRE/SMY	manometry	B	4.2.1.2	fumarate hydratase	C00122 + C00001 = C00149	fumarate(aq) + H2O(l) = (S)-malate(aq)		3.17	313.15		7.4
http://xpdb.nist.gov/enzyme_thermodynamics/enzyme_data1.pl?col=1.&T1=40KRE/SMY_1143	40KRE/SMY	manometry	B	4.2.1.2	fumarate hydratase	C00122 + C00001 = C00149	fumarate(aq) + H2O(l) = (S)-malate(aq)		2.65	323.15		7.4
http://xpdb.nist.gov/enzyme_thermodynamics/enzyme_data1.pl?col=1.&T1=82HSI/CHI_1327	82HSI/CHI	liquid chromatography	C	5.3.1.5	xylose isomerase	C00181 = C00310	D-xylose(aq) = D-xylulose(aq)		0.31	334.15		7.5
http://xpdb.nist.gov/enzyme_thermodynamics/enzyme_data1.pl?col=1.&T1=82HSI/CHI_1327	82HSI/CHI	liquid chromatography	C	5.3.1.5	xylose isomerase	C00181 = C00310	D-xylose(aq) = D-xylulose(aq)		0.39	343.15		7.5
http://xpdb.nist.gov/enzyme_thermodynamics/enzyme_data1.pl?col=1.&T1=82HSI/CHI_1327	82HSI/CHI	liquid chromatography	C	5.3.1.5	xylose isomerase	C00181 = C00310	D-xylose(aq) = D-xylulose(aq)		0.41	345.15		7.5
http://xpdb.nist.gov/enzyme_thermodynamics/enzyme_data1.pl?col=1.&T1=82HSI/CHI_1327	82HSI/CHI	liquid chromatography	C	5.3.1.5	xylose isomerase	C00181 = C00310	D-xylose(aq) = D-xylulose(aq)		0.22	323.15		7.5
http://xpdb.nist.gov/enzyme_thermodynamics/enzyme_data1.pl?col=1.&T1=82HSI/CHI_1327	82HSI/CHI	liquid chromatography	C	5.3.1.5	xylose isomerase	C00181 = C00310	D-xylose(aq) = D-xylulose(aq)		0.18	313.15		7.5
http://xpdb.nist.gov/enzyme_thermodynamics/enzyme_data1.pl?col=1.&T1=72DEL_427	72DEL	chromatography and radioactivity	B	2.4.1.13	sucrose synthase	C00029 + C00095 = C00015 + C00089	UDPglucose(aq) + D-fructose(aq) = UDP(aq) + sucrose(aq)		6.7	298.15		7.5
http://xpdb.nist.gov/enzyme_thermodynamics/enzyme_data1.pl?col=1.&T1=89GOL/TEW2_943	89GOL/TEW2	calorimetry	A	3.2.1.26	_-fructofuranosidase	C00089 + C00001 = C00031 + C00095	sucrose(aq) + H2O(l) = D-glucose(aq) + D-fructose(aq)			298.15		5.65
http://xpdb.nist.gov/enzyme_thermodynamics/enzyme_data1.pl?col=1.&T1=89GOL/TEW2_943	89GOL/TEW2	calorimetry	A	3.2.1.26	_-fructofuranosidase	C00089 + C00001 = C00031 + C00095	sucrose(aq) + H2O(l) = D-glucose(aq) + D-fructose(aq)			310.15		5.65
http://xpdb.nist.gov/enzyme_thermodynamics/enzyme_data1.pl?col=1.&T1=89GOL/TEW2_943	89GOL/TEW2	calorimetry	A	3.2.1.26	_-fructofuranosidase	C00089 + C00001 = C00031 + C00095	sucrose(aq) + H2O(l) = D-glucose(aq) + D-fructose(aq)			316.15		5.65
http://xpdb.nist.gov/enzyme_thermodynamics/enzyme_data1.pl?col=1.&T1=89GOL/TEW2_943	89GOL/TEW2	calorimetry	A	3.2.1.26	_-fructofuranosidase	C00089 + C00001 = C00031 + C00095	sucrose(aq) + H2O(l) = D-glucose(aq) + D-fructose(aq)			304.15		5.65
http://xpdb.nist.gov/enzyme_thermodynamics/enzyme_data1.pl?col=1.&T1=97PES/PRI_884	97PES/PRI	GC + MS	B	3.2.1.3	glucan 1,4--glucosidase	C00252 + C00001 = 2 C00031	-isomaltose(aq) + H2O(l) = 2 D-glucose(aq)		81	318.15		4.5
http://xpdb.nist.gov/enzyme_thermodynamics/enzyme_data1.pl?col=1.&T1=97PES/PRI_885	97PES/PRI	GC + MS	B	3.2.1.3	glucan 1,4--glucosidase	C00252 + C00001 = 2 C00031	-isomaltose(aq) + H2O(l) = 2 D-glucose(aq)		65	318.15		4.5
http://xpdb.nist.gov/enzyme_thermodynamics/enzyme_data1.pl?col=1.&T1=79KIM/PET_143	79KIM/PET	spectrophotometry	B	1.1.1.37	malate dehydrogenase	C00552 + C00003 = C03459 + C00004	meso-tartrate(aq) + NAD(aq) = 2-oxo-3-hydroxysuccinate(aq) + NADH(aq)		1.25e-06	298.15		8
http://xpdb.nist.gov/enzyme_thermodynamics/enzyme_data1.pl?col=1.&T1=71ROB_710	71ROB	chromatography, electrophoresis, and radioactivity	C	2.7.7.44	glucuronate-1-phosphate uridylyltransferase	C05385 + C00075 = C00167 + C00013	1-phospho--D-glucuronate(aq) + UTP(aq) = UDP-D-glucuronate(aq) + pyrophosphate(aq)		0.34	303.15		8.2
http://xpdb.nist.gov/enzyme_thermodynamics/enzyme_data1.pl?col=1.&T1=98LIA/WAN_1583	98LIA/WAN	calorimetry	A	1.1.3.22	xanthine oxidase	C00385 + C00001 + C00007 = C00366 + C00027	xanthine(aq) + H2O(l) + O2(aq) = urate(aq) + H2O2(aq)			298.15		7.5
http://xpdb.nist.gov/enzyme_thermodynamics/enzyme_data1.pl?col=1.&T1=90LUN/APR_431	90LUN/APR	enzymatic assay and spectrophotometry	B	2.4.1.14	sucrose-phosphate synthase	C00029 + C00085 = C00015 + C16688	UDPglucose(aq) + D-fructose 6-phosphate(aq) = UDP(aq) + sucrose 6-phosphate(aq)		62	298.15		7.5	2
http://xpdb.nist.gov/enzyme_thermodynamics/enzyme_data1.pl?col=1.&T1=90LUN/APR_431	90LUN/APR	enzymatic assay and spectrophotometry	B	2.4.1.14	sucrose-phosphate synthase	C00029 + C00085 = C00015 + C16688	UDPglucose(aq) + D-fructose 6-phosphate(aq) = UDP(aq) + sucrose 6-phosphate(aq)		5.3	298.15		7	2.6
http://xpdb.nist.gov/enzyme_thermodynamics/enzyme_data1.pl?col=1.&T1=90LUN/APR_431	90LUN/APR	enzymatic assay and spectrophotometry	B	2.4.1.14	sucrose-phosphate synthase	C00029 + C00085 = C00015 + C16688	UDPglucose(aq) + D-fructose 6-phosphate(aq) = UDP(aq) + sucrose 6-phosphate(aq)		26	298.15		7	2
http://xpdb.nist.gov/enzyme_thermodynamics/enzyme_data1.pl?col=1.&T1=90LUN/APR_431	90LUN/APR	enzymatic assay and spectrophotometry	B	2.4.1.14	sucrose-phosphate synthase	C00029 + C00085 = C00015 + C16688	UDPglucose(aq) + D-fructose 6-phosphate(aq) = UDP(aq) + sucrose 6-phosphate(aq)		10	298.15		7.5	2.6
http://xpdb.nist.gov/enzyme_thermodynamics/enzyme_data1.pl?col=1.&T1=36EUL/ADL_7	36EUL/ADL	spectrophotometry	C	1.1.1.1	alcohol dehydrogenase	C00469 + C00003 = C00084 + C00004	ethanol(aq) + NAD(aq) = acetaldehyde(aq) + NADH(aq)		1.3e-05	298.15		6.4
http://xpdb.nist.gov/enzyme_thermodynamics/enzyme_data1.pl?col=1.&T1=36EUL/ADL_7	36EUL/ADL	spectrophotometry	C	1.1.1.1	alcohol dehydrogenase	C00469 + C00003 = C00084 + C00004	ethanol(aq) + NAD(aq) = acetaldehyde(aq) + NADH(aq)		5.3e-05	298.15		7
http://xpdb.nist.gov/enzyme_thermodynamics/enzyme_data1.pl?col=1.&T1=36EUL/ADL_7	36EUL/ADL	spectrophotometry	C	1.1.1.1	alcohol dehydrogenase	C00469 + C00003 = C00084 + C00004	ethanol(aq) + NAD(aq) = acetaldehyde(aq) + NADH(aq)		0.00013	298.15		7.7
http://xpdb.nist.gov/enzyme_thermodynamics/enzyme_data1.pl?col=1.&T1=49SOR/DVO_615	49SOR/DVO		C	2.7.3.3	arginine kinase	C00002 + C00062 = C00008 + C05945	ATP(aq) + L-arginine(aq) = ADP(aq) + N-w-phospho-L-arginine(aq)		0.002	298.15		6.1
http://xpdb.nist.gov/enzyme_thermodynamics/enzyme_data1.pl?col=1.&T1=49SOR/DVO_615	49SOR/DVO		C	2.7.3.3	arginine kinase	C00002 + C00062 = C00008 + C05945	ATP(aq) + L-arginine(aq) = ADP(aq) + N-w-phospho-L-arginine(aq)		0.17	298.15		9.1
http://xpdb.nist.gov/enzyme_thermodynamics/enzyme_data1.pl?col=1.&T1=75GRI/CAR_1396	75GRI/CAR	polarimetry and spectrophotometry	C	5.4.2.1	phosphoglycerate mutase	C00631 = C00197	2-phospho-D-glycerate(aq) = 3-phospho-D-glycerate(aq)		6.3	303.15		5.6
http://xpdb.nist.gov/enzyme_thermodynamics/enzyme_data1.pl?col=1.&T1=75GRI/CAR_1396	75GRI/CAR	polarimetry and spectrophotometry	C	5.4.2.1	phosphoglycerate mutase	C00631 = C00197	2-phospho-D-glycerate(aq) = 3-phospho-D-glycerate(aq)		5	310.15		6.8
http://xpdb.nist.gov/enzyme_thermodynamics/enzyme_data1.pl?col=1.&T1=75GRI/CAR_1396	75GRI/CAR	polarimetry and spectrophotometry	C	5.4.2.1	phosphoglycerate mutase	C00631 = C00197	2-phospho-D-glycerate(aq) = 3-phospho-D-glycerate(aq)		5.1	298.15		6
http://xpdb.nist.gov/enzyme_thermodynamics/enzyme_data1.pl?col=1.&T1=76BER/KLY_1009	76BER/KLY		C	3.5.1.11	penicillin amidase	C05551 + C00001 = C02954 + C07086	penicillin G(aq) + H2O(l) = 6-aminopenicillanic acid(aq) + phenylacetic acid(aq)		0.022	298.15		6
http://xpdb.nist.gov/enzyme_thermodynamics/enzyme_data1.pl?col=1.&T1=76BER/KLY_1009	76BER/KLY		C	3.5.1.11	penicillin amidase	C05551 + C00001 = C02954 + C07086	penicillin G(aq) + H2O(l) = 6-aminopenicillanic acid(aq) + phenylacetic acid(aq)		0.003	298.15		5
http://xpdb.nist.gov/enzyme_thermodynamics/enzyme_data1.pl?col=1.&T1=59GOL_322	59GOL	spectrophotometry	B	1.8.1.4	dihydrolipoamide dehydrogenase	C02147 + C00003 = C00725 + C00004	dihydro--lipoate(aq) + NAD(aq) =-lipoate(aq) + NADH(aq)		0.0055	295.15		6
http://xpdb.nist.gov/enzyme_thermodynamics/enzyme_data1.pl?col=1.&T1=54AXE/JAN_1331	54AXE/JAN	enzymatic assay and spectrophotometry	B	5.3.1.6	ribose-5-phosphate isomerase	C00117 = C00199	D-ribose 5-phosphate(aq) = D-ribulose 5-phosphate(aq)		0.264	298.65		7
http://xpdb.nist.gov/enzyme_thermodynamics/enzyme_data1.pl?col=1.&T1=54AXE/JAN_1331	54AXE/JAN	enzymatic assay and spectrophotometry	B	5.3.1.6	ribose-5-phosphate isomerase	C00117 = C00199	D-ribose 5-phosphate(aq) = D-ribulose 5-phosphate(aq)		0.323	310.15		7
http://xpdb.nist.gov/enzyme_thermodynamics/enzyme_data1.pl?col=1.&T1=54AXE/JAN_1331	54AXE/JAN	enzymatic assay and spectrophotometry	B	5.3.1.6	ribose-5-phosphate isomerase	C00117 = C00199	D-ribose 5-phosphate(aq) = D-ribulose 5-phosphate(aq)		0.164	273.15		7
http://xpdb.nist.gov/enzyme_thermodynamics/enzyme_data1.pl?col=1.&T1=37ADL/SRE_8	37ADL/SRE	spectrophotometry	D	1.1.1.1	alcohol dehydrogenase	C00469 + C00003 = C00084 + C00004	ethanol(aq) + NAD(aq) = acetaldehyde(aq) + NADH(aq)		6.0e-06	298.15		6.05
http://xpdb.nist.gov/enzyme_thermodynamics/enzyme_data1.pl?col=1.&T1=37ADL/SRE_8	37ADL/SRE	spectrophotometry	D	1.1.1.1	alcohol dehydrogenase	C00469 + C00003 = C00084 + C00004	ethanol(aq) + NAD(aq) = acetaldehyde(aq) + NADH(aq)		7.7e-05	298.15		7.25
http://xpdb.nist.gov/enzyme_thermodynamics/enzyme_data1.pl?col=1.&T1=37ADL/SRE_8	37ADL/SRE	spectrophotometry	D	1.1.1.1	alcohol dehydrogenase	C00469 + C00003 = C00084 + C00004	ethanol(aq) + NAD(aq) = acetaldehyde(aq) + NADH(aq)		1.2e-05	298.15		8
http://xpdb.nist.gov/enzyme_thermodynamics/enzyme_data1.pl?col=1.&T1=66HOR/HEN_1550	66HOR/HEN	radioactivity	C	2.4.2.7	adenine phosphoribosyltransferase	C00020 + C00013 = C00147 + C00119	AMP(aq) + pyrophosphate(aq) = adenine(aq) + 5-phospho--D-ribose 1-diphosphate(aq)		0.0035	303.15		7.4
http://xpdb.nist.gov/enzyme_thermodynamics/enzyme_data1.pl?col=1.&T1=57STE_125	57STE	spectrophotometry	C	1.1.1.35	3-hydroxyacyl-CoA dehydrogenase	C01144 + C00003 = C00332 + C00004	(S)-3-hydroxybutanoyl-CoA(aq) + NAD(aq) = 3-oxobutanoyl-CoA(aq) + NADH(aq)		0.86	298.15		9.6
http://xpdb.nist.gov/enzyme_thermodynamics/enzyme_data1.pl?col=1.&T1=53HOC/WAT_1323	53HOC/WAT	chemical analysis and paper chromatography	C	5.3.1.5	xylose isomerase	C00181 = C00310	D-xylose(aq) = D-xylulose(aq)		0.19	300.15		7.5
http://xpdb.nist.gov/enzyme_thermodynamics/enzyme_data1.pl?col=1.&T1=60PRI/HOR_1087	60PRI/HOR	enzymatic assay, chemical analysis, and spectrophotometry	B	4.1.2.4	deoxyribose-phosphate aldolase	C00673 = C00118 + C00084	2-deoxy-D-ribose 5-phosphate(aq) = D-glyceraldehyde 3-phosphate(aq) + acetaldehyde(aq)		0.000235	310.15		6.3
http://xpdb.nist.gov/enzyme_thermodynamics/enzyme_data1.pl?col=1.&T1=92REK/TIS_826	92REK/TIS	calorimetry	A	3.1.3.2	acid phosphatase	C03360 + C00001 = C00870 + C00009	4-nitrophenyl phosphate(aq) + H2O(l) = 4-nitrophenol(aq) + orthophosphate(aq)			298.15		3
http://xpdb.nist.gov/enzyme_thermodynamics/enzyme_data1.pl?col=1.&T1=56BEN/HEM_989	56BEN/HEM	calorimetry	B	3.5.1.2	glutaminase	C00064 + C00001 = C00025 + C00014	L-glutamine(aq) + H2O(l) = L-glutamate(aq) + ammonia(aq)		850	298.15		5.5
http://xpdb.nist.gov/enzyme_thermodynamics/enzyme_data1.pl?col=1.&T1=56DIC/WIL_1262	56DIC/WIL	chromatography and spectrophotometry	C	5.1.3.4	L-ribulose-phosphate 4-epimerase	C01101 = C00231	L-ribulose 5-phosphate(aq) = D-xylulose 5-phosphate(aq)		1.2	310.15		7.6
http://xpdb.nist.gov/enzyme_thermodynamics/enzyme_data1.pl?col=1.&T1=67ENG/DAL_287	67ENG/DAL	spectrophotometry	A	1.4.1.4	glutamate dehydrogenase (NADP+)	C00025 + C00006 + C00001 = C00026 + C00005 + C00014	L-glutamate(aq) + NADP(aq) + H2O(l) = 2-oxoglutarate(aq) + NADPH(aq) + ammonia(aq)		5.04e-07	300.15	0.134	6.92
http://xpdb.nist.gov/enzyme_thermodynamics/enzyme_data1.pl?col=1.&T1=67ENG/DAL_287	67ENG/DAL	spectrophotometry	A	1.4.1.4	glutamate dehydrogenase (NADP+)	C00025 + C00006 + C00001 = C00026 + C00005 + C00014	L-glutamate(aq) + NADP(aq) + H2O(l) = 2-oxoglutarate(aq) + NADPH(aq) + ammonia(aq)		6.34e-07	303.15	0.134	6.95
http://xpdb.nist.gov/enzyme_thermodynamics/enzyme_data1.pl?col=1.&T1=67ENG/DAL_287	67ENG/DAL	spectrophotometry	A	1.4.1.4	glutamate dehydrogenase (NADP+)	C00025 + C00006 + C00001 = C00026 + C00005 + C00014	L-glutamate(aq) + NADP(aq) + H2O(l) = 2-oxoglutarate(aq) + NADPH(aq) + ammonia(aq)		9.03e-07	303.15	0.471	6.91
http://xpdb.nist.gov/enzyme_thermodynamics/enzyme_data1.pl?col=1.&T1=67ENG/DAL_287	67ENG/DAL	spectrophotometry	A	1.4.1.4	glutamate dehydrogenase (NADP+)	C00025 + C00006 + C00001 = C00026 + C00005 + C00014	L-glutamate(aq) + NADP(aq) + H2O(l) = 2-oxoglutarate(aq) + NADPH(aq) + ammonia(aq)		8.08e-07	303.15	0.471	6.79
http://xpdb.nist.gov/enzyme_thermodynamics/enzyme_data1.pl?col=1.&T1=67ENG/DAL_287	67ENG/DAL	spectrophotometry	A	1.4.1.4	glutamate dehydrogenase (NADP+)	C00025 + C00006 + C00001 = C00026 + C00005 + C00014	L-glutamate(aq) + NADP(aq) + H2O(l) = 2-oxoglutarate(aq) + NADPH(aq) + ammonia(aq)		1.1e-06	298.1	0.47	7
http://xpdb.nist.gov/enzyme_thermodynamics/enzyme_data1.pl?col=1.&T1=67ENG/DAL_287	67ENG/DAL	spectrophotometry	A	1.4.1.4	glutamate dehydrogenase (NADP+)	C00025 + C00006 + C00001 = C00026 + C00005 + C00014	L-glutamate(aq) + NADP(aq) + H2O(l) = 2-oxoglutarate(aq) + NADPH(aq) + ammonia(aq)		1.2e-06	300.1	0.47	7
http://xpdb.nist.gov/enzyme_thermodynamics/enzyme_data1.pl?col=1.&T1=67ENG/DAL_287	67ENG/DAL	spectrophotometry	A	1.4.1.4	glutamate dehydrogenase (NADP+)	C00025 + C00006 + C00001 = C00026 + C00005 + C00014	L-glutamate(aq) + NADP(aq) + H2O(l) = 2-oxoglutarate(aq) + NADPH(aq) + ammonia(aq)		2.0e-06	305.1	0.47	7
http://xpdb.nist.gov/enzyme_thermodynamics/enzyme_data1.pl?col=1.&T1=67ENG/DAL_287	67ENG/DAL	spectrophotometry	A	1.4.1.4	glutamate dehydrogenase (NADP+)	C00025 + C00006 + C00001 = C00026 + C00005 + C00014	L-glutamate(aq) + NADP(aq) + H2O(l) = 2-oxoglutarate(aq) + NADPH(aq) + ammonia(aq)		3.2e-06	309.8	0.47	7
http://xpdb.nist.gov/enzyme_thermodynamics/enzyme_data1.pl?col=1.&T1=67ENG/DAL_287	67ENG/DAL	spectrophotometry	A	1.4.1.4	glutamate dehydrogenase (NADP+)	C00025 + C00006 + C00001 = C00026 + C00005 + C00014	L-glutamate(aq) + NADP(aq) + H2O(l) = 2-oxoglutarate(aq) + NADPH(aq) + ammonia(aq)		3.6e-06	311.1	0.47	7
http://xpdb.nist.gov/enzyme_thermodynamics/enzyme_data1.pl?col=1.&T1=67ENG/DAL_287	67ENG/DAL	spectrophotometry	A	1.4.1.4	glutamate dehydrogenase (NADP+)	C00025 + C00006 + C00001 = C00026 + C00005 + C00014	L-glutamate(aq) + NADP(aq) + H2O(l) = 2-oxoglutarate(aq) + NADPH(aq) + ammonia(aq)		2.09e-07	300.15	0.026	6.93
http://xpdb.nist.gov/enzyme_thermodynamics/enzyme_data1.pl?col=1.&T1=67ENG/DAL_287	67ENG/DAL	spectrophotometry	A	1.4.1.4	glutamate dehydrogenase (NADP+)	C00025 + C00006 + C00001 = C00026 + C00005 + C00014	L-glutamate(aq) + NADP(aq) + H2O(l) = 2-oxoglutarate(aq) + NADPH(aq) + ammonia(aq)		2.91e-07	300.15	0.054	6.94
http://xpdb.nist.gov/enzyme_thermodynamics/enzyme_data1.pl?col=1.&T1=67ENG/DAL_287	67ENG/DAL	spectrophotometry	A	1.4.1.4	glutamate dehydrogenase (NADP+)	C00025 + C00006 + C00001 = C00026 + C00005 + C00014	L-glutamate(aq) + NADP(aq) + H2O(l) = 2-oxoglutarate(aq) + NADPH(aq) + ammonia(aq)		3.83e-07	303.15	0.067	6.96
http://xpdb.nist.gov/enzyme_thermodynamics/enzyme_data1.pl?col=1.&T1=67ENG/DAL_287	67ENG/DAL	spectrophotometry	A	1.4.1.4	glutamate dehydrogenase (NADP+)	C00025 + C00006 + C00001 = C00026 + C00005 + C00014	L-glutamate(aq) + NADP(aq) + H2O(l) = 2-oxoglutarate(aq) + NADPH(aq) + ammonia(aq)		3.67e-07	303.15	0.067	6.93
http://xpdb.nist.gov/enzyme_thermodynamics/enzyme_data1.pl?col=1.&T1=67ENG/DAL_287	67ENG/DAL	spectrophotometry	A	1.4.1.4	glutamate dehydrogenase (NADP+)	C00025 + C00006 + C00001 = C00026 + C00005 + C00014	L-glutamate(aq) + NADP(aq) + H2O(l) = 2-oxoglutarate(aq) + NADPH(aq) + ammonia(aq)		4.96e-07	303.15	0.091	6.97
http://xpdb.nist.gov/enzyme_thermodynamics/enzyme_data1.pl?col=1.&T1=67ENG/DAL_287	67ENG/DAL	spectrophotometry	A	1.4.1.4	glutamate dehydrogenase (NADP+)	C00025 + C00006 + C00001 = C00026 + C00005 + C00014	L-glutamate(aq) + NADP(aq) + H2O(l) = 2-oxoglutarate(aq) + NADPH(aq) + ammonia(aq)		5.22e-07	303.15	0.112	6.96
http://xpdb.nist.gov/enzyme_thermodynamics/enzyme_data1.pl?col=1.&T1=67ENG/DAL_287	67ENG/DAL	spectrophotometry	A	1.4.1.4	glutamate dehydrogenase (NADP+)	C00025 + C00006 + C00001 = C00026 + C00005 + C00014	L-glutamate(aq) + NADP(aq) + H2O(l) = 2-oxoglutarate(aq) + NADPH(aq) + ammonia(aq)		5.92e-07	300.15	0.134	6.92
http://xpdb.nist.gov/enzyme_thermodynamics/enzyme_data1.pl?col=1.&T1=67ENG/DAL_287	67ENG/DAL	spectrophotometry	A	1.4.1.4	glutamate dehydrogenase (NADP+)	C00025 + C00006 + C00001 = C00026 + C00005 + C00014	L-glutamate(aq) + NADP(aq) + H2O(l) = 2-oxoglutarate(aq) + NADPH(aq) + ammonia(aq)		1.16e-06	303.15	0.471	6.99
http://xpdb.nist.gov/enzyme_thermodynamics/enzyme_data1.pl?col=1.&T1=67ENG/DAL_287	67ENG/DAL	spectrophotometry	A	1.4.1.4	glutamate dehydrogenase (NADP+)	C00025 + C00006 + C00001 = C00026 + C00005 + C00014	L-glutamate(aq) + NADP(aq) + H2O(l) = 2-oxoglutarate(aq) + NADPH(aq) + ammonia(aq)		2.59e-07	300.15	0.054	6.9
http://xpdb.nist.gov/enzyme_thermodynamics/enzyme_data1.pl?col=1.&T1=67ENG/DAL_287	67ENG/DAL	spectrophotometry	A	1.4.1.4	glutamate dehydrogenase (NADP+)	C00025 + C00006 + C00001 = C00026 + C00005 + C00014	L-glutamate(aq) + NADP(aq) + H2O(l) = 2-oxoglutarate(aq) + NADPH(aq) + ammonia(aq)		5.55e-07	300.15	0.112	6.97
http://xpdb.nist.gov/enzyme_thermodynamics/enzyme_data1.pl?col=1.&T1=80TER/RAB_994	80TER/RAB	spectrophotometry	B	3.5.1.5	urease	C01563 + C00001 = C00014 + C00288	carbamate(aq) + H2O(l) = ammonia(aq) + carbon dioxide(aq)		1920	293.15		6.5
http://xpdb.nist.gov/enzyme_thermodynamics/enzyme_data1.pl?col=1.&T1=80TER/RAB_994	80TER/RAB	spectrophotometry	B	3.5.1.5	urease	C01563 + C00001 = C00014 + C00288	carbamate(aq) + H2O(l) = ammonia(aq) + carbon dioxide(aq)		1710	293.15		6.5
http://xpdb.nist.gov/enzyme_thermodynamics/enzyme_data1.pl?col=1.&T1=80TER/RAB_994	80TER/RAB	spectrophotometry	B	3.5.1.5	urease	C01563 + C00001 = C00014 + C00288	carbamate(aq) + H2O(l) = ammonia(aq) + carbon dioxide(aq)		1030	310.15		6.5
http://xpdb.nist.gov/enzyme_thermodynamics/enzyme_data1.pl?col=1.&T1=80TER/RAB_994	80TER/RAB	spectrophotometry	B	3.5.1.5	urease	C01563 + C00001 = C00014 + C00288	carbamate(aq) + H2O(l) = ammonia(aq) + carbon dioxide(aq)		1500	293.15		6.5
http://xpdb.nist.gov/enzyme_thermodynamics/enzyme_data1.pl?col=1.&T1=80TER/RAB_994	80TER/RAB	spectrophotometry	B	3.5.1.5	urease	C01563 + C00001 = C00014 + C00288	carbamate(aq) + H2O(l) = ammonia(aq) + carbon dioxide(aq)		1230	293.15		6.5
http://xpdb.nist.gov/enzyme_thermodynamics/enzyme_data1.pl?col=1.&T1=75SCH/RIF_138	75SCH/RIF	spectrophotometry	A	1.1.1.37	malate dehydrogenase	C00149 + C00003 = C00036 + C00004	(S)-malate(aq) + NAD(aq) = oxaloacetate(aq) + NADH(aq)		0.00117	298.15		9.3
http://xpdb.nist.gov/enzyme_thermodynamics/enzyme_data1.pl?col=1.&T1=67KEP/TOV_1280	67KEP/TOV	radioactivity	B	5.2.1.5	linoleate isomerase	C01595 = C04056	9-cis,12-cis-octadecadienoate(aq) = 9-cis,11-trans-octadecadienoate(aq)		61	308.15		7
http://xpdb.nist.gov/enzyme_thermodynamics/enzyme_data1.pl?col=1.&T1=56STU/HOR_1245	56STU/HOR	spectrophotometry	C	5.1.3.1	ribulose-phosphate 3-epimerase	C00199 = C00231	D-ribulose 5-phosphate(aq) = D-xylulose 5-phosphate(aq)		0.83	310.15		7.5
http://xpdb.nist.gov/enzyme_thermodynamics/enzyme_data1.pl?col=1.&T1=74BUR_15	74BUR	spectrophotometry	A	1.1.1.1	alcohol dehydrogenase	C00469 + C00003 = C00084 + C00004	ethanol(aq) + NAD(aq) = acetaldehyde(aq) + NADH(aq)		0.000128	283.75		7.68
http://xpdb.nist.gov/enzyme_thermodynamics/enzyme_data1.pl?col=1.&T1=74BUR_15	74BUR	spectrophotometry	A	1.1.1.1	alcohol dehydrogenase	C00469 + C00003 = C00084 + C00004	ethanol(aq) + NAD(aq) = acetaldehyde(aq) + NADH(aq)		0.000119	283.75		7.673
http://xpdb.nist.gov/enzyme_thermodynamics/enzyme_data1.pl?col=1.&T1=74BUR_15	74BUR	spectrophotometry	A	1.1.1.1	alcohol dehydrogenase	C00469 + C00003 = C00084 + C00004	ethanol(aq) + NAD(aq) = acetaldehyde(aq) + NADH(aq)		0.000187	290.5		7.658
http://xpdb.nist.gov/enzyme_thermodynamics/enzyme_data1.pl?col=1.&T1=74BUR_15	74BUR	spectrophotometry	A	1.1.1.1	alcohol dehydrogenase	C00469 + C00003 = C00084 + C00004	ethanol(aq) + NAD(aq) = acetaldehyde(aq) + NADH(aq)		0.000174	290.5		7.646
http://xpdb.nist.gov/enzyme_thermodynamics/enzyme_data1.pl?col=1.&T1=74BUR_15	74BUR	spectrophotometry	A	1.1.1.1	alcohol dehydrogenase	C00469 + C00003 = C00084 + C00004	ethanol(aq) + NAD(aq) = acetaldehyde(aq) + NADH(aq)		0.000213	293.4		7.635
http://xpdb.nist.gov/enzyme_thermodynamics/enzyme_data1.pl?col=1.&T1=74BUR_15	74BUR	spectrophotometry	A	1.1.1.1	alcohol dehydrogenase	C00469 + C00003 = C00084 + C00004	ethanol(aq) + NAD(aq) = acetaldehyde(aq) + NADH(aq)		0.000542	307.75		7.605
http://xpdb.nist.gov/enzyme_thermodynamics/enzyme_data1.pl?col=1.&T1=74BUR_15	74BUR	spectrophotometry	A	1.1.1.1	alcohol dehydrogenase	C00469 + C00003 = C00084 + C00004	ethanol(aq) + NAD(aq) = acetaldehyde(aq) + NADH(aq)		0.000734	315.95		7.568
http://xpdb.nist.gov/enzyme_thermodynamics/enzyme_data1.pl?col=1.&T1=74BUR_15	74BUR	spectrophotometry	A	1.1.1.1	alcohol dehydrogenase	C00469 + C00003 = C00084 + C00004	ethanol(aq) + NAD(aq) = acetaldehyde(aq) + NADH(aq)		0.00068	315.95		7.545
http://xpdb.nist.gov/enzyme_thermodynamics/enzyme_data1.pl?col=1.&T1=74BUR_15	74BUR	spectrophotometry	A	1.1.1.1	alcohol dehydrogenase	C00469 + C00003 = C00084 + C00004	ethanol(aq) + NAD(aq) = acetaldehyde(aq) + NADH(aq)		0.000144	283.75		7.691
http://xpdb.nist.gov/enzyme_thermodynamics/enzyme_data1.pl?col=1.&T1=74BUR_15	74BUR	spectrophotometry	A	1.1.1.1	alcohol dehydrogenase	C00469 + C00003 = C00084 + C00004	ethanol(aq) + NAD(aq) = acetaldehyde(aq) + NADH(aq)		0.000438	307.75		7.571
http://xpdb.nist.gov/enzyme_thermodynamics/enzyme_data1.pl?col=1.&T1=74BUR_15	74BUR	spectrophotometry	A	1.1.1.1	alcohol dehydrogenase	C00469 + C00003 = C00084 + C00004	ethanol(aq) + NAD(aq) = acetaldehyde(aq) + NADH(aq)		0.000487	307.75		7.584
http://xpdb.nist.gov/enzyme_thermodynamics/enzyme_data1.pl?col=1.&T1=74BUR_15	74BUR	spectrophotometry	A	1.1.1.1	alcohol dehydrogenase	C00469 + C00003 = C00084 + C00004	ethanol(aq) + NAD(aq) = acetaldehyde(aq) + NADH(aq)		0.000663	315.95		7.528
http://xpdb.nist.gov/enzyme_thermodynamics/enzyme_data1.pl?col=1.&T1=35MEY_1289	35MEY	spectrophotometry	C	5.3.1.1&4.1.2.13	triose-phosphate isomerase and fructose-bisphosphate aldolase	C00354 = 2 C00111	D-fructose 1,6-bisphosphate(aq) = 2 glycerone phosphate(aq)		0.00032	273.15		7
http://xpdb.nist.gov/enzyme_thermodynamics/enzyme_data1.pl?col=1.&T1=35MEY_1289	35MEY	spectrophotometry	C	5.3.1.1&4.1.2.13	triose-phosphate isomerase and fructose-bisphosphate aldolase	C00354 = 2 C00111	D-fructose 1,6-bisphosphate(aq) = 2 glycerone phosphate(aq)		0.0015	293.15		7
http://xpdb.nist.gov/enzyme_thermodynamics/enzyme_data1.pl?col=1.&T1=35MEY_1289	35MEY	spectrophotometry	C	5.3.1.1&4.1.2.13	triose-phosphate isomerase and fructose-bisphosphate aldolase	C00354 = 2 C00111	D-fructose 1,6-bisphosphate(aq) = 2 glycerone phosphate(aq)		0.0064	313.15		7
http://xpdb.nist.gov/enzyme_thermodynamics/enzyme_data1.pl?col=1.&T1=35MEY_1289	35MEY	spectrophotometry	C	5.3.1.1&4.1.2.13	triose-phosphate isomerase and fructose-bisphosphate aldolase	C00354 = 2 C00111	D-fructose 1,6-bisphosphate(aq) = 2 glycerone phosphate(aq)		0.019	333.15		7
http://xpdb.nist.gov/enzyme_thermodynamics/enzyme_data1.pl?col=1.&T1=35MEY_1289	35MEY	spectrophotometry	C	5.3.1.1&4.1.2.13	triose-phosphate isomerase and fructose-bisphosphate aldolase	C00354 = 2 C00111	D-fructose 1,6-bisphosphate(aq) = 2 glycerone phosphate(aq)		0.0011	293.15		7
http://xpdb.nist.gov/enzyme_thermodynamics/enzyme_data1.pl?col=1.&T1=35MEY_1289	35MEY	spectrophotometry	C	5.3.1.1&4.1.2.13	triose-phosphate isomerase and fructose-bisphosphate aldolase	C00354 = 2 C00111	D-fructose 1,6-bisphosphate(aq) = 2 glycerone phosphate(aq)		0.00075	293.15		7
http://xpdb.nist.gov/enzyme_thermodynamics/enzyme_data1.pl?col=1.&T1=35MEY_1289	35MEY	spectrophotometry	C	5.3.1.1&4.1.2.13	triose-phosphate isomerase and fructose-bisphosphate aldolase	C00354 = 2 C00111	D-fructose 1,6-bisphosphate(aq) = 2 glycerone phosphate(aq)		0.00047	293.15		7
http://xpdb.nist.gov/enzyme_thermodynamics/enzyme_data1.pl?col=1.&T1=35MEY_1289	35MEY	spectrophotometry	C	5.3.1.1&4.1.2.13	triose-phosphate isomerase and fructose-bisphosphate aldolase	C00354 = 2 C00111	D-fructose 1,6-bisphosphate(aq) = 2 glycerone phosphate(aq)		0.00055	293.15		7
http://xpdb.nist.gov/enzyme_thermodynamics/enzyme_data1.pl?col=1.&T1=35MEY_1289	35MEY	spectrophotometry	C	5.3.1.1&4.1.2.13	triose-phosphate isomerase and fructose-bisphosphate aldolase	C00354 = 2 C00111	D-fructose 1,6-bisphosphate(aq) = 2 glycerone phosphate(aq)		0.00035	293.15		7
http://xpdb.nist.gov/enzyme_thermodynamics/enzyme_data1.pl?col=1.&T1=35MEY_1289	35MEY	spectrophotometry	C	5.3.1.1&4.1.2.13	triose-phosphate isomerase and fructose-bisphosphate aldolase	C00354 = 2 C00111	D-fructose 1,6-bisphosphate(aq) = 2 glycerone phosphate(aq)		0.00035	293.15		7
http://xpdb.nist.gov/enzyme_thermodynamics/enzyme_data1.pl?col=1.&T1=35MEY_1289	35MEY	spectrophotometry	C	5.3.1.1&4.1.2.13	triose-phosphate isomerase and fructose-bisphosphate aldolase	C00354 = 2 C00111	D-fructose 1,6-bisphosphate(aq) = 2 glycerone phosphate(aq)		0.00029	293.15		7
http://xpdb.nist.gov/enzyme_thermodynamics/enzyme_data1.pl?col=1.&T1=35MEY_1289	35MEY	spectrophotometry	C	5.3.1.1&4.1.2.13	triose-phosphate isomerase and fructose-bisphosphate aldolase	C00354 = 2 C00111	D-fructose 1,6-bisphosphate(aq) = 2 glycerone phosphate(aq)		0.0012	333.15		7
http://xpdb.nist.gov/enzyme_thermodynamics/enzyme_data1.pl?col=1.&T1=35MEY_1289	35MEY	spectrophotometry	C	5.3.1.1&4.1.2.13	triose-phosphate isomerase and fructose-bisphosphate aldolase	C00354 = 2 C00111	D-fructose 1,6-bisphosphate(aq) = 2 glycerone phosphate(aq)		0.00031	293.15		7
http://xpdb.nist.gov/enzyme_thermodynamics/enzyme_data1.pl?col=1.&T1=35MEY_1289	35MEY	spectrophotometry	C	5.3.1.1&4.1.2.13	triose-phosphate isomerase and fructose-bisphosphate aldolase	C00354 = 2 C00111	D-fructose 1,6-bisphosphate(aq) = 2 glycerone phosphate(aq)		0.00051	293.15		7
http://xpdb.nist.gov/enzyme_thermodynamics/enzyme_data1.pl?col=1.&T1=35MEY_1289	35MEY	spectrophotometry	C	5.3.1.1&4.1.2.13	triose-phosphate isomerase and fructose-bisphosphate aldolase	C00354 = 2 C00111	D-fructose 1,6-bisphosphate(aq) = 2 glycerone phosphate(aq)		0.0011	293.15		7
http://xpdb.nist.gov/enzyme_thermodynamics/enzyme_data1.pl?col=1.&T1=35MEY_1289	35MEY	spectrophotometry	C	5.3.1.1&4.1.2.13	triose-phosphate isomerase and fructose-bisphosphate aldolase	C00354 = 2 C00111	D-fructose 1,6-bisphosphate(aq) = 2 glycerone phosphate(aq)		0.0014	293.15		7
http://xpdb.nist.gov/enzyme_thermodynamics/enzyme_data1.pl?col=1.&T1=35MEY_1289	35MEY	spectrophotometry	C	5.3.1.1&4.1.2.13	triose-phosphate isomerase and fructose-bisphosphate aldolase	C00354 = 2 C00111	D-fructose 1,6-bisphosphate(aq) = 2 glycerone phosphate(aq)		0.0014	313.15		7
http://xpdb.nist.gov/enzyme_thermodynamics/enzyme_data1.pl?col=1.&T1=35MEY_1289	35MEY	spectrophotometry	C	5.3.1.1&4.1.2.13	triose-phosphate isomerase and fructose-bisphosphate aldolase	C00354 = 2 C00111	D-fructose 1,6-bisphosphate(aq) = 2 glycerone phosphate(aq)		0.0046	333.15		7
http://xpdb.nist.gov/enzyme_thermodynamics/enzyme_data1.pl?col=1.&T1=35MEY_1289	35MEY	spectrophotometry	C	5.3.1.1&4.1.2.13	triose-phosphate isomerase and fructose-bisphosphate aldolase	C00354 = 2 C00111	D-fructose 1,6-bisphosphate(aq) = 2 glycerone phosphate(aq)		0.0056	333.15		7
http://xpdb.nist.gov/enzyme_thermodynamics/enzyme_data1.pl?col=1.&T1=35MEY_1289	35MEY	spectrophotometry	C	5.3.1.1&4.1.2.13	triose-phosphate isomerase and fructose-bisphosphate aldolase	C00354 = 2 C00111	D-fructose 1,6-bisphosphate(aq) = 2 glycerone phosphate(aq)		0.015	333.15		7
http://xpdb.nist.gov/enzyme_thermodynamics/enzyme_data1.pl?col=1.&T1=35MEY_1289	35MEY	spectrophotometry	C	5.3.1.1&4.1.2.13	triose-phosphate isomerase and fructose-bisphosphate aldolase	C00354 = 2 C00111	D-fructose 1,6-bisphosphate(aq) = 2 glycerone phosphate(aq)		0.0025	313.15		7
http://xpdb.nist.gov/enzyme_thermodynamics/enzyme_data1.pl?col=2.&T1=35MEY_1289	35MEY	spectrophotometry	C	5.3.1.1&4.1.2.13	triose-phosphate isomerase and fructose-bisphosphate aldolase	C00354 = 2 C00111	D-fructose 1,6-bisphosphate(aq) = 2 glycerone phosphate(aq)		0.0025	313.15		7
http://xpdb.nist.gov/enzyme_thermodynamics/enzyme_data1.pl?col=2.&T1=35MEY_1289	35MEY	spectrophotometry	C	5.3.1.1&4.1.2.13	triose-phosphate isomerase and fructose-bisphosphate aldolase	C00354 = 2 C00111	D-fructose 1,6-bisphosphate(aq) = 2 glycerone phosphate(aq)		0.00014	273.15		7
http://xpdb.nist.gov/enzyme_thermodynamics/enzyme_data1.pl?col=2.&T1=35MEY_1289	35MEY	spectrophotometry	C	5.3.1.1&4.1.2.13	triose-phosphate isomerase and fructose-bisphosphate aldolase	C00354 = 2 C00111	D-fructose 1,6-bisphosphate(aq) = 2 glycerone phosphate(aq)		0.0082	333.15		7
http://xpdb.nist.gov/enzyme_thermodynamics/enzyme_data1.pl?col=2.&T1=35MEY_1289	35MEY	spectrophotometry	C	5.3.1.1&4.1.2.13	triose-phosphate isomerase and fructose-bisphosphate aldolase	C00354 = 2 C00111	D-fructose 1,6-bisphosphate(aq) = 2 glycerone phosphate(aq)		7.1e-05	273.15		7
http://xpdb.nist.gov/enzyme_thermodynamics/enzyme_data1.pl?col=2.&T1=35MEY_1289	35MEY	spectrophotometry	C	5.3.1.1&4.1.2.13	triose-phosphate isomerase and fructose-bisphosphate aldolase	C00354 = 2 C00111	D-fructose 1,6-bisphosphate(aq) = 2 glycerone phosphate(aq)		0.002	313.15		7
http://xpdb.nist.gov/enzyme_thermodynamics/enzyme_data1.pl?col=2.&T1=35MEY_1289	35MEY	spectrophotometry	C	5.3.1.1&4.1.2.13	triose-phosphate isomerase and fructose-bisphosphate aldolase	C00354 = 2 C00111	D-fructose 1,6-bisphosphate(aq) = 2 glycerone phosphate(aq)		0.00035	293.15		7
http://xpdb.nist.gov/enzyme_thermodynamics/enzyme_data1.pl?col=2.&T1=35MEY_1289	35MEY	spectrophotometry	C	5.3.1.1&4.1.2.13	triose-phosphate isomerase and fructose-bisphosphate aldolase	C00354 = 2 C00111	D-fructose 1,6-bisphosphate(aq) = 2 glycerone phosphate(aq)		0.0056	313.15		7
http://xpdb.nist.gov/enzyme_thermodynamics/enzyme_data1.pl?col=2.&T1=35MEY_1289	35MEY	spectrophotometry	C	5.3.1.1&4.1.2.13	triose-phosphate isomerase and fructose-bisphosphate aldolase	C00354 = 2 C00111	D-fructose 1,6-bisphosphate(aq) = 2 glycerone phosphate(aq)		0.00037	293.15		7
http://xpdb.nist.gov/enzyme_thermodynamics/enzyme_data1.pl?col=2.&T1=35MEY_1289	35MEY	spectrophotometry	C	5.3.1.1&4.1.2.13	triose-phosphate isomerase and fructose-bisphosphate aldolase	C00354 = 2 C00111	D-fructose 1,6-bisphosphate(aq) = 2 glycerone phosphate(aq)		0.00064	293.15		7
http://xpdb.nist.gov/enzyme_thermodynamics/enzyme_data1.pl?col=1.&T1=56HUB_1279	56HUB	spectrophotometry	C	5.2.1.3	retinal isomerase	C00376 = C02110	all-trans-retinal(aq) = 11-cis-retinal(aq)		0.05	309.15		7
http://xpdb.nist.gov/enzyme_thermodynamics/enzyme_data1.pl?col=1.&T1=66BER/MOE_133	66BER/MOE	spectrophotometry	B	1.1.1.37	malate dehydrogenase	C00149 + C00003 = C00036 + C00004	(S)-malate(aq) + NAD(aq) = oxaloacetate(aq) + NADH(aq)		6.19e-05	298.15		7.76
http://xpdb.nist.gov/enzyme_thermodynamics/enzyme_data1.pl?col=1.&T1=66BER/MOE_133	66BER/MOE	spectrophotometry	B	1.1.1.37	malate dehydrogenase	C00149 + C00003 = C00036 + C00004	(S)-malate(aq) + NAD(aq) = oxaloacetate(aq) + NADH(aq)		0.000101	298.15		7.99
http://xpdb.nist.gov/enzyme_thermodynamics/enzyme_data1.pl?col=1.&T1=66BER/MOE_133	66BER/MOE	spectrophotometry	B	1.1.1.37	malate dehydrogenase	C00149 + C00003 = C00036 + C00004	(S)-malate(aq) + NAD(aq) = oxaloacetate(aq) + NADH(aq)		0.000129	298.15		8.09
http://xpdb.nist.gov/enzyme_thermodynamics/enzyme_data1.pl?col=1.&T1=66BER/MOE_133	66BER/MOE	spectrophotometry	B	1.1.1.37	malate dehydrogenase	C00149 + C00003 = C00036 + C00004	(S)-malate(aq) + NAD(aq) = oxaloacetate(aq) + NADH(aq)		0.000162	298.15		8.19
http://xpdb.nist.gov/enzyme_thermodynamics/enzyme_data1.pl?col=1.&T1=66BER/MOE_133	66BER/MOE	spectrophotometry	B	1.1.1.37	malate dehydrogenase	C00149 + C00003 = C00036 + C00004	(S)-malate(aq) + NAD(aq) = oxaloacetate(aq) + NADH(aq)		7.67e-05	298.15		7.87
http://xpdb.nist.gov/enzyme_thermodynamics/enzyme_data1.pl?col=1.&T1=66BER/MOE_133	66BER/MOE	spectrophotometry	B	1.1.1.37	malate dehydrogenase	C00149 + C00003 = C00036 + C00004	(S)-malate(aq) + NAD(aq) = oxaloacetate(aq) + NADH(aq)		3.49e-05	298.15		7.54
http://xpdb.nist.gov/enzyme_thermodynamics/enzyme_data1.pl?col=1.&T1=66BER/MOE_133	66BER/MOE	spectrophotometry	B	1.1.1.37	malate dehydrogenase	C00149 + C00003 = C00036 + C00004	(S)-malate(aq) + NAD(aq) = oxaloacetate(aq) + NADH(aq)		4.74e-05	298.15		7.68
http://xpdb.nist.gov/enzyme_thermodynamics/enzyme_data1.pl?col=1.&T1=66BER/MOE_133	66BER/MOE	spectrophotometry	B	1.1.1.37	malate dehydrogenase	C00149 + C00003 = C00036 + C00004	(S)-malate(aq) + NAD(aq) = oxaloacetate(aq) + NADH(aq)		2.43e-05	298.15		7.37
http://xpdb.nist.gov/enzyme_thermodynamics/enzyme_data1.pl?col=1.&T1=91TEW/GOL_920	91TEW/GOL	calorimetry	A	3.2.1.21	_-glucosidase	C05402 + C00001 = C00124 + C00031	-D-melibiose(aq) + H2O(l) = D-galactose(aq) + D-glucose(aq)			298.15		5.65
http://xpdb.nist.gov/enzyme_thermodynamics/enzyme_data1.pl?col=1.&T1=56WOL/KAP_76	56WOL/KAP	chemical analysis and spectrophotometry	C	1.1.1.17	mannitol-1-phosphate dehydrogenase	C00644 + C00003 = C00085 + C00004	D-mannitol 1-phosphate(aq) + NAD(aq) = D-fructose 6-phosphate(aq) + NADH(aq)		0.0049	296.15		7
http://xpdb.nist.gov/enzyme_thermodynamics/enzyme_data1.pl?col=1.&T1=68KOH/WAR_87	68KOH/WAR	spectrophotometry	B	1.1.1.26	glyoxylate reductase	C00258 + C00003 = C00168 + C00004	(R)-glycerate(aq) + NAD(aq) = hydroxypyruvate(aq) + NADH(aq)		0.0004	298.15		8.83
http://xpdb.nist.gov/enzyme_thermodynamics/enzyme_data1.pl?col=1.&T1=68KOH/WAR_87	68KOH/WAR	spectrophotometry	B	1.1.1.26	glyoxylate reductase	C00258 + C00003 = C00168 + C00004	(R)-glycerate(aq) + NAD(aq) = hydroxypyruvate(aq) + NADH(aq)		0.00023	298.15		8.5
http://xpdb.nist.gov/enzyme_thermodynamics/enzyme_data1.pl?col=1.&T1=68KOH/WAR_87	68KOH/WAR	spectrophotometry	B	1.1.1.26	glyoxylate reductase	C00258 + C00003 = C00168 + C00004	(R)-glycerate(aq) + NAD(aq) = hydroxypyruvate(aq) + NADH(aq)		7.4e-05	298.15		8.15
http://xpdb.nist.gov/enzyme_thermodynamics/enzyme_data1.pl?col=1.&T1=68KOH/WAR_87	68KOH/WAR	spectrophotometry	B	1.1.1.26	glyoxylate reductase	C00258 + C00003 = C00168 + C00004	(R)-glycerate(aq) + NAD(aq) = hydroxypyruvate(aq) + NADH(aq)		0.00023	298.15		8.5
http://xpdb.nist.gov/enzyme_thermodynamics/enzyme_data1.pl?col=1.&T1=82GUY_537	82GUY	spectrophotometry	A	2.6.1.51	serine-pyruvate transaminase	C00041 + C00168 = C00065 + C00022	L-alanine(aq) + hydroxypyruvate(aq) = L-serine(aq) + pyruvate(aq)		6.6	323.15	0.25	7
http://xpdb.nist.gov/enzyme_thermodynamics/enzyme_data1.pl?col=1.&T1=82GUY_537	82GUY	spectrophotometry	A	2.6.1.51	serine-pyruvate transaminase	C00041 + C00168 = C00065 + C00022	L-alanine(aq) + hydroxypyruvate(aq) = L-serine(aq) + pyruvate(aq)		5.73	311.15	0.06	7
http://xpdb.nist.gov/enzyme_thermodynamics/enzyme_data1.pl?col=1.&T1=82GUY_537	82GUY	spectrophotometry	A	2.6.1.51	serine-pyruvate transaminase	C00041 + C00168 = C00065 + C00022	L-alanine(aq) + hydroxypyruvate(aq) = L-serine(aq) + pyruvate(aq)		5.47	311.15	1	7
http://xpdb.nist.gov/enzyme_thermodynamics/enzyme_data1.pl?col=1.&T1=82GUY_537	82GUY	spectrophotometry	A	2.6.1.51	serine-pyruvate transaminase	C00041 + C00168 = C00065 + C00022	L-alanine(aq) + hydroxypyruvate(aq) = L-serine(aq) + pyruvate(aq)		9.23	311.15	0.25	9
http://xpdb.nist.gov/enzyme_thermodynamics/enzyme_data1.pl?col=1.&T1=82GUY_537	82GUY	spectrophotometry	A	2.6.1.51	serine-pyruvate transaminase	C00041 + C00168 = C00065 + C00022	L-alanine(aq) + hydroxypyruvate(aq) = L-serine(aq) + pyruvate(aq)		5.27	311.15	0.25	7	2.08
http://xpdb.nist.gov/enzyme_thermodynamics/enzyme_data1.pl?col=1.&T1=82GUY_537	82GUY	spectrophotometry	A	2.6.1.51	serine-pyruvate transaminase	C00041 + C00168 = C00065 + C00022	L-alanine(aq) + hydroxypyruvate(aq) = L-serine(aq) + pyruvate(aq)		4.26	298.15	0.25	7
http://xpdb.nist.gov/enzyme_thermodynamics/enzyme_data1.pl?col=1.&T1=82GUY_537	82GUY	spectrophotometry	A	2.6.1.51	serine-pyruvate transaminase	C00041 + C00168 = C00065 + C00022	L-alanine(aq) + hydroxypyruvate(aq) = L-serine(aq) + pyruvate(aq)		4.42	303.15	0.25	7
http://xpdb.nist.gov/enzyme_thermodynamics/enzyme_data1.pl?col=1.&T1=82GUY_537	82GUY	spectrophotometry	A	2.6.1.51	serine-pyruvate transaminase	C00041 + C00168 = C00065 + C00022	L-alanine(aq) + hydroxypyruvate(aq) = L-serine(aq) + pyruvate(aq)		5.5	311.15	0.25	7
http://xpdb.nist.gov/enzyme_thermodynamics/enzyme_data1.pl?col=1.&T1=56RAM/GIR_1352	56RAM/GIR	chemical analysis	C	5.3.1.9	glucose-6-phosphate isomerase	C00092 = C00085	D-glucose 6-phosphate(aq) = D-fructose 6-phosphate(aq)		0.67	310.15		7.65
http://xpdb.nist.gov/enzyme_thermodynamics/enzyme_data1.pl?col=1.&T1=81HSI/SU_694	81HSI/SU	enzymatic assay and spectrophotometry	B	2.7.7.9	UTP-glucose-1-phosphate uridylyltransferase	C00075 + C00103 = C00013 + C00029	UTP(aq) + D-glucose 1-phosphate(aq) = pyrophosphate(aq) + UDPglucose(aq)		0.33	310.15		7.2	3.7
http://xpdb.nist.gov/enzyme_thermodynamics/enzyme_data1.pl?col=1.&T1=81HSI/SU_694	81HSI/SU	enzymatic assay and spectrophotometry	B	2.7.7.9	UTP-glucose-1-phosphate uridylyltransferase	C00075 + C00103 = C00013 + C00029	UTP(aq) + D-glucose 1-phosphate(aq) = pyrophosphate(aq) + UDPglucose(aq)		0.3	310.15		7.2	3.1
http://xpdb.nist.gov/enzyme_thermodynamics/enzyme_data1.pl?col=1.&T1=81HSI/SU_694	81HSI/SU	enzymatic assay and spectrophotometry	B	2.7.7.9	UTP-glucose-1-phosphate uridylyltransferase	C00075 + C00103 = C00013 + C00029	UTP(aq) + D-glucose 1-phosphate(aq) = pyrophosphate(aq) + UDPglucose(aq)		0.36	310.15		7.2	2.7
http://xpdb.nist.gov/enzyme_thermodynamics/enzyme_data1.pl?col=1.&T1=81HSI/SU_694	81HSI/SU	enzymatic assay and spectrophotometry	B	2.7.7.9	UTP-glucose-1-phosphate uridylyltransferase	C00075 + C00103 = C00013 + C00029	UTP(aq) + D-glucose 1-phosphate(aq) = pyrophosphate(aq) + UDPglucose(aq)		0.32	310.15		7.2	3.4
http://xpdb.nist.gov/enzyme_thermodynamics/enzyme_data1.pl?col=1.&T1=81HSI/SU_694	81HSI/SU	enzymatic assay and spectrophotometry	B	2.7.7.9	UTP-glucose-1-phosphate uridylyltransferase	C00075 + C00103 = C00013 + C00029	UTP(aq) + D-glucose 1-phosphate(aq) = pyrophosphate(aq) + UDPglucose(aq)		0.44	310.15		7.2	2
http://xpdb.nist.gov/enzyme_thermodynamics/enzyme_data1.pl?col=1.&T1=81HSI/SU_694	81HSI/SU	enzymatic assay and spectrophotometry	B	2.7.7.9	UTP-glucose-1-phosphate uridylyltransferase	C00075 + C00103 = C00013 + C00029	UTP(aq) + D-glucose 1-phosphate(aq) = pyrophosphate(aq) + UDPglucose(aq)		0.32	310.15		7.2	3
http://xpdb.nist.gov/enzyme_thermodynamics/enzyme_data1.pl?col=1.&T1=81HSI/SU_694	81HSI/SU	enzymatic assay and spectrophotometry	B	2.7.7.9	UTP-glucose-1-phosphate uridylyltransferase	C00075 + C00103 = C00013 + C00029	UTP(aq) + D-glucose 1-phosphate(aq) = pyrophosphate(aq) + UDPglucose(aq)		0.32	310.15		7.2	3.22
http://xpdb.nist.gov/enzyme_thermodynamics/enzyme_data1.pl?col=1.&T1=81HSI/SU_694	81HSI/SU	enzymatic assay and spectrophotometry	B	2.7.7.9	UTP-glucose-1-phosphate uridylyltransferase	C00075 + C00103 = C00013 + C00029	UTP(aq) + D-glucose 1-phosphate(aq) = pyrophosphate(aq) + UDPglucose(aq)		0.44	310.15		7.2	2.4
http://xpdb.nist.gov/enzyme_thermodynamics/enzyme_data1.pl?col=1.&T1=79RAO/KAY_566	79RAO/KAY	NMR	B	2.7.1.40	pyruvate kinase	C00002 + C00022 = C00008 + C00074	ATP(aq) + pyruvate(aq) = ADP(aq) + phosphoenolpyruvate(aq)		0.0003	288.15		8
http://xpdb.nist.gov/enzyme_thermodynamics/enzyme_data1.pl?col=1.&T1=66NAT_1301	66NAT	chromatography	C	5.3.1.5	xylose isomerase	C00031 = C00095	D-glucose(aq) = D-fructose(aq)		0.82	313.15		7
http://xpdb.nist.gov/enzyme_thermodynamics/enzyme_data1.pl?col=1.&T1=56SMI/STA_1124	56SMI/STA	chemical analysis	B	4.1.3.6	citrate (pro-3S)-lyase	C00158 = C00033 + C00036	citrate(aq) = acetate(aq) + oxaloacetate(aq)		0.64	300.15		7.6
http://xpdb.nist.gov/enzyme_thermodynamics/enzyme_data1.pl?col=1.&T1=48OCH_152	48OCH	spectrophotometry	C	1.1.1.42	isocitrate dehydrogenase (NADP+)	C00311 + C00006 + C00001 = C00026 + C00005 + C00288	isocitrate(aq) + NADP(aq) + H2O(l) = 2-oxoglutarate(aq) + NADPH(aq) + carbon dioxide(aq)		0.76	295.15		6.95
http://xpdb.nist.gov/enzyme_thermodynamics/enzyme_data1.pl?col=1.&T1=89GOL/TEW_418	89GOL/TEW	HPLC	A	2.4.1.7	sucrose phosphorylase	C00089 + C00009 = C00103 + C00095	sucrose(aq) + orthophosphate(aq) =-D-glucose 1-phosphate(aq) + D-fructose(aq)		31.5	298.15		8.25
http://xpdb.nist.gov/enzyme_thermodynamics/enzyme_data1.pl?col=1.&T1=54SIS/STA_1427	54SIS/STA	spectrophotometry	B	5.5.1.1	muconate cycloisomerase	C04105 = C02480	2,5-dihydro-5-oxofuran-2-acetate(aq) = cis-cis-hexadienedioate(aq)		0.078	303.15		8
http://xpdb.nist.gov/enzyme_thermodynamics/enzyme_data1.pl?col=1.&T1=54SIS/STA_1427	54SIS/STA	spectrophotometry	B	5.5.1.1	muconate cycloisomerase	C04105 = C02480	2,5-dihydro-5-oxofuran-2-acetate(aq) = cis-cis-hexadienedioate(aq)		0.29	303.15		9
http://xpdb.nist.gov/enzyme_thermodynamics/enzyme_data1.pl?col=1.&T1=54SIS/STA_1427	54SIS/STA	spectrophotometry	B	5.5.1.1	muconate cycloisomerase	C04105 = C02480	2,5-dihydro-5-oxofuran-2-acetate(aq) = cis-cis-hexadienedioate(aq)		0.041	303.15		7.5
http://xpdb.nist.gov/enzyme_thermodynamics/enzyme_data1.pl?col=1.&T1=54SIS/STA_1427	54SIS/STA	spectrophotometry	B	5.5.1.1	muconate cycloisomerase	C04105 = C02480	2,5-dihydro-5-oxofuran-2-acetate(aq) = cis-cis-hexadienedioate(aq)		0.011	303.15		6.5
http://xpdb.nist.gov/enzyme_thermodynamics/enzyme_data1.pl?col=1.&T1=54SIS/STA_1427	54SIS/STA	spectrophotometry	B	5.5.1.1	muconate cycloisomerase	C04105 = C02480	2,5-dihydro-5-oxofuran-2-acetate(aq) = cis-cis-hexadienedioate(aq)		0.01	303.15		6
http://xpdb.nist.gov/enzyme_thermodynamics/enzyme_data1.pl?col=1.&T1=88TEW/STE_1348	88TEW/STE	calorimetry	A	5.3.1.8	mannose-6-phosphate isomerase	C00275 = C00085	D-mannose 6-phosphate(aq) = D-fructose 6-phosphate(aq)			298.15		8.5
http://xpdb.nist.gov/enzyme_thermodynamics/enzyme_data1.pl?col=1.&T1=88TEW/STE_1348	88TEW/STE	calorimetry	A	5.3.1.8	mannose-6-phosphate isomerase	C00275 = C00085	D-mannose 6-phosphate(aq) = D-fructose 6-phosphate(aq)			304.74		8.5
http://xpdb.nist.gov/enzyme_thermodynamics/enzyme_data1.pl?col=1.&T1=88TEW/STE_1347	88TEW/STE	calorimetry	A	5.3.1.8	mannose-6-phosphate isomerase	C00275 = C00085	D-mannose 6-phosphate(aq) = D-fructose 6-phosphate(aq)		1.03	304.75		8.5
http://xpdb.nist.gov/enzyme_thermodynamics/enzyme_data1.pl?col=1.&T1=88TEW/STE_1347	88TEW/STE	calorimetry	A	5.3.1.8	mannose-6-phosphate isomerase	C00275 = C00085	D-mannose 6-phosphate(aq) = D-fructose 6-phosphate(aq)		0.99	298.15		8.5
http://xpdb.nist.gov/enzyme_thermodynamics/enzyme_data1.pl?col=1.&T1=67SAK/YOR2_454	67SAK/YOR2	electrophoresis	C	2.4.2.1	purine-nucleoside phosphorylase	C00212 + C00009 = C00147 + C00620	adenosine(aq) + orthophosphate(aq) = adenine(aq) + D-ribose 1-phosphate(aq)		0.063	310.15		7
http://xpdb.nist.gov/enzyme_thermodynamics/enzyme_data1.pl?col=1.&T1=67SAK/YOR2_454	67SAK/YOR2	electrophoresis	C	2.4.2.1	purine-nucleoside phosphorylase	C00212 + C00009 = C00147 + C00620	adenosine(aq) + orthophosphate(aq) = adenine(aq) + D-ribose 1-phosphate(aq)		0.12	310.15		9
http://xpdb.nist.gov/enzyme_thermodynamics/enzyme_data1.pl?col=1.&T1=77TRA/JON_481	77TRA/JON	TLC and radioactivity	B	2.4.2.10	orotate phosphoribosyltransferase	C01103 + C00013 = C00295 + C00119	orotidine 5'-phosphate(aq) + pyrophosphate(aq) = orotate(aq) + 5-phospho--D-ribose 1-diphosphate(aq)		14	310.15		7.4
http://xpdb.nist.gov/enzyme_thermodynamics/enzyme_data1.pl?col=1.&T1=61ATK/JOH_772	61ATK/JOH	enzymatic assay and spectrophotometry	A	3.1.3.1	alkaline phosphatase	C00092 + C00001 = C00031 + C00009	D-glucose 6-phosphate(aq) + H2O(l) = D-glucose(aq) + orthophosphate(aq)		263	298.15		7
http://xpdb.nist.gov/enzyme_thermodynamics/enzyme_data1.pl?col=1.&T1=91KLE/RAN_654	91KLE/RAN	enzymatic assay and spectrophotometry	B	2.7.4.3	adenylate kinase	2 C00008 = C00020 + C00002	2 ADP(aq) = AMP(aq) + ATP(aq)		0.37	298.15		8	5.53
http://xpdb.nist.gov/enzyme_thermodynamics/enzyme_data1.pl?col=1.&T1=91KLE/RAN_654	91KLE/RAN	enzymatic assay and spectrophotometry	B	2.7.4.3	adenylate kinase	2 C00008 = C00020 + C00002	2 ADP(aq) = AMP(aq) + ATP(aq)		0.92	298.15		8	4.37
http://xpdb.nist.gov/enzyme_thermodynamics/enzyme_data1.pl?col=1.&T1=91KLE/RAN_654	91KLE/RAN	enzymatic assay and spectrophotometry	B	2.7.4.3	adenylate kinase	2 C00008 = C00020 + C00002	2 ADP(aq) = AMP(aq) + ATP(aq)		1.28	298.15		8	3.84
http://xpdb.nist.gov/enzyme_thermodynamics/enzyme_data1.pl?col=1.&T1=91KLE/RAN_654	91KLE/RAN	enzymatic assay and spectrophotometry	B	2.7.4.3	adenylate kinase	2 C00008 = C00020 + C00002	2 ADP(aq) = AMP(aq) + ATP(aq)		1.06	298.15		8	3.04
http://xpdb.nist.gov/enzyme_thermodynamics/enzyme_data1.pl?col=1.&T1=91KLE/RAN_654	91KLE/RAN	enzymatic assay and spectrophotometry	B	2.7.4.3	adenylate kinase	2 C00008 = C00020 + C00002	2 ADP(aq) = AMP(aq) + ATP(aq)		0.92	298.15		8	3
http://xpdb.nist.gov/enzyme_thermodynamics/enzyme_data1.pl?col=1.&T1=91KLE/RAN_654	91KLE/RAN	enzymatic assay and spectrophotometry	B	2.7.4.3	adenylate kinase	2 C00008 = C00020 + C00002	2 ADP(aq) = AMP(aq) + ATP(aq)		0.34	298.15		8	2.28
http://xpdb.nist.gov/enzyme_thermodynamics/enzyme_data1.pl?col=1.&T1=91KLE/RAN_654	91KLE/RAN	enzymatic assay and spectrophotometry	B	2.7.4.3	adenylate kinase	2 C00008 = C00020 + C00002	2 ADP(aq) = AMP(aq) + ATP(aq)		0.3	298.15		8	2.08
http://xpdb.nist.gov/enzyme_thermodynamics/enzyme_data1.pl?col=1.&T1=91KLE/RAN_654	91KLE/RAN	enzymatic assay and spectrophotometry	B	2.7.4.3	adenylate kinase	2 C00008 = C00020 + C00002	2 ADP(aq) = AMP(aq) + ATP(aq)		0.52	298.15		8	4.88
http://xpdb.nist.gov/enzyme_thermodynamics/enzyme_data1.pl?col=1.&T1=91KLE/RAN_654	91KLE/RAN	enzymatic assay and spectrophotometry	B	2.7.4.3	adenylate kinase	2 C00008 = C00020 + C00002	2 ADP(aq) = AMP(aq) + ATP(aq)		1.14	298.15		8	3.2
http://xpdb.nist.gov/enzyme_thermodynamics/enzyme_data1.pl?col=1.&T1=91KLE/RAN_654	91KLE/RAN	enzymatic assay and spectrophotometry	B	2.7.4.3	adenylate kinase	2 C00008 = C00020 + C00002	2 ADP(aq) = AMP(aq) + ATP(aq)		0.67	298.15		8	2.68
http://xpdb.nist.gov/enzyme_thermodynamics/enzyme_data1.pl?col=1.&T1=91KLE/RAN_654	91KLE/RAN	enzymatic assay and spectrophotometry	B	2.7.4.3	adenylate kinase	2 C00008 = C00020 + C00002	2 ADP(aq) = AMP(aq) + ATP(aq)		0.46	298.15		8	2.49
http://xpdb.nist.gov/enzyme_thermodynamics/enzyme_data1.pl?col=1.&T1=91KLE/RAN_654	91KLE/RAN	enzymatic assay and spectrophotometry	B	2.7.4.3	adenylate kinase	2 C00008 = C00020 + C00002	2 ADP(aq) = AMP(aq) + ATP(aq)		0.32	298.15		8	2.17
http://xpdb.nist.gov/enzyme_thermodynamics/enzyme_data1.pl?col=1.&T1=91KLE/RAN_654	91KLE/RAN	enzymatic assay and spectrophotometry	B	2.7.4.3	adenylate kinase	2 C00008 = C00020 + C00002	2 ADP(aq) = AMP(aq) + ATP(aq)		0.34	298.15		8	5.83
http://xpdb.nist.gov/enzyme_thermodynamics/enzyme_data1.pl?col=1.&T1=91KLE/RAN_654	91KLE/RAN	enzymatic assay and spectrophotometry	B	2.7.4.3	adenylate kinase	2 C00008 = C00020 + C00002	2 ADP(aq) = AMP(aq) + ATP(aq)		0.49	298.15		8	5.37
http://xpdb.nist.gov/enzyme_thermodynamics/enzyme_data1.pl?col=1.&T1=70WUR/HES_163	70WUR/HES	spectrophotometry	D	1.1.1.49	glucose-6-phosphate dehydrogenase	C00092 + C00006 = C01236 + C00005	D-glucose 6-phosphate(aq) + NADP(aq) = D-glucono-1,5-lactone 6-phosphate(aq) + NADPH(aq)		52	298.15		7.6
http://xpdb.nist.gov/enzyme_thermodynamics/enzyme_data1.pl?col=1.&T1=70WUR/HES_163	70WUR/HES	spectrophotometry	D	1.1.1.49	glucose-6-phosphate dehydrogenase	C00092 + C00006 = C01236 + C00005	D-glucose 6-phosphate(aq) + NADP(aq) = D-glucono-1,5-lactone 6-phosphate(aq) + NADPH(aq)		1.3	298.15		6.4
http://xpdb.nist.gov/enzyme_thermodynamics/enzyme_data1.pl?col=1.&T1=86OLI/TOI_1330	86OLI/TOI	HPLC	B	5.3.1.5	xylose isomerase	C00181 = C00310	D-xylose(aq) = D-xylulose(aq)		0.209	318.15		7
http://xpdb.nist.gov/enzyme_thermodynamics/enzyme_data1.pl?col=1.&T1=86OLI/TOI_1330	86OLI/TOI	HPLC	B	5.3.1.5	xylose isomerase	C00181 = C00310	D-xylose(aq) = D-xylulose(aq)		0.282	331.15		7
http://xpdb.nist.gov/enzyme_thermodynamics/enzyme_data1.pl?col=1.&T1=86OLI/TOI_1330	86OLI/TOI	HPLC	B	5.3.1.5	xylose isomerase	C00181 = C00310	D-xylose(aq) = D-xylulose(aq)		0.347	341.15		7
http://xpdb.nist.gov/enzyme_thermodynamics/enzyme_data1.pl?col=1.&T1=86OLI/TOI_1330	86OLI/TOI	HPLC	B	5.3.1.5	xylose isomerase	C00181 = C00310	D-xylose(aq) = D-xylulose(aq)		0.176	311.15		7
http://xpdb.nist.gov/enzyme_thermodynamics/enzyme_data1.pl?col=1.&T1=86OLI/TOI_1330	86OLI/TOI	HPLC	B	5.3.1.5	xylose isomerase	C00181 = C00310	D-xylose(aq) = D-xylulose(aq)		0.4	348.15		7
http://xpdb.nist.gov/enzyme_thermodynamics/enzyme_data1.pl?col=1.&T1=86OLI/TOI_1330	86OLI/TOI	HPLC	B	5.3.1.5	xylose isomerase	C00181 = C00310	D-xylose(aq) = D-xylulose(aq)		0.246	325.15		7
http://xpdb.nist.gov/enzyme_thermodynamics/enzyme_data1.pl?col=1.&T1=56STE/DEL_1178	56STE/DEL	spectrophotometry	B	4.2.1.17	enoyl-CoA hydratase	C05268 = C05271 + C00001	(3S)-3-hydroxyhexanoyl-CoA(aq) = trans-hex-2-enoyl-CoA(aq) + H2O(l)		0.66	298.15		7.5
http://xpdb.nist.gov/enzyme_thermodynamics/enzyme_data1.pl?col=1.&T1=64MIL/AVI_425	64MIL/AVI		D	2.4.1.13	sucrose synthase	C00029 + C00095 = C00015 + C00089	UDPglucose(aq) + D-fructose(aq) = UDP(aq) + sucrose(aq)		1.3	298.15		7.2
http://xpdb.nist.gov/enzyme_thermodynamics/enzyme_data1.pl?col=1.&T1=69GRE/RUD_836	69GRE/RUD	calorimetry	A	3.1.4.17	phosphodiesterase I	C00575 + C00001 = C00020	adenosine 3':5'-(cyclic)phosphate(aq) + H2O(l) = AMP(aq)			298.15		7.3
http://xpdb.nist.gov/enzyme_thermodynamics/enzyme_data1.pl?col=1.&T1=53BUR/WIL_129	53BUR/WIL	spectrophotometry	A	1.1.1.37	malate dehydrogenase	C00149 + C00003 = C00036 + C00004	(S)-malate(aq) + NAD(aq) = oxaloacetate(aq) + NADH(aq)		0.00053	298.15		8.87
http://xpdb.nist.gov/enzyme_thermodynamics/enzyme_data1.pl?col=1.&T1=53BUR/WIL_129	53BUR/WIL	spectrophotometry	A	1.1.1.37	malate dehydrogenase	C00149 + C00003 = C00036 + C00004	(S)-malate(aq) + NAD(aq) = oxaloacetate(aq) + NADH(aq)		0.00036	298.15		8.63
http://xpdb.nist.gov/enzyme_thermodynamics/enzyme_data1.pl?col=1.&T1=53BUR/WIL_129	53BUR/WIL	spectrophotometry	A	1.1.1.37	malate dehydrogenase	C00149 + C00003 = C00036 + C00004	(S)-malate(aq) + NAD(aq) = oxaloacetate(aq) + NADH(aq)		0.000637	298.15		8.85
http://xpdb.nist.gov/enzyme_thermodynamics/enzyme_data1.pl?col=1.&T1=53BUR/WIL_129	53BUR/WIL	spectrophotometry	A	1.1.1.37	malate dehydrogenase	C00149 + C00003 = C00036 + C00004	(S)-malate(aq) + NAD(aq) = oxaloacetate(aq) + NADH(aq)		0.000517	298.15		8.87
http://xpdb.nist.gov/enzyme_thermodynamics/enzyme_data1.pl?col=1.&T1=53BUR/WIL_129	53BUR/WIL	spectrophotometry	A	1.1.1.37	malate dehydrogenase	C00149 + C00003 = C00036 + C00004	(S)-malate(aq) + NAD(aq) = oxaloacetate(aq) + NADH(aq)		0.000523	298.15		8.89
http://xpdb.nist.gov/enzyme_thermodynamics/enzyme_data1.pl?col=1.&T1=53BUR/WIL_129	53BUR/WIL	spectrophotometry	A	1.1.1.37	malate dehydrogenase	C00149 + C00003 = C00036 + C00004	(S)-malate(aq) + NAD(aq) = oxaloacetate(aq) + NADH(aq)		0.000523	298.15		8.86
http://xpdb.nist.gov/enzyme_thermodynamics/enzyme_data1.pl?col=1.&T1=53BUR/WIL_129	53BUR/WIL	spectrophotometry	A	1.1.1.37	malate dehydrogenase	C00149 + C00003 = C00036 + C00004	(S)-malate(aq) + NAD(aq) = oxaloacetate(aq) + NADH(aq)		0.000466	298.15		8.81
http://xpdb.nist.gov/enzyme_thermodynamics/enzyme_data1.pl?col=1.&T1=53BUR/WIL_129	53BUR/WIL	spectrophotometry	A	1.1.1.37	malate dehydrogenase	C00149 + C00003 = C00036 + C00004	(S)-malate(aq) + NAD(aq) = oxaloacetate(aq) + NADH(aq)		0.000435	298.15		8.78
http://xpdb.nist.gov/enzyme_thermodynamics/enzyme_data1.pl?col=1.&T1=53BUR/WIL_129	53BUR/WIL	spectrophotometry	A	1.1.1.37	malate dehydrogenase	C00149 + C00003 = C00036 + C00004	(S)-malate(aq) + NAD(aq) = oxaloacetate(aq) + NADH(aq)		0.000446	298.15		8.75
http://xpdb.nist.gov/enzyme_thermodynamics/enzyme_data1.pl?col=1.&T1=53BUR/WIL_129	53BUR/WIL	spectrophotometry	A	1.1.1.37	malate dehydrogenase	C00149 + C00003 = C00036 + C00004	(S)-malate(aq) + NAD(aq) = oxaloacetate(aq) + NADH(aq)		0.000106	298.15		8.19
http://xpdb.nist.gov/enzyme_thermodynamics/enzyme_data1.pl?col=1.&T1=53BUR/WIL_129	53BUR/WIL	spectrophotometry	A	1.1.1.37	malate dehydrogenase	C00149 + C00003 = C00036 + C00004	(S)-malate(aq) + NAD(aq) = oxaloacetate(aq) + NADH(aq)		8.18e-05	298.15		8.08
http://xpdb.nist.gov/enzyme_thermodynamics/enzyme_data1.pl?col=1.&T1=53BUR/WIL_129	53BUR/WIL	spectrophotometry	A	1.1.1.37	malate dehydrogenase	C00149 + C00003 = C00036 + C00004	(S)-malate(aq) + NAD(aq) = oxaloacetate(aq) + NADH(aq)		2.75e-05	298.15		7.55
http://xpdb.nist.gov/enzyme_thermodynamics/enzyme_data1.pl?col=1.&T1=53BUR/WIL_129	53BUR/WIL	spectrophotometry	A	1.1.1.37	malate dehydrogenase	C00149 + C00003 = C00036 + C00004	(S)-malate(aq) + NAD(aq) = oxaloacetate(aq) + NADH(aq)		0.000531	298.15		8.83
http://xpdb.nist.gov/enzyme_thermodynamics/enzyme_data1.pl?col=1.&T1=53BUR/WIL_129	53BUR/WIL	spectrophotometry	A	1.1.1.37	malate dehydrogenase	C00149 + C00003 = C00036 + C00004	(S)-malate(aq) + NAD(aq) = oxaloacetate(aq) + NADH(aq)		0.000504	298.15		8.83
http://xpdb.nist.gov/enzyme_thermodynamics/enzyme_data1.pl?col=1.&T1=53BUR/WIL_129	53BUR/WIL	spectrophotometry	A	1.1.1.37	malate dehydrogenase	C00149 + C00003 = C00036 + C00004	(S)-malate(aq) + NAD(aq) = oxaloacetate(aq) + NADH(aq)		0.000692	298.15		8.95
http://xpdb.nist.gov/enzyme_thermodynamics/enzyme_data1.pl?col=1.&T1=79LAW/VEE_831	79LAW/VEE	enzymatic assay; spectrophotometry	A	3.1.3.11	fructose-biphosphatase	C00354 + C00001 = C00085 + C00009	D-fructose 1,6-bisphosphate(aq) + H2O(l) = D-fructose 6-phosphate(aq) + orthophosphate(aq)		227	310.15	0.25	6.99
http://xpdb.nist.gov/enzyme_thermodynamics/enzyme_data1.pl?col=1.&T1=79LAW/VEE_831	79LAW/VEE	enzymatic assay; spectrophotometry	A	3.1.3.11	fructose-biphosphatase	C00354 + C00001 = C00085 + C00009	D-fructose 1,6-bisphosphate(aq) + H2O(l) = D-fructose 6-phosphate(aq) + orthophosphate(aq)		174	310.15	0.25	6.99	2.22
http://xpdb.nist.gov/enzyme_thermodynamics/enzyme_data1.pl?col=1.&T1=56STE/DEL_1175	56STE/DEL	spectrophotometry	B	4.2.1.17	enoyl-CoA hydratase	C03561 = C00877 + C00001	(3R)-3-hydroxybutanoyl-CoA(aq) = cis-but-2-enoyl-CoA(aq) + H2O(l)		0.18	298.15		7.5
http://xpdb.nist.gov/enzyme_thermodynamics/enzyme_data1.pl?col=1.&T1=52BUR_29	52BUR		B	1.1.1.1	alcohol dehydrogenase	C01845 + C00003 = C00207 + C00004	2-propanol(aq) + NAD(aq) = acetone(aq) + NADH(aq)		0.073	298.15		7
http://xpdb.nist.gov/enzyme_thermodynamics/enzyme_data1.pl?col=1.&T1=56STE/DEL_1176	56STE/DEL	spectrophotometry	C	4.2.1.17	enoyl-CoA hydratase	C01144 = C00877 + C00001	(3S)-3-hydroxybutanoyl-CoA(aq) = trans-but-2-enoyl-CoA(aq) + H2O(l)		0.29	298.15		7.5
http://xpdb.nist.gov/enzyme_thermodynamics/enzyme_data1.pl?col=1.&T1=56ENG_1371	56ENG		C	5.3.1.14	L-rhamnose isomerase	C00507 = C00861	L-rhamnose(aq) = L-rhamnulose(aq)		1.5	298.15
http://xpdb.nist.gov/enzyme_thermodynamics/enzyme_data1.pl?col=1.&T1=60OCO/HAL_269	60OCO/HAL	spectrophotometry	C	1.4.1.1	alanine dehydrogenase	C00041 + C00003 + C00001 = C00022 + C00004 + C00014	L-alanine(aq) + NAD(aq) + H2O(l) = pyruvate(aq) + NADH(aq) + ammonia(aq)		0.000136	298.15		10
http://xpdb.nist.gov/enzyme_thermodynamics/enzyme_data1.pl?col=1.&T1=61DOU/MER_117	61DOU/MER		C	1.1.1.30	3-hydroxybutyrate dehydrogenase	C01089 + C00003 = C00164 + C00004	(R)-3-hydroxybutanoate(aq) + NAD(aq) = 3-oxobutanoate(aq) + NADH(aq)		0.13	305.15		8
http://xpdb.nist.gov/enzyme_thermodynamics/enzyme_data1.pl?col=1.&T1=65MAR/JEN_527	65MAR/JEN	spectrophotometry	B	2.6.1.21	D-alanine transaminase	C00133 + C00026 = C00022 + C00217	D-alanine(aq) + 2-oxoglutarate(aq) = pyruvate(aq) + D-glutamate(aq)		0.59	310.15		8.3
http://xpdb.nist.gov/enzyme_thermodynamics/enzyme_data1.pl?col=1.&T1=49MEY/OES_1388	49MEY/OES	polarimetry	C	5.4.2.1	phosphoglycerate mutase	C00631 = C00197	2-phospho-D-glycerate(aq) = 3-phospho-D-glycerate(aq)		6	297.15
http://xpdb.nist.gov/enzyme_thermodynamics/enzyme_data1.pl?col=1.&T1=96TEW/GOL_61	96TEW/GOL	calorimetry	A	1.1.1.14	L-iditol 2-dehydrogenase	C01507 + C00003 = C00247 + C00004	L-iditol(aq) + NAD(aq) = L-sorbose(aq) + NADH(aq)			298.15		7.39
http://xpdb.nist.gov/enzyme_thermodynamics/enzyme_data1.pl?col=1.&T1=96TEW/GOL_60	96TEW/GOL	HPLC and spectrophotometry	A	1.1.1.14	L-iditol 2-dehydrogenase	C01507 + C00003 = C00247 + C00004	L-iditol(aq) + NAD(aq) = L-sorbose(aq) + NADH(aq)		0.186	298.15		7.58
http://xpdb.nist.gov/enzyme_thermodynamics/enzyme_data1.pl?col=1.&T1=68JEA/DEM_210	68JEA/DEM	spectrophotometry	C	1.1.1.110	indolelactate dehydrogenase	C02043 + C00003 = C00331 + C00004	indole-3-lactate(aq) + NAD(aq) = indole-3-pyruvate(aq) + NADH(aq)		630	310.15		7
http://xpdb.nist.gov/enzyme_thermodynamics/enzyme_data1.pl?col=1.&T1=53MAS_1148	53MAS	spectrophotometry	A	4.2.1.2	fumarate hydratase	C00122 + C00001 = C00149	fumarate(aq) + H2O(l) = (S)-malate(aq)		6.31	275.8		7.3
http://xpdb.nist.gov/enzyme_thermodynamics/enzyme_data1.pl?col=1.&T1=53MAS_1148	53MAS	spectrophotometry	A	4.2.1.2	fumarate hydratase	C00122 + C00001 = C00149	fumarate(aq) + H2O(l) = (S)-malate(aq)		6.31	276.9		6.35
http://xpdb.nist.gov/enzyme_thermodynamics/enzyme_data1.pl?col=1.&T1=53MAS_1148	53MAS	spectrophotometry	A	4.2.1.2	fumarate hydratase	C00122 + C00001 = C00149	fumarate(aq) + H2O(l) = (S)-malate(aq)		6.31	277		6.35
http://xpdb.nist.gov/enzyme_thermodynamics/enzyme_data1.pl?col=1.&T1=53MAS_1148	53MAS	spectrophotometry	A	4.2.1.2	fumarate hydratase	C00122 + C00001 = C00149	fumarate(aq) + H2O(l) = (S)-malate(aq)		5.5	284		6.35
http://xpdb.nist.gov/enzyme_thermodynamics/enzyme_data1.pl?col=1.&T1=53MAS_1148	53MAS	spectrophotometry	A	4.2.1.2	fumarate hydratase	C00122 + C00001 = C00149	fumarate(aq) + H2O(l) = (S)-malate(aq)		5.3	286.1		6.35
http://xpdb.nist.gov/enzyme_thermodynamics/enzyme_data1.pl?col=1.&T1=53MAS_1148	53MAS	spectrophotometry	A	4.2.1.2	fumarate hydratase	C00122 + C00001 = C00149	fumarate(aq) + H2O(l) = (S)-malate(aq)		5.01	288.2		6.35
http://xpdb.nist.gov/enzyme_thermodynamics/enzyme_data1.pl?col=1.&T1=53MAS_1148	53MAS	spectrophotometry	A	4.2.1.2	fumarate hydratase	C00122 + C00001 = C00149	fumarate(aq) + H2O(l) = (S)-malate(aq)		4.86	288.2		7.3
http://xpdb.nist.gov/enzyme_thermodynamics/enzyme_data1.pl?col=1.&T1=53MAS_1148	53MAS	spectrophotometry	A	4.2.1.2	fumarate hydratase	C00122 + C00001 = C00149	fumarate(aq) + H2O(l) = (S)-malate(aq)		4.57	291.9		6.35
http://xpdb.nist.gov/enzyme_thermodynamics/enzyme_data1.pl?col=1.&T1=53MAS_1148	53MAS	spectrophotometry	A	4.2.1.2	fumarate hydratase	C00122 + C00001 = C00149	fumarate(aq) + H2O(l) = (S)-malate(aq)		4.21	296.7		6.35
http://xpdb.nist.gov/enzyme_thermodynamics/enzyme_data1.pl?col=1.&T1=53MAS_1148	53MAS	spectrophotometry	A	4.2.1.2	fumarate hydratase	C00122 + C00001 = C00149	fumarate(aq) + H2O(l) = (S)-malate(aq)		3.98	298.7		6.35
http://xpdb.nist.gov/enzyme_thermodynamics/enzyme_data1.pl?col=1.&T1=53MAS_1148	53MAS	spectrophotometry	A	4.2.1.2	fumarate hydratase	C00122 + C00001 = C00149	fumarate(aq) + H2O(l) = (S)-malate(aq)		3.78	303		6.35
http://xpdb.nist.gov/enzyme_thermodynamics/enzyme_data1.pl?col=1.&T1=53MAS_1148	53MAS	spectrophotometry	A	4.2.1.2	fumarate hydratase	C00122 + C00001 = C00149	fumarate(aq) + H2O(l) = (S)-malate(aq)		3.63	303		6.35
http://xpdb.nist.gov/enzyme_thermodynamics/enzyme_data1.pl?col=1.&T1=53MAS_1148	53MAS	spectrophotometry	A	4.2.1.2	fumarate hydratase	C00122 + C00001 = C00149	fumarate(aq) + H2O(l) = (S)-malate(aq)		3.21	309.9		6.35
[truncated: 3,040 more rows]

## Sheet: Formation Energies
cid	name	dG'0	pH	I	pMg	T	anchor	compound_ref	remark
[truncated: 222 more rows]

## Sheet: Redox potentials
name	CID_ox	nH_ox	charge_ox	CID_red	nH_red	charge_red	E'0	pH	I	pMg	T	anchor	ref
[truncated: 14 more rows]
